# Supplementary material for: Integration of spatial and single-cell transcriptomic data elucidates mouse organogenesis
Source: Nat Biotechnol. 2021 Sep 6;40(1):74–85. doi: 10.1038/s41587-021-01006-2 (PMC8763645; doi:10.1038/s41587-021-01006-2)
Supplement: Supplementary file 3 — Supplementary Tables 1–9. [file 41587_2021_1006_MOESM3_ESM.xlsx]

## Sheet: Supp Tab 1A
ID	Primary_sequence	Sequence_with_readouts	Sequence_with_readouts_primers
Abcc4	CGAGGGCTGTCCATTGGAGGTGTTCATAAC	TAATCAAAGGCCGCATGGGCCAGCGCAATAATCGAGGGCTGTCCATTGGAGGTGTTCATAACTGGCTAGCAGTCCGTCTTATCATACGACGTGG	GTCTTATCATGTGCCTTTCCTTAATCAAAGGCCGCATGGGCCAGCGCAATAATCGAGGGCTGTCCATTGGAGGTGTTCATAACTGGCTAGCAGTCCGTCTTATCATACGACGTGGCCCTATAGTGAGTCGTATTA
Abcc4	TGTTTCGGTGAGGGCAGCGGCTTCGCCCTT	GGGCCAGCGCAATAATGGCTAGCAGTCCGTCTTGTTTCGGTGAGGGCAGCGGCTTCGCCCTTTTATCATACGACGTGGTTAATCAAAGGCCGCA	GTCTTATCATGTGCCTTTCCTGGGCCAGCGCAATAATGGCTAGCAGTCCGTCTTGTTTCGGTGAGGGCAGCGGCTTCGCCCTTTTATCATACGACGTGGTTAATCAAAGGCCGCACCCTATAGTGAGTCGTATTA
Abcc4	AATGGTGAGCACTGTGCACTGGGCAAACTT	GGCTAGCAGTCCGTCTTATCATACGACGTGGTAATGGTGAGCACTGTGCACTGGGCAAACTTTTAATCAAAGGCCGCATGGGCCAGCGCAATAA	GTCTTATCATGTGCCTTTCCTGGCTAGCAGTCCGTCTTATCATACGACGTGGTAATGGTGAGCACTGTGCACTGGGCAAACTTTTAATCAAAGGCCGCATGGGCCAGCGCAATAACCCTATAGTGAGTCGTATTA
Abcc4	CCTCATGGTTCCAGTGAACAGAACAGGTTC	TATCATACGACGTGGTTAATCAAAGGCCGCATCCTCATGGTTCCAGTGAACAGAACAGGTTCTGGGCCAGCGCAATAATGGCTAGCAGTCCGTC	GTCTTATCATGTGCCTTTCCTTATCATACGACGTGGTTAATCAAAGGCCGCATCCTCATGGTTCCAGTGAACAGAACAGGTTCTGGGCCAGCGCAATAATGGCTAGCAGTCCGTCCCCTATAGTGAGTCGTATTA
Abcc4	CCCAGCTCCGGTTCTGCCCACAATTCCAAC	TAATCAAAGGCCGCATGGGCCAGCGCAATAATCCCAGCTCCGGTTCTGCCCACAATTCCAACTGGCTAGCAGTCCGTCTTATCATACGACGTGG	GTCTTATCATGTGCCTTTCCTTAATCAAAGGCCGCATGGGCCAGCGCAATAATCCCAGCTCCGGTTCTGCCCACAATTCCAACTGGCTAGCAGTCCGTCTTATCATACGACGTGGCCCTATAGTGAGTCGTATTA
Abcc4	AGCCTGAAGAGGGCCGAGATGAGGGAGCTT	GGGCCAGCGCAATAATGGCTAGCAGTCCGTCTAGCCTGAAGAGGGCCGAGATGAGGGAGCTTTTATCATACGACGTGGTTAATCAAAGGCCGCA	GTCTTATCATGTGCCTTTCCTGGGCCAGCGCAATAATGGCTAGCAGTCCGTCTAGCCTGAAGAGGGCCGAGATGAGGGAGCTTTTATCATACGACGTGGTTAATCAAAGGCCGCACCCTATAGTGAGTCGTATTA
Abcc4	TATCGATCCAGATTTTCCCCTCGGGTTCTG	GGCTAGCAGTCCGTCTTATCATACGACGTGGTTATCGATCCAGATTTTCCCCTCGGGTTCTGTTAATCAAAGGCCGCATGGGCCAGCGCAATAA	GTCTTATCATGTGCCTTTCCTGGCTAGCAGTCCGTCTTATCATACGACGTGGTTATCGATCCAGATTTTCCCCTCGGGTTCTGTTAATCAAAGGCCGCATGGGCCAGCGCAATAACCCTATAGTGAGTCGTATTA
Abcc4	CTTGCACTCCCAAGGCGCCTCCTTCTCTAG	TATCATACGACGTGGTTAATCAAAGGCCGCATCTTGCACTCCCAAGGCGCCTCCTTCTCTAGTGGGCCAGCGCAATAATGGCTAGCAGTCCGTC	GTCTTATCATGTGCCTTTCCTTATCATACGACGTGGTTAATCAAAGGCCGCATCTTGCACTCCCAAGGCGCCTCCTTCTCTAGTGGGCCAGCGCAATAATGGCTAGCAGTCCGTCCCCTATAGTGAGTCGTATTA
Abcc4	AAGACGATGACTCCCTCGTGGGGCCAGCCT	TAATCAAAGGCCGCATGGGCCAGCGCAATAATAAGACGATGACTCCCTCGTGGGGCCAGCCTTGGCTAGCAGTCCGTCTTATCATACGACGTGG	GTCTTATCATGTGCCTTTCCTTAATCAAAGGCCGCATGGGCCAGCGCAATAATAAGACGATGACTCCCTCGTGGGGCCAGCCTTGGCTAGCAGTCCGTCTTATCATACGACGTGGCCCTATAGTGAGTCGTATTA
Abcc4	GATGAGCGCAGTCAGGTGCTTCAGAACCAG	GGGCCAGCGCAATAATGGCTAGCAGTCCGTCTGATGAGCGCAGTCAGGTGCTTCAGAACCAGTTATCATACGACGTGGTTAATCAAAGGCCGCA	GTCTTATCATGTGCCTTTCCTGGGCCAGCGCAATAATGGCTAGCAGTCCGTCTGATGAGCGCAGTCAGGTGCTTCAGAACCAGTTATCATACGACGTGGTTAATCAAAGGCCGCACCCTATAGTGAGTCGTATTA
Abcc4	AGGCCAGGCCAACCTGCCCAGCATTCAAAG	GGCTAGCAGTCCGTCTTATCATACGACGTGGTAGGCCAGGCCAACCTGCCCAGCATTCAAAGTTAATCAAAGGCCGCATGGGCCAGCGCAATAA	GTCTTATCATGTGCCTTTCCTGGCTAGCAGTCCGTCTTATCATACGACGTGGTAGGCCAGGCCAACCTGCCCAGCATTCAAAGTTAATCAAAGGCCGCATGGGCCAGCGCAATAACCCTATAGTGAGTCGTATTA
Abcc4	GAACATCCCCATGAGTGTGAGGGCGTAGGA	TATCATACGACGTGGTTAATCAAAGGCCGCATGAACATCCCCATGAGTGTGAGGGCGTAGGATGGGCCAGCGCAATAATGGCTAGCAGTCCGTC	GTCTTATCATGTGCCTTTCCTTATCATACGACGTGGTTAATCAAAGGCCGCATGAACATCCCCATGAGTGTGAGGGCGTAGGATGGGCCAGCGCAATAATGGCTAGCAGTCCGTCCCCTATAGTGAGTCGTATTA
Abcc4	TCTACTTCGGCGCTCTGTCGCACAGACCAC	TAATCAAAGGCCGCATGGGCCAGCGCAATAATTCTACTTCGGCGCTCTGTCGCACAGACCACTGGCTAGCAGTCCGTCTTATCATACGACGTGG	GTCTTATCATGTGCCTTTCCTTAATCAAAGGCCGCATGGGCCAGCGCAATAATTCTACTTCGGCGCTCTGTCGCACAGACCACTGGCTAGCAGTCCGTCTTATCATACGACGTGGCCCTATAGTGAGTCGTATTA
Abcc4	TCGATGTCGTCAGGAACAAGAACCAAGCCT	GGGCCAGCGCAATAATGGCTAGCAGTCCGTCTTCGATGTCGTCAGGAACAAGAACCAAGCCTTTATCATACGACGTGGTTAATCAAAGGCCGCA	GTCTTATCATGTGCCTTTCCTGGGCCAGCGCAATAATGGCTAGCAGTCCGTCTTCGATGTCGTCAGGAACAAGAACCAAGCCTTTATCATACGACGTGGTTAATCAAAGGCCGCACCCTATAGTGAGTCGTATTA
Abcc4	GCAGATGGCGTCCAGACGCACAGCGAACCA	GGCTAGCAGTCCGTCTTATCATACGACGTGGTGCAGATGGCGTCCAGACGCACAGCGAACCATTAATCAAAGGCCGCATGGGCCAGCGCAATAA	GTCTTATCATGTGCCTTTCCTGGCTAGCAGTCCGTCTTATCATACGACGTGGTGCAGATGGCGTCCAGACGCACAGCGAACCATTAATCAAAGGCCGCATGGGCCAGCGCAATAACCCTATAGTGAGTCGTATTA
Abcc4	GACCCGAAGGCAACGACGATTACAAAGATG	TATCATACGACGTGGTTAATCAAAGGCCGCATGACCCGAAGGCAACGACGATTACAAAGATGTGGGCCAGCGCAATAATGGCTAGCAGTCCGTC	GTCTTATCATGTGCCTTTCCTTATCATACGACGTGGTTAATCAAAGGCCGCATGACCCGAAGGCAACGACGATTACAAAGATGTGGGCCAGCGCAATAATGGCTAGCAGTCCGTCCCCTATAGTGAGTCGTATTA
Abcc4	ACGATAAATGGGAGAATACCGGGCTCCGTG	TAATCAAAGGCCGCATGGGCCAGCGCAATAATACGATAAATGGGAGAATACCGGGCTCCGTGTGGCTAGCAGTCCGTCTTATCATACGACGTGG	GTCTTATCATGTGCCTTTCCTTAATCAAAGGCCGCATGGGCCAGCGCAATAATACGATAAATGGGAGAATACCGGGCTCCGTGTGGCTAGCAGTCCGTCTTATCATACGACGTGGCCCTATAGTGAGTCGTATTA
Abcc4	TAAGCCCGGATGGTCCAGAGTCCCTGGAGG	GGGCCAGCGCAATAATGGCTAGCAGTCCGTCTTAAGCCCGGATGGTCCAGAGTCCCTGGAGGTTATCATACGACGTGGTTAATCAAAGGCCGCA	GTCTTATCATGTGCCTTTCCTGGGCCAGCGCAATAATGGCTAGCAGTCCGTCTTAAGCCCGGATGGTCCAGAGTCCCTGGAGGTTATCATACGACGTGGTTAATCAAAGGCCGCACCCTATAGTGAGTCGTATTA
Abcc4	CAAACAGCTCCTGACACCTCTCCTCAGCTT	GGCTAGCAGTCCGTCTTATCATACGACGTGGTCAAACAGCTCCTGACACCTCTCCTCAGCTTTTAATCAAAGGCCGCATGGGCCAGCGCAATAA	GTCTTATCATGTGCCTTTCCTGGCTAGCAGTCCGTCTTATCATACGACGTGGTCAAACAGCTCCTGACACCTCTCCTCAGCTTTTAATCAAAGGCCGCATGGGCCAGCGCAATAACCCTATAGTGAGTCGTATTA
Abcc4	AGCGATCACACTTACGACGAGGAGCAACGT	TATCATACGACGTGGTTAATCAAAGGCCGCATAGCGATCACACTTACGACGAGGAGCAACGTTGGGCCAGCGCAATAATGGCTAGCAGTCCGTC	GTCTTATCATGTGCCTTTCCTTATCATACGACGTGGTTAATCAAAGGCCGCATAGCGATCACACTTACGACGAGGAGCAACGTTGGGCCAGCGCAATAATGGCTAGCAGTCCGTCCCCTATAGTGAGTCGTATTA
Abcc4	TATGAGGATCCAAGGGATCACGGCCGCGGC	TAATCAAAGGCCGCATGGGCCAGCGCAATAATTATGAGGATCCAAGGGATCACGGCCGCGGCTGGCTAGCAGTCCGTCTTATCATACGACGTGG	GTCTTATCATGTGCCTTTCCTTAATCAAAGGCCGCATGGGCCAGCGCAATAATTATGAGGATCCAAGGGATCACGGCCGCGGCTGGCTAGCAGTCCGTCTTATCATACGACGTGGCCCTATAGTGAGTCGTATTA
Abcc4	ACCAGGAAGACGACTGAGAGCGGAACCAAT	GGGCCAGCGCAATAATGGCTAGCAGTCCGTCTACCAGGAAGACGACTGAGAGCGGAACCAATTTATCATACGACGTGGTTAATCAAAGGCCGCA	GTCTTATCATGTGCCTTTCCTGGGCCAGCGCAATAATGGCTAGCAGTCCGTCTACCAGGAAGACGACTGAGAGCGGAACCAATTTATCATACGACGTGGTTAATCAAAGGCCGCACCCTATAGTGAGTCGTATTA
Abcc4	CCCGTGACGTCTCTAAGAAGTATCTCCGAA	GGCTAGCAGTCCGTCTTATCATACGACGTGGTCCCGTGACGTCTCTAAGAAGTATCTCCGAATTAATCAAAGGCCGCATGGGCCAGCGCAATAA	GTCTTATCATGTGCCTTTCCTGGCTAGCAGTCCGTCTTATCATACGACGTGGTCCCGTGACGTCTCTAAGAAGTATCTCCGAATTAATCAAAGGCCGCATGGGCCAGCGCAATAACCCTATAGTGAGTCGTATTA
Abcc4	GAAGTCCAGGAACGTCAGGGGAAGCAAATC	TATCATACGACGTGGTTAATCAAAGGCCGCATGAAGTCCAGGAACGTCAGGGGAAGCAAATCTGGGCCAGCGCAATAATGGCTAGCAGTCCGTC	GTCTTATCATGTGCCTTTCCTTATCATACGACGTGGTTAATCAAAGGCCGCATGAAGTCCAGGAACGTCAGGGGAAGCAAATCTGGGCCAGCGCAATAATGGCTAGCAGTCCGTCCCCTATAGTGAGTCGTATTA
Abcc4	GTGTTGTTCAGTGCACCTTGCTTGTTCGCC	TAATCAAAGGCCGCATGGGCCAGCGCAATAATGTGTTGTTCAGTGCACCTTGCTTGTTCGCCTGGCTAGCAGTCCGTCTTATCATACGACGTGG	GTCTTATCATGTGCCTTTCCTTAATCAAAGGCCGCATGGGCCAGCGCAATAATGTGTTGTTCAGTGCACCTTGCTTGTTCGCCTGGCTAGCAGTCCGTCTTATCATACGACGTGGCCCTATAGTGAGTCGTATTA
Abcc4	TTGAAGCCGATTCTCCCTTCCGAACGGCTC	GGGCCAGCGCAATAATGGCTAGCAGTCCGTCTTTGAAGCCGATTCTCCCTTCCGAACGGCTCTTATCATACGACGTGGTTAATCAAAGGCCGCA	GTCTTATCATGTGCCTTTCCTGGGCCAGCGCAATAATGGCTAGCAGTCCGTCTTTGAAGCCGATTCTCCCTTCCGAACGGCTCTTATCATACGACGTGGTTAATCAAAGGCCGCACCCTATAGTGAGTCGTATTA
Abcc4	ATGCGCCCGCCGAGAAGTAATTCTTGTAGG	GGCTAGCAGTCCGTCTTATCATACGACGTGGTATGCGCCCGCCGAGAAGTAATTCTTGTAGGTTAATCAAAGGCCGCATGGGCCAGCGCAATAA	GTCTTATCATGTGCCTTTCCTGGCTAGCAGTCCGTCTTATCATACGACGTGGTATGCGCCCGCCGAGAAGTAATTCTTGTAGGTTAATCAAAGGCCGCATGGGCCAGCGCAATAACCCTATAGTGAGTCGTATTA
Abcc4	CGTGTAAGTCCCCTTCTGCACCATCTCACC	TATCATACGACGTGGTTAATCAAAGGCCGCATCGTGTAAGTCCCCTTCTGCACCATCTCACCTGGGCCAGCGCAATAATGGCTAGCAGTCCGTC	GTCTTATCATGTGCCTTTCCTTATCATACGACGTGGTTAATCAAAGGCCGCATCGTGTAAGTCCCCTTCTGCACCATCTCACCTGGGCCAGCGCAATAATGGCTAGCAGTCCGTCCCCTATAGTGAGTCGTATTA
Abcc4	CTGAGACCAAATTGAGGCCTCGGAGAAGGT	TAATCAAAGGCCGCATGGGCCAGCGCAATAATCTGAGACCAAATTGAGGCCTCGGAGAAGGTTGGCTAGCAGTCCGTCTTATCATACGACGTGG	GTCTTATCATGTGCCTTTCCTTAATCAAAGGCCGCATGGGCCAGCGCAATAATCTGAGACCAAATTGAGGCCTCGGAGAAGGTTGGCTAGCAGTCCGTCTTATCATACGACGTGGCCCTATAGTGAGTCGTATTA
Abcc4	GCCCCGTCTTTCAACGAGGGTCTGGATGAC	GGGCCAGCGCAATAATGGCTAGCAGTCCGTCTGCCCCGTCTTTCAACGAGGGTCTGGATGACTTATCATACGACGTGGTTAATCAAAGGCCGCA	GTCTTATCATGTGCCTTTCCTGGGCCAGCGCAATAATGGCTAGCAGTCCGTCTGCCCCGTCTTTCAACGAGGGTCTGGATGACTTATCATACGACGTGGTTAATCAAAGGCCGCACCCTATAGTGAGTCGTATTA
Abcc4	ATCTTCTCGTGCAACGCCTGACAGATACAC	GGCTAGCAGTCCGTCTTATCATACGACGTGGTATCTTCTCGTGCAACGCCTGACAGATACACTTAATCAAAGGCCGCATGGGCCAGCGCAATAA	GTCTTATCATGTGCCTTTCCTGGCTAGCAGTCCGTCTTATCATACGACGTGGTATCTTCTCGTGCAACGCCTGACAGATACACTTAATCAAAGGCCGCATGGGCCAGCGCAATAACCCTATAGTGAGTCGTATTA
Abcc4	CTGCATCGACAGCGCTGAGCGGATCATCAA	TATCATACGACGTGGTTAATCAAAGGCCGCATCTGCATCGACAGCGCTGAGCGGATCATCAATGGGCCAGCGCAATAATGGCTAGCAGTCCGTC	GTCTTATCATGTGCCTTTCCTTATCATACGACGTGGTTAATCAAAGGCCGCATCTGCATCGACAGCGCTGAGCGGATCATCAATGGGCCAGCGCAATAATGGCTAGCAGTCCGTCCCCTATAGTGAGTCGTATTA
Abcc4	AAGACCTTGCAGGGTTGGACTGTCTAGTGC	TAATCAAAGGCCGCATGGGCCAGCGCAATAATAAGACCTTGCAGGGTTGGACTGTCTAGTGCTGGCTAGCAGTCCGTCTTATCATACGACGTGG	GTCTTATCATGTGCCTTTCCTTAATCAAAGGCCGCATGGGCCAGCGCAATAATAAGACCTTGCAGGGTTGGACTGTCTAGTGCTGGCTAGCAGTCCGTCTTATCATACGACGTGGCCCTATAGTGAGTCGTATTA
Abcc4	GCTAACAACTCACCAGGCCTGGCAATAAAG	GGGCCAGCGCAATAATGGCTAGCAGTCCGTCTGCTAACAACTCACCAGGCCTGGCAATAAAGTTATCATACGACGTGGTTAATCAAAGGCCGCA	GTCTTATCATGTGCCTTTCCTGGGCCAGCGCAATAATGGCTAGCAGTCCGTCTGCTAACAACTCACCAGGCCTGGCAATAAAGTTATCATACGACGTGGTTAATCAAAGGCCGCACCCTATAGTGAGTCGTATTA
Abcc4	TGGCTTTGCCATCAGATGGTACATGGGCTT	GGCTAGCAGTCCGTCTTATCATACGACGTGGTTGGCTTTGCCATCAGATGGTACATGGGCTTTTAATCAAAGGCCGCATGGGCCAGCGCAATAA	GTCTTATCATGTGCCTTTCCTGGCTAGCAGTCCGTCTTATCATACGACGTGGTTGGCTTTGCCATCAGATGGTACATGGGCTTTTAATCAAAGGCCGCATGGGCCAGCGCAATAACCCTATAGTGAGTCGTATTA
Abcc4	CCAGAAAGCGGTGAAATCTTGCACGTGGAC	TATCATACGACGTGGTTAATCAAAGGCCGCATCCAGAAAGCGGTGAAATCTTGCACGTGGACTGGGCCAGCGCAATAATGGCTAGCAGTCCGTC	GTCTTATCATGTGCCTTTCCTTATCATACGACGTGGTTAATCAAAGGCCGCATCCAGAAAGCGGTGAAATCTTGCACGTGGACTGGGCCAGCGCAATAATGGCTAGCAGTCCGTCCCCTATAGTGAGTCGTATTA
Abcc4	GAGCTGCCCAGAATCTTGGAAATCTCCTTC	TAATCAAAGGCCGCATGGGCCAGCGCAATAATGAGCTGCCCAGAATCTTGGAAATCTCCTTCTGGCTAGCAGTCCGTCTTATCATACGACGTGG	GTCTTATCATGTGCCTTTCCTTAATCAAAGGCCGCATGGGCCAGCGCAATAATGAGCTGCCCAGAATCTTGGAAATCTCCTTCTGGCTAGCAGTCCGTCTTATCATACGACGTGGCCCTATAGTGAGTCGTATTA
Abcc4	AAAACGACGCCATGTTCATCCCTCTGAGGT	GGGCCAGCGCAATAATGGCTAGCAGTCCGTCTAAAACGACGCCATGTTCATCCCTCTGAGGTTTATCATACGACGTGGTTAATCAAAGGCCGCA	GTCTTATCATGTGCCTTTCCTGGGCCAGCGCAATAATGGCTAGCAGTCCGTCTAAAACGACGCCATGTTCATCCCTCTGAGGTTTATCATACGACGTGGTTAATCAAAGGCCGCACCCTATAGTGAGTCGTATTA
Abcc4	ATCTCATTGCCAAGCAGCACGTAGCTAGTG	GGCTAGCAGTCCGTCTTATCATACGACGTGGTATCTCATTGCCAAGCAGCACGTAGCTAGTGTTAATCAAAGGCCGCATGGGCCAGCGCAATAA	GTCTTATCATGTGCCTTTCCTGGCTAGCAGTCCGTCTTATCATACGACGTGGTATCTCATTGCCAAGCAGCACGTAGCTAGTGTTAATCAAAGGCCGCATGGGCCAGCGCAATAACCCTATAGTGAGTCGTATTA
Abcc4	GAGTCATGGCCACAAACACGTGGCTAGCTG	TATCATACGACGTGGTTAATCAAAGGCCGCATGAGTCATGGCCACAAACACGTGGCTAGCTGTGGGCCAGCGCAATAATGGCTAGCAGTCCGTC	GTCTTATCATGTGCCTTTCCTTATCATACGACGTGGTTAATCAAAGGCCGCATGAGTCATGGCCACAAACACGTGGCTAGCTGTGGGCCAGCGCAATAATGGCTAGCAGTCCGTCCCCTATAGTGAGTCGTATTA
Abcc4	GAGGGTGACTGTCAACCGAACGGCACCGTA	TAATCAAAGGCCGCATGGGCCAGCGCAATAATGAGGGTGACTGTCAACCGAACGGCACCGTATGGCTAGCAGTCCGTCTTATCATACGACGTGG	GTCTTATCATGTGCCTTTCCTTAATCAAAGGCCGCATGGGCCAGCGCAATAATGAGGGTGACTGTCAACCGAACGGCACCGTATGGCTAGCAGTCCGTCTTATCATACGACGTGGCCCTATAGTGAGTCGTATTA
Abcc4	TCTGACCCTCTCTCAATGGCTGACGGGAAG	GGGCCAGCGCAATAATGGCTAGCAGTCCGTCTTCTGACCCTCTCTCAATGGCTGACGGGAAGTTATCATACGACGTGGTTAATCAAAGGCCGCA	GTCTTATCATGTGCCTTTCCTGGGCCAGCGCAATAATGGCTAGCAGTCCGTCTTCTGACCCTCTCTCAATGGCTGACGGGAAGTTATCATACGACGTGGTTAATCAAAGGCCGCACCCTATAGTGAGTCGTATTA
Abcc4	CTGGCATCCGTGAAAGCCGCAGTTTTACTC	GGCTAGCAGTCCGTCTTATCATACGACGTGGTCTGGCATCCGTGAAAGCCGCAGTTTTACTCTTAATCAAAGGCCGCATGGGCCAGCGCAATAA	GTCTTATCATGTGCCTTTCCTGGCTAGCAGTCCGTCTTATCATACGACGTGGTCTGGCATCCGTGAAAGCCGCAGTTTTACTCTTAATCAAAGGCCGCATGGGCCAGCGCAATAACCCTATAGTGAGTCGTATTA
Abcc4	TGCAGAGGCAGAAGAATAACCAGAACGGCC	TATCATACGACGTGGTTAATCAAAGGCCGCATTGCAGAGGCAGAAGAATAACCAGAACGGCCTGGGCCAGCGCAATAATGGCTAGCAGTCCGTC	GTCTTATCATGTGCCTTTCCTTATCATACGACGTGGTTAATCAAAGGCCGCATTGCAGAGGCAGAAGAATAACCAGAACGGCCTGGGCCAGCGCAATAATGGCTAGCAGTCCGTCCCCTATAGTGAGTCGTATTA
Abcc4	CCCCATGGCCGAGTTACTTAACCGGAGTGC	TAATCAAAGGCCGCATGGGCCAGCGCAATAATCCCCATGGCCGAGTTACTTAACCGGAGTGCTGGCTAGCAGTCCGTCTTATCATACGACGTGG	GTCTTATCATGTGCCTTTCCTTAATCAAAGGCCGCATGGGCCAGCGCAATAATCCCCATGGCCGAGTTACTTAACCGGAGTGCTGGCTAGCAGTCCGTCTTATCATACGACGTGGCCCTATAGTGAGTCGTATTA
Abcc4	CCTTTGTTAAGGAGGGCTTCCTCGAGTCCT	GGGCCAGCGCAATAATGGCTAGCAGTCCGTCTCCTTTGTTAAGGAGGGCTTCCTCGAGTCCTTTATCATACGACGTGGTTAATCAAAGGCCGCA	GTCTTATCATGTGCCTTTCCTGGGCCAGCGCAATAATGGCTAGCAGTCCGTCTCCTTTGTTAAGGAGGGCTTCCTCGAGTCCTTTATCATACGACGTGGTTAATCAAAGGCCGCACCCTATAGTGAGTCGTATTA
Abcc4	TGACCAGTTTTAAACAGCGGGTTGAGCCAC	GGCTAGCAGTCCGTCTTATCATACGACGTGGTTGACCAGTTTTAAACAGCGGGTTGAGCCACTTAATCAAAGGCCGCATGGGCCAGCGCAATAA	GTCTTATCATGTGCCTTTCCTGGCTAGCAGTCCGTCTTATCATACGACGTGGTTGACCAGTTTTAAACAGCGGGTTGAGCCACTTAATCAAAGGCCGCATGGGCCAGCGCAATAACCCTATAGTGAGTCGTATTA
Abcc4	GAGGTGCTTTGAGCGATCTTCTGGAAGCAC	TATCATACGACGTGGTTAATCAAAGGCCGCATGAGGTGCTTTGAGCGATCTTCTGGAAGCACTGGGCCAGCGCAATAATGGCTAGCAGTCCGTC	GTCTTATCATGTGCCTTTCCTTATCATACGACGTGGTTAATCAAAGGCCGCATGAGGTGCTTTGAGCGATCTTCTGGAAGCACTGGGCCAGCGCAATAATGGCTAGCAGTCCGTCCCCTATAGTGAGTCGTATTA
Acp5	ATAGCCCACACCGTTCTCGTCCTGAAGATA	AGGGCCACGCACAAATGGGCCAGCGCAATAATATAGCCCACACCGTTCTCGTCCTGAAGATATTCCGCCTGGATCCAATTAAGATGTCGCCGTG	GTCTTATCATGTGCCTTTCCTAGGGCCACGCACAAATGGGCCAGCGCAATAATATAGCCCACACCGTTCTCGTCCTGAAGATATTCCGCCTGGATCCAATTAAGATGTCGCCGTGCCCTATAGTGAGTCGTATTA
Acp5	GGATCCATGAAGTTGCCGGCCCCACTCAGC	GGGCCAGCGCAATAATTCCGCCTGGATCCAATGGATCCATGAAGTTGCCGGCCCCACTCAGCTTAAGATGTCGCCGTGTAGGGCCACGCACAAA	GTCTTATCATGTGCCTTTCCTGGGCCAGCGCAATAATTCCGCCTGGATCCAATGGATCCATGAAGTTGCCGGCCCCACTCAGCTTAAGATGTCGCCGTGTAGGGCCACGCACAAACCCTATAGTGAGTCGTATTA
Acp5	CGTTGGGGACCTTTCGTTGATGTCGCACAG	TCCGCCTGGATCCAATTAAGATGTCGCCGTGTCGTTGGGGACCTTTCGTTGATGTCGCACAGTAGGGCCACGCACAAATGGGCCAGCGCAATAA	GTCTTATCATGTGCCTTTCCTTCCGCCTGGATCCAATTAAGATGTCGCCGTGTCGTTGGGGACCTTTCGTTGATGTCGCACAGTAGGGCCACGCACAAATGGGCCAGCGCAATAACCCTATAGTGAGTCGTATTA
Acp5	GTCCTCAGATCCATAGTGAAACCGCAAGTA	TAAGATGTCGCCGTGTAGGGCCACGCACAAATGTCCTCAGATCCATAGTGAAACCGCAAGTATGGGCCAGCGCAATAATTCCGCCTGGATCCAA	GTCTTATCATGTGCCTTTCCTTAAGATGTCGCCGTGTAGGGCCACGCACAAATGTCCTCAGATCCATAGTGAAACCGCAAGTATGGGCCAGCGCAATAATTCCGCCTGGATCCAACCCTATAGTGAGTCGTATTA
Acp5	CTTATCTCCACATGTGTGAAGCCGCCCAGG	AGGGCCACGCACAAATGGGCCAGCGCAATAATCTTATCTCCACATGTGTGAAGCCGCCCAGGTTCCGCCTGGATCCAATTAAGATGTCGCCGTG	GTCTTATCATGTGCCTTTCCTAGGGCCACGCACAAATGGGCCAGCGCAATAATCTTATCTCCACATGTGTGAAGCCGCCCAGGTTCCGCCTGGATCCAATTAAGATGTCGCCGTGCCCTATAGTGAGTCGTATTA
Acp5	GCTGGTCTTAAAGAGTGATTTTCCAGAGGC	GGGCCAGCGCAATAATTCCGCCTGGATCCAATGCTGGTCTTAAAGAGTGATTTTCCAGAGGCTTAAGATGTCGCCGTGTAGGGCCACGCACAAA	GTCTTATCATGTGCCTTTCCTGGGCCAGCGCAATAATTCCGCCTGGATCCAATGCTGGTCTTAAAGAGTGATTTTCCAGAGGCTTAAGATGTCGCCGTGTAGGGCCACGCACAAACCCTATAGTGAGTCGTATTA
Acp5	CGTGGTGTTCAGGGTCTGGGTCTCCTTGGG	TCCGCCTGGATCCAATTAAGATGTCGCCGTGTCGTGGTGTTCAGGGTCTGGGTCTCCTTGGGTAGGGCCACGCACAAATGGGCCAGCGCAATAA	GTCTTATCATGTGCCTTTCCTTCCGCCTGGATCCAATTAAGATGTCGCCGTGTCGTGGTGTTCAGGGTCTGGGTCTCCTTGGGTAGGGCCACGCACAAATGGGCCAGCGCAATAACCCTATAGTGAGTCGTATTA
Acp5	CCTCACACCCGTTAGCGGACAAGCAGGACT	TAAGATGTCGCCGTGTAGGGCCACGCACAAATCCTCACACCCGTTAGCGGACAAGCAGGACTTGGGCCAGCGCAATAATTCCGCCTGGATCCAA	GTCTTATCATGTGCCTTTCCTTAAGATGTCGCCGTGTAGGGCCACGCACAAATCCTCACACCCGTTAGCGGACAAGCAGGACTTGGGCCAGCGCAATAATTCCGCCTGGATCCAACCCTATAGTGAGTCGTATTA
Acp5	AAGCTGCCGTGAGTGAGGTCCTCACAGGGC	AGGGCCACGCACAAATGGGCCAGCGCAATAATAAGCTGCCGTGAGTGAGGTCCTCACAGGGCTTCCGCCTGGATCCAATTAAGATGTCGCCGTG	GTCTTATCATGTGCCTTTCCTAGGGCCACGCACAAATGGGCCAGCGCAATAATAAGCTGCCGTGAGTGAGGTCCTCACAGGGCTTCCGCCTGGATCCAATTAAGATGTCGCCGTGCCCTATAGTGAGTCGTATTA
Acp5	CCTTCCCTCTCTGCCAGAGTACCAGGGCAG	GGGCCAGCGCAATAATTCCGCCTGGATCCAATCCTTCCCTCTCTGCCAGAGTACCAGGGCAGTTAAGATGTCGCCGTGTAGGGCCACGCACAAA	GTCTTATCATGTGCCTTTCCTGGGCCAGCGCAATAATTCCGCCTGGATCCAATCCTTCCCTCTCTGCCAGAGTACCAGGGCAGTTAAGATGTCGCCGTGTAGGGCCACGCACAAACCCTATAGTGAGTCGTATTA
Acp5	GGCATACTTCTTTCCTGTAAGTAAGCCCCT	TCCGCCTGGATCCAATTAAGATGTCGCCGTGTGGCATACTTCTTTCCTGTAAGTAAGCCCCTTAGGGCCACGCACAAATGGGCCAGCGCAATAA	GTCTTATCATGTGCCTTTCCTTCCGCCTGGATCCAATTAAGATGTCGCCGTGTGGCATACTTCTTTCCTGTAAGTAAGCCCCTTAGGGCCACGCACAAATGGGCCAGCGCAATAACCCTATAGTGAGTCGTATTA
Acp5	GGGTGAGCCTGGCTGTGGGATCAGTTGGTG	TAAGATGTCGCCGTGTAGGGCCACGCACAAATGGGTGAGCCTGGCTGTGGGATCAGTTGGTGTGGGCCAGCGCAATAATTCCGCCTGGATCCAA	GTCTTATCATGTGCCTTTCCTTAAGATGTCGCCGTGTAGGGCCACGCACAAATGGGTGAGCCTGGCTGTGGGATCAGTTGGTGTGGGCCAGCGCAATAATTCCGCCTGGATCCAACCCTATAGTGAGTCGTATTA
Acp5	AGCCCGTTCCCAAGAAAGCTCTACCCTAAA	AGGGCCACGCACAAATGGGCCAGCGCAATAATAGCCCGTTCCCAAGAAAGCTCTACCCTAAATTCCGCCTGGATCCAATTAAGATGTCGCCGTG	GTCTTATCATGTGCCTTTCCTAGGGCCACGCACAAATGGGCCAGCGCAATAATAGCCCGTTCCCAAGAAAGCTCTACCCTAAATTCCGCCTGGATCCAATTAAGATGTCGCCGTGCCCTATAGTGAGTCGTATTA
Acp5	CGCAAACGGTAGTAAGGGCTGGGGAAGTTC	GGGCCAGCGCAATAATTCCGCCTGGATCCAATCGCAAACGGTAGTAAGGGCTGGGGAAGTTCTTAAGATGTCGCCGTGTAGGGCCACGCACAAA	GTCTTATCATGTGCCTTTCCTGGGCCAGCGCAATAATTCCGCCTGGATCCAATCGCAAACGGTAGTAAGGGCTGGGGAAGTTCTTAAGATGTCGCCGTGTAGGGCCACGCACAAACCCTATAGTGAGTCGTATTA
Acp5	GTGTCCAGCATAAAGATGGCCACAGTTATG	TCCGCCTGGATCCAATTAAGATGTCGCCGTGTGTGTCCAGCATAAAGATGGCCACAGTTATGTAGGGCCACGCACAAATGGGCCAGCGCAATAA	GTCTTATCATGTGCCTTTCCTTCCGCCTGGATCCAATTAAGATGTCGCCGTGTGTGTCCAGCATAAAGATGGCCACAGTTATGTAGGGCCACGCACAAATGGGCCAGCGCAATAACCCTATAGTGAGTCGTATTA
Acp5	CAAAGTCATCTGAGTTGCCACACAGCATCA	TAAGATGTCGCCGTGTAGGGCCACGCACAAATCAAAGTCATCTGAGTTGCCACACAGCATCATGGGCCAGCGCAATAATTCCGCCTGGATCCAA	GTCTTATCATGTGCCTTTCCTTAAGATGTCGCCGTGTAGGGCCACGCACAAATCAAAGTCATCTGAGTTGCCACACAGCATCATGGGCCAGCGCAATAATTCCGCCTGGATCCAACCCTATAGTGAGTCGTATTA
Acp5	CAGGTCTCGAGGCATTTTGGGCTGCTGACT	AGGGCCACGCACAAATGGGCCAGCGCAATAATCAGGTCTCGAGGCATTTTGGGCTGCTGACTTTCCGCCTGGATCCAATTAAGATGTCGCCGTG	GTCTTATCATGTGCCTTTCCTAGGGCCACGCACAAATGGGCCAGCGCAATAATCAGGTCTCGAGGCATTTTGGGCTGCTGACTTTCCGCCTGGATCCAATTAAGATGTCGCCGTGCCCTATAGTGAGTCGTATTA
Acp5	TTGAGCCAGGACAGCTGAGTGCGGGCCACT	GGGCCAGCGCAATAATTCCGCCTGGATCCAATTTGAGCCAGGACAGCTGAGTGCGGGCCACTTTAAGATGTCGCCGTGTAGGGCCACGCACAAA	GTCTTATCATGTGCCTTTCCTGGGCCAGCGCAATAATTCCGCCTGGATCCAATTTGAGCCAGGACAGCTGAGTGCGGGCCACTTTAAGATGTCGCCGTGTAGGGCCACGCACAAACCCTATAGTGAGTCGTATTA
Acp5	CGTAGTCCTCCTTGGCTGCTGCCAACTGCT	TCCGCCTGGATCCAATTAAGATGTCGCCGTGTCGTAGTCCTCCTTGGCTGCTGCCAACTGCTTAGGGCCACGCACAAATGGGCCAGCGCAATAA	GTCTTATCATGTGCCTTTCCTTCCGCCTGGATCCAATTAAGATGTCGCCGTGTCGTAGTCCTCCTTGGCTGCTGCCAACTGCTTAGGGCCACGCACAAATGGGCCAGCGCAATAACCCTATAGTGAGTCGTATTA
Acp5	TGCTCGGCGATGGACCAGATGGGGTAGTGG	TAAGATGTCGCCGTGTAGGGCCACGCACAAATTGCTCGGCGATGGACCAGATGGGGTAGTGGTGGGCCAGCGCAATAATTCCGCCTGGATCCAA	GTCTTATCATGTGCCTTTCCTTAAGATGTCGCCGTGTAGGGCCACGCACAAATTGCTCGGCGATGGACCAGATGGGGTAGTGGTGGGCCAGCGCAATAATTCCGCCTGGATCCAACCCTATAGTGAGTCGTATTA
Acp5	GCAAGTTCTTGACAAGGCAGCGCGTGGGTC	AGGGCCACGCACAAATGGGCCAGCGCAATAATGCAAGTTCTTGACAAGGCAGCGCGTGGGTCTTCCGCCTGGATCCAATTAAGATGTCGCCGTG	GTCTTATCATGTGCCTTTCCTAGGGCCACGCACAAATGGGCCAGCGCAATAATGCAAGTTCTTGACAAGGCAGCGCGTGGGTCTTCCGCCTGGATCCAATTAAGATGTCGCCGTGCCCTATAGTGAGTCGTATTA
Acp5	GGCAGTGACCCCGTATGTGGCTAACAATGG	GGGCCAGCGCAATAATTCCGCCTGGATCCAATGGCAGTGACCCCGTATGTGGCTAACAATGGTTAAGATGTCGCCGTGTAGGGCCACGCACAAA	GTCTTATCATGTGCCTTTCCTGGGCCAGCGCAATAATTCCGCCTGGATCCAATGGCAGTGACCCCGTATGTGGCTAACAATGGTTAAGATGTCGCCGTGTAGGGCCACGCACAAACCCTATAGTGAGTCGTATTA
Acp5	ACGGTCAGAGAACACGTCCTCAAAGGTCTC	TCCGCCTGGATCCAATTAAGATGTCGCCGTGTACGGTCAGAGAACACGTCCTCAAAGGTCTCTAGGGCCACGCACAAATGGGCCAGCGCAATAA	GTCTTATCATGTGCCTTTCCTTCCGCCTGGATCCAATTAAGATGTCGCCGTGTACGGTCAGAGAACACGTCCTCAAAGGTCTCTAGGGCCACGCACAAATGGGCCAGCGCAATAACCCTATAGTGAGTCGTATTA
Acp5	GCCAGCACATACCAGGGGATGTTGCGAAGG	TAAGATGTCGCCGTGTAGGGCCACGCACAAATGCCAGCACATACCAGGGGATGTTGCGAAGGTGGGCCAGCGCAATAATTCCGCCTGGATCCAA	GTCTTATCATGTGCCTTTCCTTAAGATGTCGCCGTGTAGGGCCACGCACAAATGCCAGCACATACCAGGGGATGTTGCGAAGGTGGGCCAGCGCAATAATTCCGCCTGGATCCAACCCTATAGTGAGTCGTATTA
Acp5	CAGAGACGTTGCCAAGGTGATCATGGTTTC	AGGGCCACGCACAAATGGGCCAGCGCAATAATCAGAGACGTTGCCAAGGTGATCATGGTTTCTTCCGCCTGGATCCAATTAAGATGTCGCCGTG	GTCTTATCATGTGCCTTTCCTAGGGCCACGCACAAATGGGCCAGCGCAATAATCAGAGACGTTGCCAAGGTGATCATGGTTTCTTCCGCCTGGATCCAATTAAGATGTCGCCGTGCCCTATAGTGAGTCGTATTA
Acp5	GCGCTTGGAGATCTTAGAGTATGCAATCTG	GGGCCAGCGCAATAATTCCGCCTGGATCCAATGCGCTTGGAGATCTTAGAGTATGCAATCTGTTAAGATGTCGCCGTGTAGGGCCACGCACAAA	GTCTTATCATGTGCCTTTCCTGGGCCAGCGCAATAATTCCGCCTGGATCCAATGCGCTTGGAGATCTTAGAGTATGCAATCTGTTAAGATGTCGCCGTGTAGGGCCACGCACAAACCCTATAGTGAGTCGTATTA
Acp5	TAGGCCCAGCAGCACCACCCATGAATCCAT	TCCGCCTGGATCCAATTAAGATGTCGCCGTGTTAGGCCCAGCAGCACCACCCATGAATCCATTAGGGCCACGCACAAATGGGCCAGCGCAATAA	GTCTTATCATGTGCCTTTCCTTCCGCCTGGATCCAATTAAGATGTCGCCGTGTTAGGCCCAGCAGCACCACCCATGAATCCATTAGGGCCACGCACAAATGGGCCAGCGCAATAACCCTATAGTGAGTCGTATTA
Acp5	CCGTGGGTCAGGAGTGGGAGCCATATGATT	TAAGATGTCGCCGTGTAGGGCCACGCACAAATCCGTGGGTCAGGAGTGGGAGCCATATGATTTGGGCCAGCGCAATAATTCCGCCTGGATCCAA	GTCTTATCATGTGCCTTTCCTTAAGATGTCGCCGTGTAGGGCCACGCACAAATCCGTGGGTCAGGAGTGGGAGCCATATGATTTGGGCCAGCGCAATAATTCCGCCTGGATCCAACCCTATAGTGAGTCGTATTA
Acp5	ACAGCCACAAATCTCAGGGTGGGAGTGGGG	AGGGCCACGCACAAATGGGCCAGCGCAATAATACAGCCACAAATCTCAGGGTGGGAGTGGGGTTCCGCCTGGATCCAATTAAGATGTCGCCGTG	GTCTTATCATGTGCCTTTCCTAGGGCCACGCACAAATGGGCCAGCGCAATAATACAGCCACAAATCTCAGGGTGGGAGTGGGGTTCCGCCTGGATCCAATTAAGATGTCGCCGTGCCCTATAGTGAGTCGTATTA
Acp5	TGTGTGGAATGGGGCATTGGGGACCCCTCC	GGGCCAGCGCAATAATTCCGCCTGGATCCAATTGTGTGGAATGGGGCATTGGGGACCCCTCCTTAAGATGTCGCCGTGTAGGGCCACGCACAAA	GTCTTATCATGTGCCTTTCCTGGGCCAGCGCAATAATTCCGCCTGGATCCAATTGTGTGGAATGGGGCATTGGGGACCCCTCCTTAAGATGTCGCCGTGTAGGGCCACGCACAAACCCTATAGTGAGTCGTATTA
Acp5	GCGATCTCTTTGGCATTGGCCATTTCCCGG	TCCGCCTGGATCCAATTAAGATGTCGCCGTGTGCGATCTCTTTGGCATTGGCCATTTCCCGGTAGGGCCACGCACAAATGGGCCAGCGCAATAA	GTCTTATCATGTGCCTTTCCTTCCGCCTGGATCCAATTAAGATGTCGCCGTGTGCGATCTCTTTGGCATTGGCCATTTCCCGGTAGGGCCACGCACAAATGGGCCAGCGCAATAACCCTATAGTGAGTCGTATTA
Acp5	TGAAGTCAGCGCCCATCGTCTGCACGGTTC	TAAGATGTCGCCGTGTAGGGCCACGCACAAATTGAAGTCAGCGCCCATCGTCTGCACGGTTCTGGGCCAGCGCAATAATTCCGCCTGGATCCAA	GTCTTATCATGTGCCTTTCCTTAAGATGTCGCCGTGTAGGGCCACGCACAAATTGAAGTCAGCGCCCATCGTCTGCACGGTTCTGGGCCAGCGCAATAATTCCGCCTGGATCCAACCCTATAGTGAGTCGTATTA
Acp5	GTGCACTCCAGTGAAGTAGAAATTGTCCCC	AGGGCCACGCACAAATGGGCCAGCGCAATAATGTGCACTCCAGTGAAGTAGAAATTGTCCCCTTCCGCCTGGATCCAATTAAGATGTCGCCGTG	GTCTTATCATGTGCCTTTCCTAGGGCCACGCACAAATGGGCCAGCGCAATAATGTGCACTCCAGTGAAGTAGAAATTGTCCCCTTCCGCCTGGATCCAATTAAGATGTCGCCGTGCCCTATAGTGAGTCGTATTA
Acp5	CCAAAAGCGGTGATCACCGAGTCTTTATTC	GGGCCAGCGCAATAATTCCGCCTGGATCCAATCCAAAAGCGGTGATCACCGAGTCTTTATTCTTAAGATGTCGCCGTGTAGGGCCACGCACAAA	GTCTTATCATGTGCCTTTCCTGGGCCAGCGCAATAATTCCGCCTGGATCCAATCCAAAAGCGGTGATCACCGAGTCTTTATTCTTAAGATGTCGCCGTGTAGGGCCACGCACAAACCCTATAGTGAGTCGTATTA
Acp5	GAGAGGCTGCAAGAGGCAGTTAAGCTCCTG	TCCGCCTGGATCCAATTAAGATGTCGCCGTGTGAGAGGCTGCAAGAGGCAGTTAAGCTCCTGTAGGGCCACGCACAAATGGGCCAGCGCAATAA	GTCTTATCATGTGCCTTTCCTTCCGCCTGGATCCAATTAAGATGTCGCCGTGTGAGAGGCTGCAAGAGGCAGTTAAGCTCCTGTAGGGCCACGCACAAATGGGCCAGCGCAATAACCCTATAGTGAGTCGTATTA
Acp5	TGCTACCCAACTGAGCTGCGGATTCGCGGC	TAAGATGTCGCCGTGTAGGGCCACGCACAAATTGCTACCCAACTGAGCTGCGGATTCGCGGCTGGGCCAGCGCAATAATTCCGCCTGGATCCAA	GTCTTATCATGTGCCTTTCCTTAAGATGTCGCCGTGTAGGGCCACGCACAAATTGCTACCCAACTGAGCTGCGGATTCGCGGCTGGGCCAGCGCAATAATTCCGCCTGGATCCAACCCTATAGTGAGTCGTATTA
Acvr1	CACTCTTTCATCAGCTTCGCCAGAGAAGTT	TGACGGTTGTAACGGTGGGCCAGCGCAATAATCACTCTTTCATCAGCTTCGCCAGAGAAGTTTGCACGAGATTCACATTACTACGCGCGGATAT	GTCTTATCATGTGCCTTTCCTTGACGGTTGTAACGGTGGGCCAGCGCAATAATCACTCTTTCATCAGCTTCGCCAGAGAAGTTTGCACGAGATTCACATTACTACGCGCGGATATCCCTATAGTGAGTCGTATTA
Acvr1	CTGTGAGTCTTGCGGATGGGTTCTGATACC	GGGCCAGCGCAATAATGCACGAGATTCACATTCTGTGAGTCTTGCGGATGGGTTCTGATACCTACTACGCGCGGATATTTGACGGTTGTAACGG	GTCTTATCATGTGCCTTTCCTGGGCCAGCGCAATAATGCACGAGATTCACATTCTGTGAGTCTTGCGGATGGGTTCTGATACCTACTACGCGCGGATATTTGACGGTTGTAACGGCCCTATAGTGAGTCGTATTA
Acvr1	ACACCGGTGACAAGGTCAACAGTCAGTTTT	GCACGAGATTCACATTACTACGCGCGGATATTACACCGGTGACAAGGTCAACAGTCAGTTTTTTGACGGTTGTAACGGTGGGCCAGCGCAATAA	GTCTTATCATGTGCCTTTCCTGCACGAGATTCACATTACTACGCGCGGATATTACACCGGTGACAAGGTCAACAGTCAGTTTTTTGACGGTTGTAACGGTGGGCCAGCGCAATAACCCTATAGTGAGTCGTATTA
Acvr1	CTGGACAAGGACAGCATTGACTCTCCTTCT	ACTACGCGCGGATATTTGACGGTTGTAACGGTCTGGACAAGGACAGCATTGACTCTCCTTCTTGGGCCAGCGCAATAATGCACGAGATTCACAT	GTCTTATCATGTGCCTTTCCTACTACGCGCGGATATTTGACGGTTGTAACGGTCTGGACAAGGACAGCATTGACTCTCCTTCTTGGGCCAGCGCAATAATGCACGAGATTCACATCCCTATAGTGAGTCGTATTA
Acvr1	TGACAACCAGTCAGGCCAGCATTAGGTCCC	TGACGGTTGTAACGGTGGGCCAGCGCAATAATTGACAACCAGTCAGGCCAGCATTAGGTCCCTGCACGAGATTCACATTACTACGCGCGGATAT	GTCTTATCATGTGCCTTTCCTTGACGGTTGTAACGGTGGGCCAGCGCAATAATTGACAACCAGTCAGGCCAGCATTAGGTCCCTGCACGAGATTCACATTACTACGCGCGGATATCCCTATAGTGAGTCGTATTA
Acvr1	TTCCGTCAAAGCAGCCACTTCGGGAAGGGG	GGGCCAGCGCAATAATGCACGAGATTCACATTTTCCGTCAAAGCAGCCACTTCGGGAAGGGGTACTACGCGCGGATATTTGACGGTTGTAACGG	GTCTTATCATGTGCCTTTCCTGGGCCAGCGCAATAATGCACGAGATTCACATTTTCCGTCAAAGCAGCCACTTCGGGAAGGGGTACTACGCGCGGATATTTGACGGTTGTAACGGCCCTATAGTGAGTCGTATTA
Acvr1	CCCCTGGAACATGGCTGGGAAGAGACATCT	GCACGAGATTCACATTACTACGCGCGGATATTCCCCTGGAACATGGCTGGGAAGAGACATCTTTGACGGTTGTAACGGTGGGCCAGCGCAATAA	GTCTTATCATGTGCCTTTCCTGCACGAGATTCACATTACTACGCGCGGATATTCCCCTGGAACATGGCTGGGAAGAGACATCTTTGACGGTTGTAACGGTGGGCCAGCGCAATAACCCTATAGTGAGTCGTATTA
Acvr1	TTTGAGCGAGGTTAGGGTGGTTTTGGTGTC	ACTACGCGCGGATATTTGACGGTTGTAACGGTTTTGAGCGAGGTTAGGGTGGTTTTGGTGTCTGGGCCAGCGCAATAATGCACGAGATTCACAT	GTCTTATCATGTGCCTTTCCTACTACGCGCGGATATTTGACGGTTGTAACGGTTTTGAGCGAGGTTAGGGTGGTTTTGGTGTCTGGGCCAGCGCAATAATGCACGAGATTCACATCCCTATAGTGAGTCGTATTA
Acvr1	TGAACAGTTCATCGAGGGCTCGAGTCACAG	TGACGGTTGTAACGGTGGGCCAGCGCAATAATTGAACAGTTCATCGAGGGCTCGAGTCACAGTGCACGAGATTCACATTACTACGCGCGGATAT	GTCTTATCATGTGCCTTTCCTTGACGGTTGTAACGGTGGGCCAGCGCAATAATTGAACAGTTCATCGAGGGCTCGAGTCACAGTGCACGAGATTCACATTACTACGCGCGGATATCCCTATAGTGAGTCGTATTA
Acvr1	CCAGACCTGCCCACCGTTAAGTCTTTGTGG	GGGCCAGCGCAATAATGCACGAGATTCACATTCCAGACCTGCCCACCGTTAAGTCTTTGTGGTACTACGCGCGGATATTTGACGGTTGTAACGG	GTCTTATCATGTGCCTTTCCTGGGCCAGCGCAATAATGCACGAGATTCACATTCCAGACCTGCCCACCGTTAAGTCTTTGTGGTACTACGCGCGGATATTTGACGGTTGTAACGGCCCTATAGTGAGTCGTATTA
Acvr1	ATCTTTCCGGGTTCCTCCACTTCCCTCCCC	GCACGAGATTCACATTACTACGCGCGGATATTATCTTTCCGGGTTCCTCCACTTCCCTCCCCTTGACGGTTGTAACGGTGGGCCAGCGCAATAA	GTCTTATCATGTGCCTTTCCTGCACGAGATTCACATTACTACGCGCGGATATTATCTTTCCGGGTTCCTCCACTTCCCTCCCCTTGACGGTTGTAACGGTGGGCCAGCGCAATAACCCTATAGTGAGTCGTATTA
Acvr1	GCCACTGTCTTAATGCCCAGATCGCCTGCA	ACTACGCGCGGATATTTGACGGTTGTAACGGTGCCACTGTCTTAATGCCCAGATCGCCTGCATGGGCCAGCGCAATAATGCACGAGATTCACAT	GTCTTATCATGTGCCTTTCCTACTACGCGCGGATATTTGACGGTTGTAACGGTGCCACTGTCTTAATGCCCAGATCGCCTGCATGGGCCAGCGCAATAATGCACGAGATTCACATCCCTATAGTGAGTCGTATTA
Acvr1	TGTCTAGGAGACCCGCGAAAGATACGCAGA	TGACGGTTGTAACGGTGGGCCAGCGCAATAATTGTCTAGGAGACCCGCGAAAGATACGCAGATGCACGAGATTCACATTACTACGCGCGGATAT	GTCTTATCATGTGCCTTTCCTTGACGGTTGTAACGGTGGGCCAGCGCAATAATTGTCTAGGAGACCCGCGAAAGATACGCAGATGCACGAGATTCACATTACTACGCGCGGATATCCCTATAGTGAGTCGTATTA
Acvr1	ATTCACCGCCTCCTTGAGCTTCCCGTGGGG	GGGCCAGCGCAATAATGCACGAGATTCACATTATTCACCGCCTCCTTGAGCTTCCCGTGGGGTACTACGCGCGGATATTTGACGGTTGTAACGG	GTCTTATCATGTGCCTTTCCTGGGCCAGCGCAATAATGCACGAGATTCACATTATTCACCGCCTCCTTGAGCTTCCCGTGGGGTACTACGCGCGGATATTTGACGGTTGTAACGGCCCTATAGTGAGTCGTATTA
Acvr1	GGGAACCACATCATAGAATGGTGGCTTGTA	GCACGAGATTCACATTACTACGCGCGGATATTGGGAACCACATCATAGAATGGTGGCTTGTATTGACGGTTGTAACGGTGGGCCAGCGCAATAA	GTCTTATCATGTGCCTTTCCTGCACGAGATTCACATTACTACGCGCGGATATTGGGAACCACATCATAGAATGGTGGCTTGTATTGACGGTTGTAACGGTGGGCCAGCGCAATAACCCTATAGTGAGTCGTATTA
Acvr1	CTCTGTTGATCCACACAGACAACTTTCCTC	ACTACGCGCGGATATTTGACGGTTGTAACGGTCTCTGTTGATCCACACAGACAACTTTCCTCTGGGCCAGCGCAATAATGCACGAGATTCACAT	GTCTTATCATGTGCCTTTCCTACTACGCGCGGATATTTGACGGTTGTAACGGTCTCTGTTGATCCACACAGACAACTTTCCTCTGGGCCAGCGCAATAATGCACGAGATTCACATCCCTATAGTGAGTCGTATTA
Acvr1	TTGTGCTCTGGGAATGCATGACTGCCAGGC	TGACGGTTGTAACGGTGGGCCAGCGCAATAATTTGTGCTCTGGGAATGCATGACTGCCAGGCTGCACGAGATTCACATTACTACGCGCGGATAT	GTCTTATCATGTGCCTTTCCTTGACGGTTGTAACGGTGGGCCAGCGCAATAATTTGTGCTCTGGGAATGCATGACTGCCAGGCTGCACGAGATTCACATTACTACGCGCGGATATCCCTATAGTGAGTCGTATTA
Acvr1	TCCGGAGCCATGTAGCGCTTGGTCCCCACA	GGGCCAGCGCAATAATGCACGAGATTCACATTTCCGGAGCCATGTAGCGCTTGGTCCCCACATACTACGCGCGGATATTTGACGGTTGTAACGG	GTCTTATCATGTGCCTTTCCTGGGCCAGCGCAATAATGCACGAGATTCACATTTCCGGAGCCATGTAGCGCTTGGTCCCCACATACTACGCGCGGATATTTGACGGTTGTAACGGCCCTATAGTGAGTCGTATTA
Acvr1	AGCAATCCACTTGGATGGTTTCATCGAGCA	GCACGAGATTCACATTACTACGCGCGGATATTAGCAATCCACTTGGATGGTTTCATCGAGCATTGACGGTTGTAACGGTGGGCCAGCGCAATAA	GTCTTATCATGTGCCTTTCCTGCACGAGATTCACATTACTACGCGCGGATATTAGCAATCCACTTGGATGGTTTCATCGAGCATTGACGGTTGTAACGGTGGGCCAGCGCAATAACCCTATAGTGAGTCGTATTA
Acvr1	GCCAAAGGCCCAAATATCGACCCTCTTATA	ACTACGCGCGGATATTTGACGGTTGTAACGGTGCCAAAGGCCCAAATATCGACCCTCTTATATGGGCCAGCGCAATAATGCACGAGATTCACAT	GTCTTATCATGTGCCTTTCCTACTACGCGCGGATATTTGACGGTTGTAACGGTGCCAAAGGCCCAAATATCGACCCTCTTATATGGGCCAGCGCAATAATGCACGAGATTCACATCCCTATAGTGAGTCGTATTA
Acvr1	ACCATTCGCCTGGCCACTTCCCACAGAACA	TGACGGTTGTAACGGTGGGCCAGCGCAATAATACCATTCGCCTGGCCACTTCCCACAGAACATGCACGAGATTCACATTACTACGCGCGGATAT	GTCTTATCATGTGCCTTTCCTTGACGGTTGTAACGGTGGGCCAGCGCAATAATACCATTCGCCTGGCCACTTCCCACAGAACATGCACGAGATTCACATTACTACGCGCGGATATCCCTATAGTGAGTCGTATTA
Acvr1	GTCTGGAGGTCATGTCTGAAGCGATGAAAC	GGGCCAGCGCAATAATGCACGAGATTCACATTGTCTGGAGGTCATGTCTGAAGCGATGAAACTACTACGCGCGGATATTTGACGGTTGTAACGG	GTCTTATCATGTGCCTTTCCTGGGCCAGCGCAATAATGCACGAGATTCACATTGTCTGGAGGTCATGTCTGAAGCGATGAAACTACTACGCGCGGATATTTGACGGTTGTAACGGCCCTATAGTGAGTCGTATTA
Acvr1	ATGTGTGATGAGCCACAGCTGGGTACTGGA	GCACGAGATTCACATTACTACGCGCGGATATTATGTGTGATGAGCCACAGCTGGGTACTGGATTGACGGTTGTAACGGTGGGCCAGCGCAATAA	GTCTTATCATGTGCCTTTCCTGCACGAGATTCACATTACTACGCGCGGATATTATGTGTGATGAGCCACAGCTGGGTACTGGATTGACGGTTGTAACGGTGGGCCAGCGCAATAACCCTATAGTGAGTCGTATTA
Acvr1	GAGCTGAAGGTAGTCATACAACGATCCCAT	ACTACGCGCGGATATTTGACGGTTGTAACGGTGAGCTGAAGGTAGTCATACAACGATCCCATTGGGCCAGCGCAATAATGCACGAGATTCACAT	GTCTTATCATGTGCCTTTCCTACTACGCGCGGATATTTGACGGTTGTAACGGTGAGCTGAAGGTAGTCATACAACGATCCCATTGGGCCAGCGCAATAATGCACGAGATTCACATCCCTATAGTGAGTCGTATTA
Acvr1	ATCCGAAGGCAGCTAACCGTATCCAGAGTA	TGACGGTTGTAACGGTGGGCCAGCGCAATAATATCCGAAGGCAGCTAACCGTATCCAGAGTATGCACGAGATTCACATTACTACGCGCGGATAT	GTCTTATCATGTGCCTTTCCTTGACGGTTGTAACGGTGGGCCAGCGCAATAATATCCGAAGGCAGCTAACCGTATCCAGAGTATGCACGAGATTCACATTACTACGCGCGGATATCCCTATAGTGAGTCGTATTA
Acvr1	AATGGGCAAGGCCGCTGGCTATGGACAGTA	GGGCCAGCGCAATAATGCACGAGATTCACATTAATGGGCAAGGCCGCTGGCTATGGACAGTATACTACGCGCGGATATTTGACGGTTGTAACGG	GTCTTATCATGTGCCTTTCCTGGGCCAGCGCAATAATGCACGAGATTCACATTAATGGGCAAGGCCGCTGGCTATGGACAGTATACTACGCGCGGATATTTGACGGTTGTAACGGCCCTATAGTGAGTCGTATTA
Acvr1	CTTCCCTTGGGTCCCAAATATCTCTATGTG	GCACGAGATTCACATTACTACGCGCGGATATTCTTCCCTTGGGTCCCAAATATCTCTATGTGTTGACGGTTGTAACGGTGGGCCAGCGCAATAA	GTCTTATCATGTGCCTTTCCTGCACGAGATTCACATTACTACGCGCGGATATTCTTCCCTTGGGTCCCAAATATCTCTATGTGTTGACGGTTGTAACGGTGGGCCAGCGCAATAACCCTATAGTGAGTCGTATTA
Acvr1	TTGCTCTTCAGATCTCGATGGGCAATGGCG	ACTACGCGCGGATATTTGACGGTTGTAACGGTTTGCTCTTCAGATCTCGATGGGCAATGGCGTGGGCCAGCGCAATAATGCACGAGATTCACAT	GTCTTATCATGTGCCTTTCCTACTACGCGCGGATATTTGACGGTTGTAACGGTTTGCTCTTCAGATCTCGATGGGCAATGGCGTGGGCCAGCGCAATAATGCACGAGATTCACATCCCTATAGTGAGTCGTATTA
Acvr1	CCCTCCATACTTCTCCATACCGGCCCTTCC	TGACGGTTGTAACGGTGGGCCAGCGCAATAATCCCTCCATACTTCTCCATACCGGCCCTTCCTGCACGAGATTCACATTACTACGCGCGGATAT	GTCTTATCATGTGCCTTTCCTTGACGGTTGTAACGGTGGGCCAGCGCAATAATCCCTCCATACTTCTCCATACCGGCCCTTCCTGCACGAGATTCACATTACTACGCGCGGATATCCCTATAGTGAGTCGTATTA
Acvr1	CTTCACAGCGACATTTTCGCCTTGCCAGCT	GGGCCAGCGCAATAATGCACGAGATTCACATTCTTCACAGCGACATTTTCGCCTTGCCAGCTTACTACGCGCGGATATTTGACGGTTGTAACGG	GTCTTATCATGTGCCTTTCCTGGGCCAGCGCAATAATGCACGAGATTCACATTCTTCACAGCGACATTTTCGCCTTGCCAGCTTACTACGCGCGGATATTTGACGGTTGTAACGGCCCTATAGTGAGTCGTATTA
Acvr1	AACCATGACTTCTCGTCTCGGGAGGAGAAG	GCACGAGATTCACATTACTACGCGCGGATATTAACCATGACTTCTCGTCTCGGGAGGAGAAGTTGACGGTTGTAACGGTGGGCCAGCGCAATAA	GTCTTATCATGTGCCTTTCCTGCACGAGATTCACATTACTACGCGCGGATATTAACCATGACTTCTCGTCTCGGGAGGAGAAGTTGACGGTTGTAACGGTGGGCCAGCGCAATAACCCTATAGTGAGTCGTATTA
Acvr1	ACATCACAGTGTTGTACAATTCCGTCTCCC	ACTACGCGCGGATATTTGACGGTTGTAACGGTACATCACAGTGTTGTACAATTCCGTCTCCCTGGGCCAGCGCAATAATGCACGAGATTCACAT	GTCTTATCATGTGCCTTTCCTACTACGCGCGGATATTTGACGGTTGTAACGGTACATCACAGTGTTGTACAATTCCGTCTCCCTGGGCCAGCGCAATAATGCACGAGATTCACATCCCTATAGTGAGTCGTATTA
Acvr1	CCACTTCCTGATGTACACGAGTGATCTAGT	TGACGGTTGTAACGGTGGGCCAGCGCAATAATCCACTTCCTGATGTACACGAGTGATCTAGTTGCACGAGATTCACATTACTACGCGCGGATAT	GTCTTATCATGTGCCTTTCCTTGACGGTTGTAACGGTGGGCCAGCGCAATAATCCACTTCCTGATGTACACGAGTGATCTAGTTGCACGAGATTCACATTACTACGCGCGGATATCCCTATAGTGAGTCGTATTA
Acvr1	CCGTTCTCTGTACCAGGAAAGGAAGACCGG	GGGCCAGCGCAATAATGCACGAGATTCACATTCCGTTCTCTGTACCAGGAAAGGAAGACCGGTACTACGCGCGGATATTTGACGGTTGTAACGG	GTCTTATCATGTGCCTTTCCTGGGCCAGCGCAATAATGCACGAGATTCACATTCCGTTCTCTGTACCAGGAAAGGAAGACCGGTACTACGCGCGGATATTTGACGGTTGTAACGGCCCTATAGTGAGTCGTATTA
Acvr1	GGAAATTCTGTGTTCCGGGGAAGGACTTCC	GCACGAGATTCACATTACTACGCGCGGATATTGGAAATTCTGTGTTCCGGGGAAGGACTTCCTTGACGGTTGTAACGGTGGGCCAGCGCAATAA	GTCTTATCATGTGCCTTTCCTGCACGAGATTCACATTACTACGCGCGGATATTGGAAATTCTGTGTTCCGGGGAAGGACTTCCTTGACGGTTGTAACGGTGGGCCAGCGCAATAACCCTATAGTGAGTCGTATTA
Acvr1	CACCGAGAGGATGATAAGGCCAACTTCCAG	ACTACGCGCGGATATTTGACGGTTGTAACGGTCACCGAGAGGATGATAAGGCCAACTTCCAGTGGGCCAGCGCAATAATGCACGAGATTCACAT	GTCTTATCATGTGCCTTTCCTACTACGCGCGGATATTTGACGGTTGTAACGGTCACCGAGAGGATGATAAGGCCAACTTCCAGTGGGCCAGCGCAATAATGCACGAGATTCACATCCCTATAGTGAGTCGTATTA
Acvr1	GAGCAACTCCAAGGATGCAAGCTAAAAGAC	TGACGGTTGTAACGGTGGGCCAGCGCAATAATGAGCAACTCCAAGGATGCAAGCTAAAAGACTGCACGAGATTCACATTACTACGCGCGGATAT	GTCTTATCATGTGCCTTTCCTTGACGGTTGTAACGGTGGGCCAGCGCAATAATGAGCAACTCCAAGGATGCAAGCTAAAAGACTGCACGAGATTCACATTACTACGCGCGGATATCCCTATAGTGAGTCGTATTA
Acvr1	GCGCTCTTGATTGCGTCTCTTAAACTTCCT	GGGCCAGCGCAATAATGCACGAGATTCACATTGCGCTCTTGATTGCGTCTCTTAAACTTCCTTACTACGCGCGGATATTTGACGGTTGTAACGG	GTCTTATCATGTGCCTTTCCTGGGCCAGCGCAATAATGCACGAGATTCACATTGCGCTCTTGATTGCGTCTCTTAAACTTCCTTACTACGCGCGGATATTTGACGGTTGTAACGGCCCTATAGTGAGTCGTATTA
Acvr1	ATGGTACCATACTCCACGTCTCTGGGGTTC	GCACGAGATTCACATTACTACGCGCGGATATTATGGTACCATACTCCACGTCTCTGGGGTTCTTGACGGTTGTAACGGTGGGCCAGCGCAATAA	GTCTTATCATGTGCCTTTCCTGCACGAGATTCACATTACTACGCGCGGATATTATGGTACCATACTCCACGTCTCTGGGGTTCTTGACGGTTGTAACGGTGGGCCAGCGCAATAACCCTATAGTGAGTCGTATTA
Acvr1	TGTCTCCCACATTGGTGGTGATGAGCCCTT	ACTACGCGCGGATATTTGACGGTTGTAACGGTTGTCTCCCACATTGGTGGTGATGAGCCCTTTGGGCCAGCGCAATAATGCACGAGATTCACAT	GTCTTATCATGTGCCTTTCCTACTACGCGCGGATATTTGACGGTTGTAACGGTTGTCTCCCACATTGGTGGTGATGAGCCCTTTGGGCCAGCGCAATAATGCACGAGATTCACATCCCTATAGTGAGTCGTATTA
Acvr1	GTAAAGTTTCTGGTTGACCTTGGGCTTCTC	TGACGGTTGTAACGGTGGGCCAGCGCAATAATGTAAAGTTTCTGGTTGACCTTGGGCTTCTCTGCACGAGATTCACATTACTACGCGCGGATAT	GTCTTATCATGTGCCTTTCCTTGACGGTTGTAACGGTGGGCCAGCGCAATAATGTAAAGTTTCTGGTTGACCTTGGGCTTCTCTGCACGAGATTCACATTACTACGCGCGGATATCCCTATAGTGAGTCGTATTA
Acvr1	TTCCCGCAGGAGAGGCCCTCACACACACAC	GGGCCAGCGCAATAATGCACGAGATTCACATTTTCCCGCAGGAGAGGCCCTCACACACACACTACTACGCGCGGATATTTGACGGTTGTAACGG	GTCTTATCATGTGCCTTTCCTGGGCCAGCGCAATAATGCACGAGATTCACATTTTCCCGCAGGAGAGGCCCTCACACACACACTACTACGCGCGGATATTTGACGGTTGTAACGGCCCTATAGTGAGTCGTATTA
Acvr1	GGAAGCCATCGTTGATGCTCAGAGAAGAAA	GCACGAGATTCACATTACTACGCGCGGATATTGGAAGCCATCGTTGATGCTCAGAGAAGAAATTGACGGTTGTAACGGTGGGCCAGCGCAATAA	GTCTTATCATGTGCCTTTCCTGCACGAGATTCACATTACTACGCGCGGATATTGGAAGCCATCGTTGATGCTCAGAGAAGAAATTGACGGTTGTAACGGTGGGCCAGCGCAATAACCCTATAGTGAGTCGTATTA
Acvr1	ATAAACCTGAAAGCAGCCCTTCTGGTAGAC	ACTACGCGCGGATATTTGACGGTTGTAACGGTATAAACCTGAAAGCAGCCCTTCTGGTAGACTGGGCCAGCGCAATAATGCACGAGATTCACAT	GTCTTATCATGTGCCTTTCCTACTACGCGCGGATATTTGACGGTTGTAACGGTATAAACCTGAAAGCAGCCCTTCTGGTAGACTGGGCCAGCGCAATAATGCACGAGATTCACATCCCTATAGTGAGTCGTATTA
Acvr1	GGCGGGGTCTTACACGTCATCTTCCCCTGC	TGACGGTTGTAACGGTGGGCCAGCGCAATAATGGCGGGGTCTTACACGTCATCTTCCCCTGCTGCACGAGATTCACATTACTACGCGCGGATAT	GTCTTATCATGTGCCTTTCCTTGACGGTTGTAACGGTGGGCCAGCGCAATAATGGCGGGGTCTTACACGTCATCTTCCCCTGCTGCACGAGATTCACATTACTACGCGCGGATATCCCTATAGTGAGTCGTATTA
Acvr1	ACCAGTCCCCTTGGCAGCACTCCACAGCCT	GGGCCAGCGCAATAATGCACGAGATTCACATTACCAGTCCCCTTGGCAGCACTCCACAGCCTTACTACGCGCGGATATTTGACGGTTGTAACGG	GTCTTATCATGTGCCTTTCCTGGGCCAGCGCAATAATGCACGAGATTCACATTACCAGTCCCCTTGGCAGCACTCCACAGCCTTACTACGCGCGGATATTTGACGGTTGTAACGGCCCTATAGTGAGTCGTATTA
Acvr1	CAGGAAGGATCATTACTCCATCGACCATTG	GCACGAGATTCACATTACTACGCGCGGATATTCAGGAAGGATCATTACTCCATCGACCATTGTTGACGGTTGTAACGGTGGGCCAGCGCAATAA	GTCTTATCATGTGCCTTTCCTGCACGAGATTCACATTACTACGCGCGGATATTCAGGAAGGATCATTACTCCATCGACCATTGTTGACGGTTGTAACGGTGGGCCAGCGCAATAACCCTATAGTGAGTCGTATTA
Acvr1	ACTCGGGGAAGGGAAAGCCATCATCATTAG	ACTACGCGCGGATATTTGACGGTTGTAACGGTACTCGGGGAAGGGAAAGCCATCATCATTAGTGGGCCAGCGCAATAATGCACGAGATTCACAT	GTCTTATCATGTGCCTTTCCTACTACGCGCGGATATTTGACGGTTGTAACGGTACTCGGGGAAGGGAAAGCCATCATCATTAGTGGGCCAGCGCAATAATGCACGAGATTCACATCCCTATAGTGAGTCGTATTA
Acvr2a	AAAGTCCGCGGACCACAGTAGCCGAGCTCG	TGCTCCCGGATTACATTATCGCAACCGACCTTAAAGTCCGCGGACCACAGTAGCCGAGCTCGTCCCTCGTACGCCTATTTGCGTACGACAATGT	GTCTTATCATGTGCCTTTCCTTGCTCCCGGATTACATTATCGCAACCGACCTTAAAGTCCGCGGACCACAGTAGCCGAGCTCGTCCCTCGTACGCCTATTTGCGTACGACAATGTCCCTATAGTGAGTCGTATTA
Acvr2a	AGCTGCTCCGACGTCCGGACCGACCTTCAA	TATCGCAACCGACCTTCCCTCGTACGCCTATTAGCTGCTCCGACGTCCGGACCGACCTTCAATTGCGTACGACAATGTTTGCTCCCGGATTACA	GTCTTATCATGTGCCTTTCCTTATCGCAACCGACCTTCCCTCGTACGCCTATTAGCTGCTCCGACGTCCGGACCGACCTTCAATTGCGTACGACAATGTTTGCTCCCGGATTACACCCTATAGTGAGTCGTATTA
Acvr2a	AACAAAACGCCTGGCTGAGGCGACGAGGCG	CCCTCGTACGCCTATTTGCGTACGACAATGTTAACAAAACGCCTGGCTGAGGCGACGAGGCGTTGCTCCCGGATTACATTATCGCAACCGACCT	GTCTTATCATGTGCCTTTCCTCCCTCGTACGCCTATTTGCGTACGACAATGTTAACAAAACGCCTGGCTGAGGCGACGAGGCGTTGCTCCCGGATTACATTATCGCAACCGACCTCCCTATAGTGAGTCGTATTA
Acvr2a	ATCACTGTCAGCTCCGCTCGCCTCTCGCGT	TGCGTACGACAATGTTTGCTCCCGGATTACATATCACTGTCAGCTCCGCTCGCCTCTCGCGTTTATCGCAACCGACCTTCCCTCGTACGCCTAT	GTCTTATCATGTGCCTTTCCTTGCGTACGACAATGTTTGCTCCCGGATTACATATCACTGTCAGCTCCGCTCGCCTCTCGCGTTTATCGCAACCGACCTTCCCTCGTACGCCTATCCCTATAGTGAGTCGTATTA
Acvr2a	GTCATAAAACATATTCGGAAGCCCCGAGGC	TGCTCCCGGATTACATTATCGCAACCGACCTTGTCATAAAACATATTCGGAAGCCCCGAGGCTCCCTCGTACGCCTATTTGCGTACGACAATGT	GTCTTATCATGTGCCTTTCCTTGCTCCCGGATTACATTATCGCAACCGACCTTGTCATAAAACATATTCGGAAGCCCCGAGGCTCCCTCGTACGCCTATTTGCGTACGACAATGTCCCTATAGTGAGTCGTATTA
Acvr2a	CTCGGAGACAAACCTCCTGGTGTAAAATCA	TATCGCAACCGACCTTCCCTCGTACGCCTATTCTCGGAGACAAACCTCCTGGTGTAAAATCATTGCGTACGACAATGTTTGCTCCCGGATTACA	GTCTTATCATGTGCCTTTCCTTATCGCAACCGACCTTCCCTCGTACGCCTATTCTCGGAGACAAACCTCCTGGTGTAAAATCATTGCGTACGACAATGTTTGCTCCCGGATTACACCCTATAGTGAGTCGTATTA
Acvr2a	TTCTCGCTAGATATCCAGTTCCCTGGGTCT	CCCTCGTACGCCTATTTGCGTACGACAATGTTTTCTCGCTAGATATCCAGTTCCCTGGGTCTTTGCTCCCGGATTACATTATCGCAACCGACCT	GTCTTATCATGTGCCTTTCCTCCCTCGTACGCCTATTTGCGTACGACAATGTTTTCTCGCTAGATATCCAGTTCCCTGGGTCTTTGCTCCCGGATTACATTATCGCAACCGACCTCCCTATAGTGAGTCGTATTA
Acvr2a	TTTTCCCGAGGCGCCGGAGAAGCCGTAGGA	TGCGTACGACAATGTTTGCTCCCGGATTACATTTTTCCCGAGGCGCCGGAGAAGCCGTAGGATTATCGCAACCGACCTTCCCTCGTACGCCTAT	GTCTTATCATGTGCCTTTCCTTGCGTACGACAATGTTTGCTCCCGGATTACATTTTTCCCGAGGCGCCGGAGAAGCCGTAGGATTATCGCAACCGACCTTCCCTCGTACGCCTATCCCTATAGTGAGTCGTATTA
Acvr2a	GACGGCGAACGCCAACTTTGCAGCAGCTCC	TGCTCCCGGATTACATTATCGCAACCGACCTTGACGGCGAACGCCAACTTTGCAGCAGCTCCTCCCTCGTACGCCTATTTGCGTACGACAATGT	GTCTTATCATGTGCCTTTCCTTGCTCCCGGATTACATTATCGCAACCGACCTTGACGGCGAACGCCAACTTTGCAGCAGCTCCTCCCTCGTACGCCTATTTGCGTACGACAATGTCCCTATAGTGAGTCGTATTA
Acvr2a	CTCCTGAGTTTCTGATCTGCCAAGTATAGC	TATCGCAACCGACCTTCCCTCGTACGCCTATTCTCCTGAGTTTCTGATCTGCCAAGTATAGCTTGCGTACGACAATGTTTGCTCCCGGATTACA	GTCTTATCATGTGCCTTTCCTTATCGCAACCGACCTTCCCTCGTACGCCTATTCTCCTGAGTTTCTGATCTGCCAAGTATAGCTTGCGTACGACAATGTTTGCTCCCGGATTACACCCTATAGTGAGTCGTATTA
Acvr2a	CTGGTTGGTTCTGTCTCTTTCCCAATTAGC	CCCTCGTACGCCTATTTGCGTACGACAATGTTCTGGTTGGTTCTGTCTCTTTCCCAATTAGCTTGCTCCCGGATTACATTATCGCAACCGACCT	GTCTTATCATGTGCCTTTCCTCCCTCGTACGCCTATTTGCGTACGACAATGTTCTGGTTGGTTCTGTCTCTTTCCCAATTAGCTTGCTCCCGGATTACATTATCGCAACCGACCTCCCTATAGTGAGTCGTATTA
Acvr2a	CCAGGTAGCAAAACAATGTCGCCGTTTATC	TGCGTACGACAATGTTTGCTCCCGGATTACATCCAGGTAGCAAAACAATGTCGCCGTTTATCTTATCGCAACCGACCTTCCCTCGTACGCCTAT	GTCTTATCATGTGCCTTTCCTTGCGTACGACAATGTTTGCTCCCGGATTACATCCAGGTAGCAAAACAATGTCGCCGTTTATCTTATCGCAACCGACCTTCCCTCGTACGCCTATCCCTATAGTGAGTCGTATTA
Acvr2a	GATATCATCCAGCCAACAACCTTGCTTCAC	TGCTCCCGGATTACATTATCGCAACCGACCTTGATATCATCCAGCCAACAACCTTGCTTCACTCCCTCGTACGCCTATTTGCGTACGACAATGT	GTCTTATCATGTGCCTTTCCTTGCTCCCGGATTACATTATCGCAACCGACCTTGATATCATCCAGCCAACAACCTTGCTTCACTCCCTCGTACGCCTATTTGCGTACGACAATGTCCCTATAGTGAGTCGTATTA
Acvr2a	GCTGTGTGACTTCCATCTCCGGAAAATAAG	TATCGCAACCGACCTTCCCTCGTACGCCTATTGCTGTGTGACTTCCATCTCCGGAAAATAAGTTGCGTACGACAATGTTTGCTCCCGGATTACA	GTCTTATCATGTGCCTTTCCTTATCGCAACCGACCTTCCCTCGTACGCCTATTGCTGTGTGACTTCCATCTCCGGAAAATAAGTTGCGTACGACAATGTTTGCTCCCGGATTACACCCTATAGTGAGTCGTATTA
Acvr2a	GGGTGGCTTCGGTGTAACAGGATTTGAAGT	CCCTCGTACGCCTATTTGCGTACGACAATGTTGGGTGGCTTCGGTGTAACAGGATTTGAAGTTTGCTCCCGGATTACATTATCGCAACCGACCT	GTCTTATCATGTGCCTTTCCTCCCTCGTACGCCTATTTGCGTACGACAATGTTGGGTGGCTTCGGTGTAACAGGATTTGAAGTTTGCTCCCGGATTACATTATCGCAACCGACCTCCCTATAGTGAGTCGTATTA
Acvr2a	GGCCATCTTGTGATGTCTGTACACCCAAAA	TGCGTACGACAATGTTTGCTCCCGGATTACATGGCCATCTTGTGATGTCTGTACACCCAAAATTATCGCAACCGACCTTCCCTCGTACGCCTAT	GTCTTATCATGTGCCTTTCCTTGCGTACGACAATGTTTGCTCCCGGATTACATGGCCATCTTGTGATGTCTGTACACCCAAAATTATCGCAACCGACCTTCCCTCGTACGCCTATCCCTATAGTGAGTCGTATTA
Acvr2a	GCTTCAACCCTAGTAATGGGGAAGGTGGGG	TGCTCCCGGATTACATTATCGCAACCGACCTTGCTTCAACCCTAGTAATGGGGAAGGTGGGGTCCCTCGTACGCCTATTTGCGTACGACAATGT	GTCTTATCATGTGCCTTTCCTTGCTCCCGGATTACATTATCGCAACCGACCTTGCTTCAACCCTAGTAATGGGGAAGGTGGGGTCCCTCGTACGCCTATTTGCGTACGACAATGTCCCTATAGTGAGTCGTATTA
Acvr2a	TCCCCTTGCTTTCACTTCTAACAGCTGCAA	TATCGCAACCGACCTTCCCTCGTACGCCTATTTCCCCTTGCTTTCACTTCTAACAGCTGCAATTGCGTACGACAATGTTTGCTCCCGGATTACA	GTCTTATCATGTGCCTTTCCTTATCGCAACCGACCTTCCCTCGTACGCCTATTTCCCCTTGCTTTCACTTCTAACAGCTGCAATTGCGTACGACAATGTTTGCTCCCGGATTACACCCTATAGTGAGTCGTATTA
Acvr2a	AGCAACTGGGCTTTCCAGACACAACCAAAT	CCCTCGTACGCCTATTTGCGTACGACAATGTTAGCAACTGGGCTTTCCAGACACAACCAAATTTGCTCCCGGATTACATTATCGCAACCGACCT	GTCTTATCATGTGCCTTTCCTCCCTCGTACGCCTATTTGCGTACGACAATGTTAGCAACTGGGCTTTCCAGACACAACCAAATTTGCTCCCGGATTACATTATCGCAACCGACCTCCCTATAGTGAGTCGTATTA
Acvr2a	GCCTCTTTTCTCTGCACCAATGAACTGTAG	TGCGTACGACAATGTTTGCTCCCGGATTACATGCCTCTTTTCTCTGCACCAATGAACTGTAGTTATCGCAACCGACCTTCCCTCGTACGCCTAT	GTCTTATCATGTGCCTTTCCTTGCGTACGACAATGTTTGCTCCCGGATTACATGCCTCTTTTCTCTGCACCAATGAACTGTAGTTATCGCAACCGACCTTCCCTCGTACGCCTATCCCTATAGTGAGTCGTATTA
Acvr2a	GTGATTAGCCACAGGTCCACATCCACACTG	TGCTCCCGGATTACATTATCGCAACCGACCTTGTGATTAGCCACAGGTCCACATCCACACTGTCCCTCGTACGCCTATTTGCGTACGACAATGT	GTCTTATCATGTGCCTTTCCTTGCTCCCGGATTACATTATCGCAACCGACCTTGTGATTAGCCACAGGTCCACATCCACACTGTCCCTCGTACGCCTATTTGCGTACGACAATGTCCCTATAGTGAGTCGTATTA
Acvr2a	GCCAATCCTCTAGCCATGGTTTCTGCAATA	TATCGCAACCGACCTTCCCTCGTACGCCTATTGCCAATCCTCTAGCCATGGTTTCTGCAATATTGCGTACGACAATGTTTGCTCCCGGATTACA	GTCTTATCATGTGCCTTTCCTTATCGCAACCGACCTTCCCTCGTACGCCTATTGCCAATCCTCTAGCCATGGTTTCTGCAATATTGCGTACGACAATGTTTGCTCCCGGATTACACCCTATAGTGAGTCGTATTA
Acvr2a	GTGGCCATCTTTTAAGCCAGGTATATCCTC	CCCTCGTACGCCTATTTGCGTACGACAATGTTGTGGCCATCTTTTAAGCCAGGTATATCCTCTTGCTCCCGGATTACATTATCGCAACCGACCT	GTCTTATCATGTGCCTTTCCTCCCTCGTACGCCTATTTGCGTACGACAATGTTGTGGCCATCTTTTAAGCCAGGTATATCCTCTTGCTCCCGGATTACATTATCGCAACCGACCTCCCTATAGTGAGTCGTATTA
Acvr2a	CCAAAGTCAGCAATGCAAGCTGTCAGATTG	TGCGTACGACAATGTTTGCTCCCGGATTACATCCAAAGTCAGCAATGCAAGCTGTCAGATTGTTATCGCAACCGACCTTCCCTCGTACGCCTAT	GTCTTATCATGTGCCTTTCCTTGCGTACGACAATGTTTGCTCCCGGATTACATCCAAAGTCAGCAATGCAAGCTGTCAGATTGTTATCGCAACCGACCTTCCCTCGTACGCCTATCCCTATAGTGAGTCGTATTA
Acvr2a	CAGACTTGCCAGCCTCGAACTTTAAGGCCA	TGCTCCCGGATTACATTATCGCAACCGACCTTCAGACTTGCCAGCCTCGAACTTTAAGGCCATCCCTCGTACGCCTATTTGCGTACGACAATGT	GTCTTATCATGTGCCTTTCCTTGCTCCCGGATTACATTATCGCAACCGACCTTCAGACTTGCCAGCCTCGAACTTTAAGGCCATCCCTCGTACGCCTATTTGCGTACGACAATGTCCCTATAGTGAGTCGTATTA
Acvr2a	ACCTCTGGAGCCATATACCTCCGGGTACCA	TATCGCAACCGACCTTCCCTCGTACGCCTATTACCTCTGGAGCCATATACCTCCGGGTACCATTGCGTACGACAATGTTTGCTCCCGGATTACA	GTCTTATCATGTGCCTTTCCTTATCGCAACCGACCTTCCCTCGTACGCCTATTACCTCTGGAGCCATATACCTCCGGGTACCATTGCGTACGACAATGTTTGCTCCCGGATTACACCCTATAGTGAGTCGTATTA
Acvr2a	CGTCCCTTTGGAAGTTTATAGCACCCTCCA	CCCTCGTACGCCTATTTGCGTACGACAATGTTCGTCCCTTTGGAAGTTTATAGCACCCTCCATTGCTCCCGGATTACATTATCGCAACCGACCT	GTCTTATCATGTGCCTTTCCTCCCTCGTACGCCTATTTGCGTACGACAATGTTCGTCCCTTTGGAAGTTTATAGCACCCTCCATTGCTCCCGGATTACATTATCGCAACCGACCTCCCTATAGTGAGTCGTATTA
Acvr2a	GGACTAATCCCATGGCGTACATATCTATCC	TGCGTACGACAATGTTTGCTCCCGGATTACATGGACTAATCCCATGGCGTACATATCTATCCTTATCGCAACCGACCTTCCCTCGTACGCCTAT	GTCTTATCATGTGCCTTTCCTTGCGTACGACAATGTTTGCTCCCGGATTACATGGACTAATCCCATGGCGTACATATCTATCCTTATCGCAACCGACCTTCCCTCGTACGCCTATCCCTATAGTGAGTCGTATTA
Acvr2a	TGCAGCAGTGCAACGAGAAGCCAATTCCCA	TGCTCCCGGATTACATTATCGCAACCGACCTTTGCAGCAGTGCAACGAGAAGCCAATTCCCATCCCTCGTACGCCTATTTGCGTACGACAATGT	GTCTTATCATGTGCCTTTCCTTGCTCCCGGATTACATTATCGCAACCGACCTTTGCAGCAGTGCAACGAGAAGCCAATTCCCATCCCTCGTACGCCTATTTGCGTACGACAATGTCCCTATAGTGAGTCGTATTA
Acvr2a	GGATGCTGGCCAATTTCTTCCTCAAATGGT	TATCGCAACCGACCTTCCCTCGTACGCCTATTGGATGCTGGCCAATTTCTTCCTCAAATGGTTTGCGTACGACAATGTTTGCTCCCGGATTACA	GTCTTATCATGTGCCTTTCCTTATCGCAACCGACCTTCCCTCGTACGCCTATTGGATGCTGGCCAATTTCTTCCTCAAATGGTTTGCGTACGACAATGTTTGCTCCCGGATTACACCCTATAGTGAGTCGTATTA
Acvr2a	GGCTTCTGCATCATGATCCCAACATTCTTC	CCCTCGTACGCCTATTTGCGTACGACAATGTTGGCTTCTGCATCATGATCCCAACATTCTTCTTGCTCCCGGATTACATTATCGCAACCGACCT	GTCTTATCATGTGCCTTTCCTCCCTCGTACGCCTATTTGCGTACGACAATGTTGGCTTCTGCATCATGATCCCAACATTCTTCTTGCTCCCGGATTACATTATCGCAACCGACCTCCCTATAGTGAGTCGTATTA
Acvr2a	CCATTGTGACCACTGTTACAATGTCCTCTG	TGCGTACGACAATGTTTGCTCCCGGATTACATCCATTGTGACCACTGTTACAATGTCCTCTGTTATCGCAACCGACCTTCCCTCGTACGCCTAT	GTCTTATCATGTGCCTTTCCTTGCGTACGACAATGTTTGCTCCCGGATTACATCCATTGTGACCACTGTTACAATGTCCTCTGTTATCGCAACCGACCTTCCCTCGTACGCCTATCCCTATAGTGAGTCGTATTA
Acvr2a	CCACCATCATAGACTAGATTCTTTGGGAGG	TGCTCCCGGATTACATTATCGCAACCGACCTTCCACCATCATAGACTAGATTCTTTGGGAGGTCCCTCGTACGCCTATTTGCGTACGACAATGT	GTCTTATCATGTGCCTTTCCTTGCTCCCGGATTACATTATCGCAACCGACCTTCCACCATCATAGACTAGATTCTTTGGGAGGTCCCTCGTACGCCTATTTGCGTACGACAATGTCCCTATAGTGAGTCGTATTA
Acvr2a	AGAGTCCCAGTCCTCAGTGTGTACAGACGG	TATCGCAACCGACCTTCCCTCGTACGCCTATTAGAGTCCCAGTCCTCAGTGTGTACAGACGGTTGCGTACGACAATGTTTGCTCCCGGATTACA	GTCTTATCATGTGCCTTTCCTTATCGCAACCGACCTTCCCTCGTACGCCTATTAGAGTCCCAGTCCTCAGTGTGTACAGACGGTTGCGTACGACAATGTTTGCTCCCGGATTACACCCTATAGTGAGTCGTATTA
Acvr2a	AAGCACTTTCCTTAGCTTAGCAGCTCCAGT	CCCTCGTACGCCTATTTGCGTACGACAATGTTAAGCACTTTCCTTAGCTTAGCAGCTCCAGTTTGCTCCCGGATTACATTATCGCAACCGACCT	GTCTTATCATGTGCCTTTCCTCCCTCGTACGCCTATTTGCGTACGACAATGTTAAGCACTTTCCTTAGCTTAGCAGCTCCAGTTTGCTCCCGGATTACATTATCGCAACCGACCTCCCTATAGTGAGTCGTATTA
Acvr2a	CTGGAGGCATCCTACTCATTTCACACAGAA	TGCGTACGACAATGTTTGCTCCCGGATTACATCTGGAGGCATCCTACTCATTTCACACAGAATTATCGCAACCGACCTTCCCTCGTACGCCTAT	GTCTTATCATGTGCCTTTCCTTGCGTACGACAATGTTTGCTCCCGGATTACATCTGGAGGCATCCTACTCATTTCACACAGAATTATCGCAACCGACCTTCCCTCGTACGCCTATCCCTATAGTGAGTCGTATTA
Acvr2a	GCTTTCCACAAGGGGCTGCTTGCGTACATG	TGCTCCCGGATTACATTATCGCAACCGACCTTGCTTTCCACAAGGGGCTGCTTGCGTACATGTCCCTCGTACGCCTATTTGCGTACGACAATGT	GTCTTATCATGTGCCTTTCCTTGCTCCCGGATTACATTATCGCAACCGACCTTGCTTTCCACAAGGGGCTGCTTGCGTACATGTCCCTCGTACGCCTATTTGCGTACGACAATGTCCCTATAGTGAGTCGTATTA
Acvr2a	GTAAGTTTCCCAGATCCATCTCCCAGATCC	TATCGCAACCGACCTTCCCTCGTACGCCTATTGTAAGTTTCCCAGATCCATCTCCCAGATCCTTGCGTACGACAATGTTTGCTCCCGGATTACA	GTCTTATCATGTGCCTTTCCTTATCGCAACCGACCTTCCCTCGTACGCCTATTGTAAGTTTCCCAGATCCATCTCCCAGATCCTTGCGTACGACAATGTTTGCTCCCGGATTACACCCTATAGTGAGTCGTATTA
Acvr2a	CTCCTCTTCATATCTGTGCTGCAGACGATG	CCCTCGTACGCCTATTTGCGTACGACAATGTTCTCCTCTTCATATCTGTGCTGCAGACGATGTTGCTCCCGGATTACATTATCGCAACCGACCT	GTCTTATCATGTGCCTTTCCTCCCTCGTACGCCTATTTGCGTACGACAATGTTCTCCTCTTCATATCTGTGCTGCAGACGATGTTGCTCCCGGATTACATTATCGCAACCGACCTCCCTATAGTGAGTCGTATTA
Acvr2a	GAGGGCCACATTCTTCGAGTACATTTTCAG	TGCGTACGACAATGTTTGCTCCCGGATTACATGAGGGCCACATTCTTCGAGTACATTTTCAGTTATCGCAACCGACCTTCCCTCGTACGCCTAT	GTCTTATCATGTGCCTTTCCTTGCGTACGACAATGTTTGCTCCCGGATTACATGAGGGCCACATTCTTCGAGTACATTTTCAGTTATCGCAACCGACCTTCCCTCGTACGCCTATCCCTATAGTGAGTCGTATTA
Acvr2a	CTACACATTCACAAGCTGTGTCATGTTGGC	TGCTCCCGGATTACATTATCGCAACCGACCTTCTACACATTCACAAGCTGTGTCATGTTGGCTCCCTCGTACGCCTATTTGCGTACGACAATGT	GTCTTATCATGTGCCTTTCCTTGCTCCCGGATTACATTATCGCAACCGACCTTCTACACATTCACAAGCTGTGTCATGTTGGCTCCCTCGTACGCCTATTTGCGTACGACAATGTCCCTATAGTGAGTCGTATTA
Acvr2a	GCCTCTTTACTGTACCCCACTTTGATGACT	TATCGCAACCGACCTTCCCTCGTACGCCTATTGCCTCTTTACTGTACCCCACTTTGATGACTTTGCGTACGACAATGTTTGCTCCCGGATTACA	GTCTTATCATGTGCCTTTCCTTATCGCAACCGACCTTCCCTCGTACGCCTATTGCCTCTTTACTGTACCCCACTTTGATGACTTTGCGTACGACAATGTTTGCTCCCGGATTACACCCTATAGTGAGTCGTATTA
Acvr2a	GAACTGAGGTATACCTTGTTGAGGGAGGTT	CCCTCGTACGCCTATTTGCGTACGACAATGTTGAACTGAGGTATACCTTGTTGAGGGAGGTTTTGCTCCCGGATTACATTATCGCAACCGACCT	GTCTTATCATGTGCCTTTCCTCCCTCGTACGCCTATTTGCGTACGACAATGTTGAACTGAGGTATACCTTGTTGAGGGAGGTTTTGCTCCCGGATTACATTATCGCAACCGACCTCCCTATAGTGAGTCGTATTA
Acvr2a	GGGGTAGGGTGACACCATATTCTTTTCCAT	TGCGTACGACAATGTTTGCTCCCGGATTACATGGGGTAGGGTGACACCATATTCTTTTCCATTTATCGCAACCGACCTTCCCTCGTACGCCTAT	GTCTTATCATGTGCCTTTCCTTGCGTACGACAATGTTTGCTCCCGGATTACATGGGGTAGGGTGACACCATATTCTTTTCCATTTATCGCAACCGACCTTCCCTCGTACGCCTATCCCTATAGTGAGTCGTATTA
Acvr2a	GGCACCACGCAGTACAGTGATAAAGTTACA	TGCTCCCGGATTACATTATCGCAACCGACCTTGGCACCACGCAGTACAGTGATAAAGTTACATCCCTCGTACGCCTATTTGCGTACGACAATGT	GTCTTATCATGTGCCTTTCCTTGCTCCCGGATTACATTATCGCAACCGACCTTGGCACCACGCAGTACAGTGATAAAGTTACATCCCTCGTACGCCTATTTGCGTACGACAATGTCCCTATAGTGAGTCGTATTA
Acvr2a	TTTGGGGAGGAAGCTGGGTTGTGTTCCTTA	TATCGCAACCGACCTTCCCTCGTACGCCTATTTTTGGGGAGGAAGCTGGGTTGTGTTCCTTATTGCGTACGACAATGTTTGCTCCCGGATTACA	GTCTTATCATGTGCCTTTCCTTATCGCAACCGACCTTCCCTCGTACGCCTATTTTTGGGGAGGAAGCTGGGTTGTGTTCCTTATTGCGTACGACAATGTTTGCTCCCGGATTACACCCTATAGTGAGTCGTATTA
Acvr2a	TATACAGGGGTCCAAGTTTGCCATCTCCCT	CCCTCGTACGCCTATTTGCGTACGACAATGTTTATACAGGGGTCCAAGTTTGCCATCTCCCTTTGCTCCCGGATTACATTATCGCAACCGACCT	GTCTTATCATGTGCCTTTCCTCCCTCGTACGCCTATTTGCGTACGACAATGTTTATACAGGGGTCCAAGTTTGCCATCTCCCTTTGCTCCCGGATTACATTATCGCAACCGACCTCCCTATAGTGAGTCGTATTA
Acvr2a	GCAGCAGTTCTGGTGGGTATCAGAAAGGCA	TGCGTACGACAATGTTTGCTCCCGGATTACATGCAGCAGTTCTGGTGGGTATCAGAAAGGCATTATCGCAACCGACCTTCCCTCGTACGCCTAT	GTCTTATCATGTGCCTTTCCTTGCGTACGACAATGTTTGCTCCCGGATTACATGCAGCAGTTCTGGTGGGTATCAGAAAGGCATTATCGCAACCGACCTTCCCTCGTACGCCTATCCCTATAGTGAGTCGTATTA
Adora2b	AGTGTCGGGCTCAGGACAGCTGCTAGGGTG	AATTGCATCTTCGCGTATTCATCCGCAGGTCTAGTGTCGGGCTCAGGACAGCTGCTAGGGTGTGCACGAGATTCACATTAATCAGGATACGGCG	GTCTTATCATGTGCCTTTCCTAATTGCATCTTCGCGTATTCATCCGCAGGTCTAGTGTCGGGCTCAGGACAGCTGCTAGGGTGTGCACGAGATTCACATTAATCAGGATACGGCGCCCTATAGTGAGTCGTATTA
Adora2b	TCTTGCGTCTCTAGCTGCATGGCCGGGCCA	ATTCATCCGCAGGTCTGCACGAGATTCACATTTCTTGCGTCTCTAGCTGCATGGCCGGGCCATAATCAGGATACGGCGTAATTGCATCTTCGCG	GTCTTATCATGTGCCTTTCCTATTCATCCGCAGGTCTGCACGAGATTCACATTTCTTGCGTCTCTAGCTGCATGGCCGGGCCATAATCAGGATACGGCGTAATTGCATCTTCGCGCCCTATAGTGAGTCGTATTA
Adora2b	CGATAACCAGCTCCAGCGCCACGTACAGCG	GCACGAGATTCACATTAATCAGGATACGGCGTCGATAACCAGCTCCAGCGCCACGTACAGCGTAATTGCATCTTCGCGTATTCATCCGCAGGTC	GTCTTATCATGTGCCTTTCCTGCACGAGATTCACATTAATCAGGATACGGCGTCGATAACCAGCTCCAGCGCCACGTACAGCGTAATTGCATCTTCGCGTATTCATCCGCAGGTCCCCTATAGTGAGTCGTATTA
Adora2b	TCTGTAATGCACTCGAGGCTCCCACCGCGG	AATCAGGATACGGCGTAATTGCATCTTCGCGTTCTGTAATGCACTCGAGGCTCCCACCGCGGTATTCATCCGCAGGTCTGCACGAGATTCACAT	GTCTTATCATGTGCCTTTCCTAATCAGGATACGGCGTAATTGCATCTTCGCGTTCTGTAATGCACTCGAGGCTCCCACCGCGGTATTCATCCGCAGGTCTGCACGAGATTCACATCCCTATAGTGAGTCGTATTA
Adora2b	CGCCAGGGATACCAGAAAGTAGTTGGTGGG	AATTGCATCTTCGCGTATTCATCCGCAGGTCTCGCCAGGGATACCAGAAAGTAGTTGGTGGGTGCACGAGATTCACATTAATCAGGATACGGCG	GTCTTATCATGTGCCTTTCCTAATTGCATCTTCGCGTATTCATCCGCAGGTCTCGCCAGGGATACCAGAAAGTAGTTGGTGGGTGCACGAGATTCACATTAATCAGGATACGGCGCCCTATAGTGAGTCGTATTA
Adora2b	AAAGGGGATGGCGAAGAGTCCCACGGCCAC	ATTCATCCGCAGGTCTGCACGAGATTCACATTAAAGGGGATGGCGAAGAGTCCCACGGCCACTAATCAGGATACGGCGTAATTGCATCTTCGCG	GTCTTATCATGTGCCTTTCCTATTCATCCGCAGGTCTGCACGAGATTCACATTAAAGGGGATGGCGAAGAGTCCCACGGCCACTAATCAGGATACGGCGTAATTGCATCTTCGCGCCCTATAGTGAGTCGTATTA
Adora2b	TCCGTGCAGAAGCCCAAGCTGATGGTGATG	GCACGAGATTCACATTAATCAGGATACGGCGTTCCGTGCAGAAGCCCAAGCTGATGGTGATGTAATTGCATCTTCGCGTATTCATCCGCAGGTC	GTCTTATCATGTGCCTTTCCTGCACGAGATTCACATTAATCAGGATACGGCGTTCCGTGCAGAAGCCCAAGCTGATGGTGATGTAATTGCATCTTCGCGTATTCATCCGCAGGTCCCCTATAGTGAGTCGTATTA
Adora2b	ACCAGCACGAAGCAGGCGAGGAAGAGGCAG	AATCAGGATACGGCGTAATTGCATCTTCGCGTACCAGCACGAAGCAGGCGAGGAAGAGGCAGTATTCATCCGCAGGTCTGCACGAGATTCACAT	GTCTTATCATGTGCCTTTCCTAATCAGGATACGGCGTAATTGCATCTTCGCGTACCAGCACGAAGCAGGCGAGGAAGAGGCAGTATTCATCCGCAGGTCTGCACGAGATTCACATCCCTATAGTGAGTCGTATTA
Adora2b	CCAAGAGGCTAAAGATGGAGCTCTGTGTGA	AATTGCATCTTCGCGTATTCATCCGCAGGTCTCCAAGAGGCTAAAGATGGAGCTCTGTGTGATGCACGAGATTCACATTAATCAGGATACGGCG	GTCTTATCATGTGCCTTTCCTAATTGCATCTTCGCGTATTCATCCGCAGGTCTCCAAGAGGCTAAAGATGGAGCTCTGTGTGATGCACGAGATTCACATTAATCAGGATACGGCGCCCTATAGTGAGTCGTATTA
Adora2b	GCGAATGGCCAGATATCGGTCGACAGCCAC	ATTCATCCGCAGGTCTGCACGAGATTCACATTGCGAATGGCCAGATATCGGTCGACAGCCACTAATCAGGATACGGCGTAATTGCATCTTCGCG	GTCTTATCATGTGCCTTTCCTATTCATCCGCAGGTCTGCACGAGATTCACATTGCGAATGGCCAGATATCGGTCGACAGCCACTAATCAGGATACGGCGTAATTGCATCTTCGCGCCCTATAGTGAGTCGTATTA
Adora2b	TCGCTCGTGTCCCAGTGACCAAACCTTTAT	GCACGAGATTCACATTAATCAGGATACGGCGTTCGCTCGTGTCCCAGTGACCAAACCTTTATTAATTGCATCTTCGCGTATTCATCCGCAGGTC	GTCTTATCATGTGCCTTTCCTGCACGAGATTCACATTAATCAGGATACGGCGTTCGCTCGTGTCCCAGTGACCAAACCTTTATTAATTGCATCTTCGCGTATTCATCCGCAGGTCCCCTATAGTGAGTCGTATTA
Adora2b	GGCAAGGACCCAGAGGACAGCAATGATCCC	AATCAGGATACGGCGTAATTGCATCTTCGCGTGGCAAGGACCCAGAGGACAGCAATGATCCCTATTCATCCGCAGGTCTGCACGAGATTCACAT	GTCTTATCATGTGCCTTTCCTAATCAGGATACGGCGTAATTGCATCTTCGCGTGGCAAGGACCCAGAGGACAGCAATGATCCCTATTCATCCGCAGGTCTGCACGAGATTCACATCCCTATAGTGAGTCGTATTA
Adora2b	CACCCCAGGAACGGAGTCAATCCAATGCCA	AATTGCATCTTCGCGTATTCATCCGCAGGTCTCACCCCAGGAACGGAGTCAATCCAATGCCATGCACGAGATTCACATTAATCAGGATACGGCG	GTCTTATCATGTGCCTTTCCTAATTGCATCTTCGCGTATTCATCCGCAGGTCTCACCCCAGGAACGGAGTCAATCCAATGCCATGCACGAGATTCACATTAATCAGGATACGGCGCCCTATAGTGAGTCGTATTA
Adora2b	ACAGCAGCTTTTATTCGCGATGCCATCCCC	ATTCATCCGCAGGTCTGCACGAGATTCACATTACAGCAGCTTTTATTCGCGATGCCATCCCCTAATCAGGATACGGCGTAATTGCATCTTCGCG	GTCTTATCATGTGCCTTTCCTATTCATCCGCAGGTCTGCACGAGATTCACATTACAGCAGCTTTTATTCGCGATGCCATCCCCTAATCAGGATACGGCGTAATTGCATCTTCGCGCCCTATAGTGAGTCGTATTA
Adora2b	GGGACCACATTCTCAAAGAGACATGTCACA	GCACGAGATTCACATTAATCAGGATACGGCGTGGGACCACATTCTCAAAGAGACATGTCACATAATTGCATCTTCGCGTATTCATCCGCAGGTC	GTCTTATCATGTGCCTTTCCTGCACGAGATTCACATTAATCAGGATACGGCGTGGGACCACATTCTCAAAGAGACATGTCACATAATTGCATCTTCGCGTATTCATCCGCAGGTCCCCTATAGTGAGTCGTATTA
Adora2b	GGAGGAAGGACACACCCAAAGAAGTTGAAA	AATCAGGATACGGCGTAATTGCATCTTCGCGTGGAGGAAGGACACACCCAAAGAAGTTGAAATATTCATCCGCAGGTCTGCACGAGATTCACAT	GTCTTATCATGTGCCTTTCCTAATCAGGATACGGCGTAATTGCATCTTCGCGTGGAGGAAGGACACACCCAAAGAAGTTGAAATATTCATCCGCAGGTCTGCACGAGATTCACATCCCTATAGTGAGTCGTATTA
Adora2b	GCTTGCAGGCCACCATGAAGATTTTGATGT	AATTGCATCTTCGCGTATTCATCCGCAGGTCTGCTTGCAGGCCACCATGAAGATTTTGATGTTGCACGAGATTCACATTAATCAGGATACGGCG	GTCTTATCATGTGCCTTTCCTAATTGCATCTTCGCGTATTCATCCGCAGGTCTGCTTGCAGGCCACCATGAAGATTTTGATGTTGCACGAGATTCACATTAATCAGGATACGGCGCCCTATAGTGAGTCGTATTA
Adora2b	GGAGTGGTCCATCAGTTCCATGCGCTGAAG	ATTCATCCGCAGGTCTGCACGAGATTCACATTGGAGTGGTCCATCAGTTCCATGCGCTGAAGTAATCAGGATACGGCGTAATTGCATCTTCGCG	GTCTTATCATGTGCCTTTCCTATTCATCCGCAGGTCTGCACGAGATTCACATTGGAGTGGTCCATCAGTTCCATGCGCTGAAGTAATCAGGATACGGCGTAATTGCATCTTCGCGCCCTATAGTGAGTCGTATTA
Adora2b	TTGGCTGCGTGGATCTCCCGCTGGAGAGTG	GCACGAGATTCACATTAATCAGGATACGGCGTTTGGCTGCGTGGATCTCCCGCTGGAGAGTGTAATTGCATCTTCGCGTATTCATCCGCAGGTC	GTCTTATCATGTGCCTTTCCTGCACGAGATTCACATTAATCAGGATACGGCGTTTGGCTGCGTGGATCTCCCGCTGGAGAGTGTAATTGCATCTTCGCGTATTCATCCGCAGGTCCCCTATAGTGAGTCGTATTA
Adora2b	GCATGCACTGGGAGCCAACACAGAGCAAAA	AATCAGGATACGGCGTAATTGCATCTTCGCGTGCATGCACTGGGAGCCAACACAGAGCAAAATATTCATCCGCAGGTCTGCACGAGATTCACAT	GTCTTATCATGTGCCTTTCCTAATCAGGATACGGCGTAATTGCATCTTCGCGTGCATGCACTGGGAGCCAACACAGAGCAAAATATTCATCCGCAGGTCTGCACGAGATTCACATCCCTATAGTGAGTCGTATTA
Adora2b	GGGCTGGATGGAAGAGGGTGATACAGTTGA	AATTGCATCTTCGCGTATTCATCCGCAGGTCTGGGCTGGATGGAAGAGGGTGATACAGTTGATGCACGAGATTCACATTAATCAGGATACGGCG	GTCTTATCATGTGCCTTTCCTAATTGCATCTTCGCGTATTCATCCGCAGGTCTGGGCTGGATGGAAGAGGGTGATACAGTTGATGCACGAGATTCACATTAATCAGGATACGGCGCCCTATAGTGAGTCGTATTA
Adora2b	ATTCATCACCCACTTGGGCTTGTCCTTGGC	ATTCATCCGCAGGTCTGCACGAGATTCACATTATTCATCACCCACTTGGGCTTGTCCTTGGCTAATCAGGATACGGCGTAATTGCATCTTCGCG	GTCTTATCATGTGCCTTTCCTATTCATCCGCAGGTCTGCACGAGATTCACATTATTCATCACCCACTTGGGCTTGTCCTTGGCTAATCAGGATACGGCGTAATTGCATCTTCGCGCCCTATAGTGAGTCGTATTA
Adora2b	ACTGAATTGGCATGTGACAGGAGGATGGCC	GCACGAGATTCACATTAATCAGGATACGGCGTACTGAATTGGCATGTGACAGGAGGATGGCCTAATTGCATCTTCGCGTATTCATCCGCAGGTC	GTCTTATCATGTGCCTTTCCTGCACGAGATTCACATTAATCAGGATACGGCGTACTGAATTGGCATGTGACAGGAGGATGGCCTAATTGCATCTTCGCGTATTCATCCGCAGGTCCCCTATAGTGAGTCGTATTA
Adora2b	GGTTCCTGTAGGCATAGACAATGGGGTTGA	AATCAGGATACGGCGTAATTGCATCTTCGCGTGGTTCCTGTAGGCATAGACAATGGGGTTGATATTCATCCGCAGGTCTGCACGAGATTCACAT	GTCTTATCATGTGCCTTTCCTAATCAGGATACGGCGTAATTGCATCTTCGCGTGGTTCCTGTAGGCATAGACAATGGGGTTGATATTCATCCGCAGGTCTGCACGAGATTCACATCCCTATAGTGAGTCGTATTA
Adora2b	GATGATCTTGTGGAAACTGTAGCGGAAGTC	AATTGCATCTTCGCGTATTCATCCGCAGGTCTGATGATCTTGTGGAAACTGTAGCGGAAGTCTGCACGAGATTCACATTAATCAGGATACGGCG	GTCTTATCATGTGCCTTTCCTAATTGCATCTTCGCGTATTCATCCGCAGGTCTGATGATCTTGTGGAAACTGTAGCGGAAGTCTGCACGAGATTCACATTAATCAGGATACGGCGCCCTATAGTGAGTCGTATTA
Adora2b	TTGGTCTCGGCCTGGCAGAGAACATATCTG	ATTCATCCGCAGGTCTGCACGAGATTCACATTTTGGTCTCGGCCTGGCAGAGAACATATCTGTAATCAGGATACGGCGTAATTGCATCTTCGCG	GTCTTATCATGTGCCTTTCCTATTCATCCGCAGGTCTGCACGAGATTCACATTTTGGTCTCGGCCTGGCAGAGAACATATCTGTAATCAGGATACGGCGTAATTGCATCTTCGCGCCCTATAGTGAGTCGTATTA
Adora2b	AGACTGAGAGTAGACTGCGCCCCAGCCTGC	GCACGAGATTCACATTAATCAGGATACGGCGTAGACTGAGAGTAGACTGCGCCCCAGCCTGCTAATTGCATCTTCGCGTATTCATCCGCAGGTC	GTCTTATCATGTGCCTTTCCTGCACGAGATTCACATTAATCAGGATACGGCGTAGACTGAGAGTAGACTGCGCCCCAGCCTGCTAATTGCATCTTCGCGTATTCATCCGCAGGTCCCCTATAGTGAGTCGTATTA
Adora2b	CTCCAAAAGGCCAGAGCCTAGGTCATAAGC	AATCAGGATACGGCGTAATTGCATCTTCGCGTCTCCAAAAGGCCAGAGCCTAGGTCATAAGCTATTCATCCGCAGGTCTGCACGAGATTCACAT	GTCTTATCATGTGCCTTTCCTAATCAGGATACGGCGTAATTGCATCTTCGCGTCTCCAAAAGGCCAGAGCCTAGGTCATAAGCTATTCATCCGCAGGTCTGCACGAGATTCACATCCCTATAGTGAGTCGTATTA
Adora2b	CGGCCAGTTGTGTCTAGTCCCATTGTTTAT	AATTGCATCTTCGCGTATTCATCCGCAGGTCTCGGCCAGTTGTGTCTAGTCCCATTGTTTATTGCACGAGATTCACATTAATCAGGATACGGCG	GTCTTATCATGTGCCTTTCCTAATTGCATCTTCGCGTATTCATCCGCAGGTCTCGGCCAGTTGTGTCTAGTCCCATTGTTTATTGCACGAGATTCACATTAATCAGGATACGGCGCCCTATAGTGAGTCGTATTA
Adora2b	TGGGAGGTGCAGCTGTCTTTCACAGTGAGG	ATTCATCCGCAGGTCTGCACGAGATTCACATTTGGGAGGTGCAGCTGTCTTTCACAGTGAGGTAATCAGGATACGGCGTAATTGCATCTTCGCG	GTCTTATCATGTGCCTTTCCTATTCATCCGCAGGTCTGCACGAGATTCACATTTGGGAGGTGCAGCTGTCTTTCACAGTGAGGTAATCAGGATACGGCGTAATTGCATCTTCGCGCCCTATAGTGAGTCGTATTA
Adora2b	GGCAAGCATTCAGGGGAGACGGGCCATTTG	GCACGAGATTCACATTAATCAGGATACGGCGTGGCAAGCATTCAGGGGAGACGGGCCATTTGTAATTGCATCTTCGCGTATTCATCCGCAGGTC	GTCTTATCATGTGCCTTTCCTGCACGAGATTCACATTAATCAGGATACGGCGTGGCAAGCATTCAGGGGAGACGGGCCATTTGTAATTGCATCTTCGCGTATTCATCCGCAGGTCCCCTATAGTGAGTCGTATTA
Adora2b	CTCCAATTTGCATGTCAGCCAGACTTGTGT	AATCAGGATACGGCGTAATTGCATCTTCGCGTCTCCAATTTGCATGTCAGCCAGACTTGTGTTATTCATCCGCAGGTCTGCACGAGATTCACAT	GTCTTATCATGTGCCTTTCCTAATCAGGATACGGCGTAATTGCATCTTCGCGTCTCCAATTTGCATGTCAGCCAGACTTGTGTTATTCATCCGCAGGTCTGCACGAGATTCACATCCCTATAGTGAGTCGTATTA
Adora2b	CCATCCACACAGTAAGAGCAGCTGAATAGA	AATTGCATCTTCGCGTATTCATCCGCAGGTCTCCATCCACACAGTAAGAGCAGCTGAATAGATGCACGAGATTCACATTAATCAGGATACGGCG	GTCTTATCATGTGCCTTTCCTAATTGCATCTTCGCGTATTCATCCGCAGGTCTCCATCCACACAGTAAGAGCAGCTGAATAGATGCACGAGATTCACATTAATCAGGATACGGCGCCCTATAGTGAGTCGTATTA
Adora2b	CAGTTTTCCGGAATCAATTCAAGCTGCCAC	ATTCATCCGCAGGTCTGCACGAGATTCACATTCAGTTTTCCGGAATCAATTCAAGCTGCCACTAATCAGGATACGGCGTAATTGCATCTTCGCG	GTCTTATCATGTGCCTTTCCTATTCATCCGCAGGTCTGCACGAGATTCACATTCAGTTTTCCGGAATCAATTCAAGCTGCCACTAATCAGGATACGGCGTAATTGCATCTTCGCGCCCTATAGTGAGTCGTATTA
Adora2b	CCCCAGGAACAAGTATTCATTAGTAGAGCC	GCACGAGATTCACATTAATCAGGATACGGCGTCCCCAGGAACAAGTATTCATTAGTAGAGCCTAATTGCATCTTCGCGTATTCATCCGCAGGTC	GTCTTATCATGTGCCTTTCCTGCACGAGATTCACATTAATCAGGATACGGCGTCCCCAGGAACAAGTATTCATTAGTAGAGCCTAATTGCATCTTCGCGTATTCATCCGCAGGTCCCCTATAGTGAGTCGTATTA
Adora2b	CTTCGTCTCTCCAGTTTCTACCTCTAGTGT	AATCAGGATACGGCGTAATTGCATCTTCGCGTCTTCGTCTCTCCAGTTTCTACCTCTAGTGTTATTCATCCGCAGGTCTGCACGAGATTCACAT	GTCTTATCATGTGCCTTTCCTAATCAGGATACGGCGTAATTGCATCTTCGCGTCTTCGTCTCTCCAGTTTCTACCTCTAGTGTTATTCATCCGCAGGTCTGCACGAGATTCACATCCCTATAGTGAGTCGTATTA
Adora2b	TAGCTCTAAAGCAGGTTCCAGTAGAGGAAG	AATTGCATCTTCGCGTATTCATCCGCAGGTCTTAGCTCTAAAGCAGGTTCCAGTAGAGGAAGTGCACGAGATTCACATTAATCAGGATACGGCG	GTCTTATCATGTGCCTTTCCTAATTGCATCTTCGCGTATTCATCCGCAGGTCTTAGCTCTAAAGCAGGTTCCAGTAGAGGAAGTGCACGAGATTCACATTAATCAGGATACGGCGCCCTATAGTGAGTCGTATTA
Afp	CTTCACCGCAGGCAGTGCTGGAAGTGGGAT	GCGGTGATTGCACCATTCCGTTATGGGCGTATCTTCACCGCAGGCAGTGCTGGAAGTGGGATTTCCGCCTGGATCCAATAGATTGGCGCGACAT	GTCTTATCATGTGCCTTTCCTGCGGTGATTGCACCATTCCGTTATGGGCGTATCTTCACCGCAGGCAGTGCTGGAAGTGGGATTTCCGCCTGGATCCAATAGATTGGCGCGACATCCCTATAGTGAGTCGTATTA
Afp	GCGGGTGTGATCCACTTCATGGCTGCTGGT	TCCGTTATGGGCGTATTCCGCCTGGATCCAATGCGGGTGTGATCCACTTCATGGCTGCTGGTTAGATTGGCGCGACATTGCGGTGATTGCACCA	GTCTTATCATGTGCCTTTCCTTCCGTTATGGGCGTATTCCGCCTGGATCCAATGCGGGTGTGATCCACTTCATGGCTGCTGGTTAGATTGGCGCGACATTGCGGTGATTGCACCACCCTATAGTGAGTCGTATTA
Afp	ACGCAGCGAAATGTAGCAGGAGGATGAGGG	TCCGCCTGGATCCAATAGATTGGCGCGACATTACGCAGCGAAATGTAGCAGGAGGATGAGGGTGCGGTGATTGCACCATTCCGTTATGGGCGTA	GTCTTATCATGTGCCTTTCCTTCCGCCTGGATCCAATAGATTGGCGCGACATTACGCAGCGAAATGTAGCAGGAGGATGAGGGTGCGGTGATTGCACCATTCCGTTATGGGCGTACCCTATAGTGAGTCGTATTA
Afp	CGTCACGCACTGGGAGGAATCTAACGTGGA	AGATTGGCGCGACATTGCGGTGATTGCACCATCGTCACGCACTGGGAGGAATCTAACGTGGATTCCGTTATGGGCGTATTCCGCCTGGATCCAA	GTCTTATCATGTGCCTTTCCTAGATTGGCGCGACATTGCGGTGATTGCACCATCGTCACGCACTGGGAGGAATCTAACGTGGATTCCGTTATGGGCGTATTCCGCCTGGATCCAACCCTATAGTGAGTCGTATTA
Afp	CCGGAACAAACTGGGTAAAGGTGATGGTAG	GCGGTGATTGCACCATTCCGTTATGGGCGTATCCGGAACAAACTGGGTAAAGGTGATGGTAGTTCCGCCTGGATCCAATAGATTGGCGCGACAT	GTCTTATCATGTGCCTTTCCTGCGGTGATTGCACCATTCCGTTATGGGCGTATCCGGAACAAACTGGGTAAAGGTGATGGTAGTTCCGCCTGGATCCAATAGATTGGCGCGACATCCCTATAGTGAGTCGTATTA
Afp	AGTCATTTTGTTCACTTCCTCCTCGGTGGC	TCCGTTATGGGCGTATTCCGCCTGGATCCAATAGTCATTTTGTTCACTTCCTCCTCGGTGGCTAGATTGGCGCGACATTGCGGTGATTGCACCA	GTCTTATCATGTGCCTTTCCTTCCGTTATGGGCGTATTCCGCCTGGATCCAATAGTCATTTTGTTCACTTCCTCCTCGGTGGCTAGATTGGCGCGACATTGCGGTGATTGCACCACCCTATAGTGAGTCGTATTA
Afp	GGCTTTCTAAACACCCATCGCCAGAGTTTT	TCCGCCTGGATCCAATAGATTGGCGCGACATTGGCTTTCTAAACACCCATCGCCAGAGTTTTTGCGGTGATTGCACCATTCCGTTATGGGCGTA	GTCTTATCATGTGCCTTTCCTTCCGCCTGGATCCAATAGATTGGCGCGACATTGGCTTTCTAAACACCCATCGCCAGAGTTTTTGCGGTGATTGCACCATTCCGTTATGGGCGTACCCTATAGTGAGTCGTATTA
Afp	GAGTCCATACTTGTTAGAGAGTTCCGTCTC	AGATTGGCGCGACATTGCGGTGATTGCACCATGAGTCCATACTTGTTAGAGAGTTCCGTCTCTTCCGTTATGGGCGTATTCCGCCTGGATCCAA	GTCTTATCATGTGCCTTTCCTAGATTGGCGCGACATTGCGGTGATTGCACCATGAGTCCATACTTGTTAGAGAGTTCCGTCTCTTCCGTTATGGGCGTATTCCGCCTGGATCCAACCCTATAGTGAGTCGTATTA
Afp	CTTTCCACTCCACTTTGGCTGCAGCAGCCT	GCGGTGATTGCACCATTCCGTTATGGGCGTATCTTTCCACTCCACTTTGGCTGCAGCAGCCTTTCCGCCTGGATCCAATAGATTGGCGCGACAT	GTCTTATCATGTGCCTTTCCTGCGGTGATTGCACCATTCCGTTATGGGCGTATCTTTCCACTCCACTTTGGCTGCAGCAGCCTTTCCGCCTGGATCCAATAGATTGGCGCGACATCCCTATAGTGAGTCGTATTA
Afp	CAGTCTTCTTGCGTGCCAGCAGACACTGAT	TCCGTTATGGGCGTATTCCGCCTGGATCCAATCAGTCTTCTTGCGTGCCAGCAGACACTGATTAGATTGGCGCGACATTGCGGTGATTGCACCA	GTCTTATCATGTGCCTTTCCTTCCGTTATGGGCGTATTCCGCCTGGATCCAATCAGTCTTCTTGCGTGCCAGCAGACACTGATTAGATTGGCGCGACATTGCGGTGATTGCACCACCCTATAGTGAGTCGTATTA
Afp	TGGAAACTGGAAGGGTGGGACAGAGGCCGG	TCCGCCTGGATCCAATAGATTGGCGCGACATTTGGAAACTGGAAGGGTGGGACAGAGGCCGGTGCGGTGATTGCACCATTCCGTTATGGGCGTA	GTCTTATCATGTGCCTTTCCTTCCGCCTGGATCCAATAGATTGGCGCGACATTTGGAAACTGGAAGGGTGGGACAGAGGCCGGTGCGGTGATTGCACCATTCCGTTATGGGCGTACCCTATAGTGAGTCGTATTA
Afp	TCTTCATGTGCTTTGCAACTCTCGGCAGGT	AGATTGGCGCGACATTGCGGTGATTGCACCATTCTTCATGTGCTTTGCAACTCTCGGCAGGTTTCCGTTATGGGCGTATTCCGCCTGGATCCAA	GTCTTATCATGTGCCTTTCCTAGATTGGCGCGACATTGCGGTGATTGCACCATTCTTCATGTGCTTTGCAACTCTCGGCAGGTTTCCGTTATGGGCGTATTCCGCCTGGATCCAACCCTATAGTGAGTCGTATTA
Afp	AGGGGTTCCTCCTTGACACTTCATAGATGA	GCGGTGATTGCACCATTCCGTTATGGGCGTATAGGGGTTCCTCCTTGACACTTCATAGATGATTCCGCCTGGATCCAATAGATTGGCGCGACAT	GTCTTATCATGTGCCTTTCCTGCGGTGATTGCACCATTCCGTTATGGGCGTATAGGGGTTCCTCCTTGACACTTCATAGATGATTCCGCCTGGATCCAATAGATTGGCGCGACATCCCTATAGTGAGTCGTATTA
Afp	AGCCAAGGACAGAATGGCTGGGGCATACAT	TCCGTTATGGGCGTATTCCGCCTGGATCCAATAGCCAAGGACAGAATGGCTGGGGCATACATTAGATTGGCGCGACATTGCGGTGATTGCACCA	GTCTTATCATGTGCCTTTCCTTCCGTTATGGGCGTATTCCGCCTGGATCCAATAGCCAAGGACAGAATGGCTGGGGCATACATTAGATTGGCGCGACATTGCGGTGATTGCACCACCCTATAGTGAGTCGTATTA
Afp	CAGCATGCCAGAACGACCTTGTCGTACTGA	TCCGCCTGGATCCAATAGATTGGCGCGACATTCAGCATGCCAGAACGACCTTGTCGTACTGATGCGGTGATTGCACCATTCCGTTATGGGCGTA	GTCTTATCATGTGCCTTTCCTTCCGCCTGGATCCAATAGATTGGCGCGACATTCAGCATGCCAGAACGACCTTGTCGTACTGATGCGGTGATTGCACCATTCCGTTATGGGCGTACCCTATAGTGAGTCGTATTA
Afp	TCTGGAAGCACTCCTCCTTGTTGTCAGCTT	AGATTGGCGCGACATTGCGGTGATTGCACCATTCTGGAAGCACTCCTCCTTGTTGTCAGCTTTTCCGTTATGGGCGTATTCCGCCTGGATCCAA	GTCTTATCATGTGCCTTTCCTAGATTGGCGCGACATTGCGGTGATTGCACCATTCTGGAAGCACTCCTCCTTGTTGTCAGCTTTTCCGTTATGGGCGTATTCCGCCTGGATCCAACCCTATAGTGAGTCGTATTA
Afp	GCCTGGAGGTTTCGGGATCCAAATTTTCTT	GCGGTGATTGCACCATTCCGTTATGGGCGTATGCCTGGAGGTTTCGGGATCCAAATTTTCTTTTCCGCCTGGATCCAATAGATTGGCGCGACAT	GTCTTATCATGTGCCTTTCCTGCGGTGATTGCACCATTCCGTTATGGGCGTATGCCTGGAGGTTTCGGGATCCAAATTTTCTTTTCCGCCTGGATCCAATAGATTGGCGCGACATCCCTATAGTGAGTCGTATTA
Afp	CCAGGGCCAGCTTCTGAATCTCAGTAAAAT	TCCGTTATGGGCGTATTCCGCCTGGATCCAATCCAGGGCCAGCTTCTGAATCTCAGTAAAATTAGATTGGCGCGACATTGCGGTGATTGCACCA	GTCTTATCATGTGCCTTTCCTTCCGTTATGGGCGTATTCCGCCTGGATCCAATCCAGGGCCAGCTTCTGAATCTCAGTAAAATTAGATTGGCGCGACATTGCGGTGATTGCACCACCCTATAGTGAGTCGTATTA
Afp	TTGGCAACACTCCTCGTGGATGTGAGCCAC	TCCGCCTGGATCCAATAGATTGGCGCGACATTTTGGCAACACTCCTCGTGGATGTGAGCCACTGCGGTGATTGCACCATTCCGTTATGGGCGTA	GTCTTATCATGTGCCTTTCCTTCCGCCTGGATCCAATAGATTGGCGCGACATTTTGGCAACACTCCTCGTGGATGTGAGCCACTGCGGTGATTGCACCATTCCGTTATGGGCGTACCCTATAGTGAGTCGTATTA
Afp	GGATCATGGGTAATTTGCAGCACTCTGCTA	AGATTGGCGCGACATTGCGGTGATTGCACCATGGATCATGGGTAATTTGCAGCACTCTGCTATTCCGTTATGGGCGTATTCCGCCTGGATCCAA	GTCTTATCATGTGCCTTTCCTAGATTGGCGCGACATTGCGGTGATTGCACCATGGATCATGGGTAATTTGCAGCACTCTGCTATTCCGTTATGGGCGTATTCCGCCTGGATCCAACCCTATAGTGAGTCGTATTA
Afp	CCATTCTCTGCGTGAATTATGCAGAAGCCT	GCGGTGATTGCACCATTCCGTTATGGGCGTATCCATTCTCTGCGTGAATTATGCAGAAGCCTTTCCGCCTGGATCCAATAGATTGGCGCGACAT	GTCTTATCATGTGCCTTTCCTGCGGTGATTGCACCATTCCGTTATGGGCGTATCCATTCTCTGCGTGAATTATGCAGAAGCCTTTCCGCCTGGATCCAATAGATTGGCGCGACATCCCTATAGTGAGTCGTATTA
Afp	CTGGCTTGGATTTAGAGATAAGCCTTCAGG	TCCGTTATGGGCGTATTCCGCCTGGATCCAATCTGGCTTGGATTTAGAGATAAGCCTTCAGGTAGATTGGCGCGACATTGCGGTGATTGCACCA	GTCTTATCATGTGCCTTTCCTTCCGTTATGGGCGTATTCCGCCTGGATCCAATCTGGCTTGGATTTAGAGATAAGCCTTCAGGTAGATTGGCGCGACATTGCGGTGATTGCACCACCCTATAGTGAGTCGTATTA
Afp	GGAAGGTTGGGGTGAGTTCTTGAGTATTCA	TCCGCCTGGATCCAATAGATTGGCGCGACATTGGAAGGTTGGGGTGAGTTCTTGAGTATTCATGCGGTGATTGCACCATTCCGTTATGGGCGTA	GTCTTATCATGTGCCTTTCCTTCCGCCTGGATCCAATAGATTGGCGCGACATTGGAAGGTTGGGGTGAGTTCTTGAGTATTCATGCGGTGATTGCACCATTCCGTTATGGGCGTACCCTATAGTGAGTCGTATTA
Afp	GGGAACACTTCTCCAATATTTCCTGGTACG	AGATTGGCGCGACATTGCGGTGATTGCACCATGGGAACACTTCTCCAATATTTCCTGGTACGTTCCGTTATGGGCGTATTCCGCCTGGATCCAA	GTCTTATCATGTGCCTTTCCTAGATTGGCGCGACATTGCGGTGATTGCACCATGGGAACACTTCTCCAATATTTCCTGGTACGTTCCGTTATGGGCGTATTCCGCCTGGATCCAACCCTATAGTGAGTCGTATTA
Afp	GATTGTCCTGACATCCAGGTAGATTTCCAG	GCGGTGATTGCACCATTCCGTTATGGGCGTATGATTGTCCTGACATCCAGGTAGATTTCCAGTTCCGCCTGGATCCAATAGATTGGCGCGACAT	GTCTTATCATGTGCCTTTCCTGCGGTGATTGCACCATTCCGTTATGGGCGTATGATTGTCCTGACATCCAGGTAGATTTCCAGTTCCGCCTGGATCCAATAGATTGGCGCGACATCCCTATAGTGAGTCGTATTA
Afp	GCTCTCCTCGATGTGTTTCTGCAATTCTTC	TCCGTTATGGGCGTATTCCGCCTGGATCCAATGCTCTCCTCGATGTGTTTCTGCAATTCTTCTAGATTGGCGCGACATTGCGGTGATTGCACCA	GTCTTATCATGTGCCTTTCCTTCCGTTATGGGCGTATTCCGCCTGGATCCAATGCTCTCCTCGATGTGTTTCTGCAATTCTTCTAGATTGGCGCGACATTGCGGTGATTGCACCACCCTATAGTGAGTCGTATTA
Afp	TAGAGAGCGCAGCTTTGCTTGGACAGTGCC	TCCGCCTGGATCCAATAGATTGGCGCGACATTTAGAGAGCGCAGCTTTGCTTGGACAGTGCCTGCGGTGATTGCACCATTCCGTTATGGGCGTA	GTCTTATCATGTGCCTTTCCTTCCGCCTGGATCCAATAGATTGGCGCGACATTTAGAGAGCGCAGCTTTGCTTGGACAGTGCCTGCGGTGATTGCACCATTCCGTTATGGGCGTACCCTATAGTGAGTCGTATTA
Afp	GAGGGGCTTTCCTCGTGTAACCAATAAGGA	AGATTGGCGCGACATTGCGGTGATTGCACCATGAGGGGCTTTCCTCGTGTAACCAATAAGGATTCCGTTATGGGCGTATTCCGCCTGGATCCAA	GTCTTATCATGTGCCTTTCCTAGATTGGCGCGACATTGCGGTGATTGCACCATGAGGGGCTTTCCTCGTGTAACCAATAAGGATTCCGTTATGGGCGTATTCCGCCTGGATCCAACCCTATAGTGAGTCGTATTA
Afp	GGTGAGGTCGATCAGCTCTGCTGAGGTCAG	GCGGTGATTGCACCATTCCGTTATGGGCGTATGGTGAGGTCGATCAGCTCTGCTGAGGTCAGTTCCGCCTGGATCCAATAGATTGGCGCGACAT	GTCTTATCATGTGCCTTTCCTGCGGTGATTGCACCATTCCGTTATGGGCGTATGGTGAGGTCGATCAGCTCTGCTGAGGTCAGTTCCGCCTGGATCCAATAGATTGGCGCGACATCCCTATAGTGAGTCGTATTA
Afp	CACAGCCGGACCATTTCTCCTCGCTGAGCT	TCCGTTATGGGCGTATTCCGCCTGGATCCAATCACAGCCGGACCATTTCTCCTCGCTGAGCTTAGATTGGCGCGACATTGCGGTGATTGCACCA	GTCTTATCATGTGCCTTTCCTTCCGTTATGGGCGTATTCCGCCTGGATCCAATCACAGCCGGACCATTTCTCCTCGCTGAGCTTAGATTGGCGCGACATTGCGGTGATTGCACCACCCTATAGTGAGTCGTATTA
Afp	CAGAGTTCACAGGGCTTGCTTCATTCCTTA	TCCGCCTGGATCCAATAGATTGGCGCGACATTCAGAGTTCACAGGGCTTGCTTCATTCCTTATGCGGTGATTGCACCATTCCGTTATGGGCGTA	GTCTTATCATGTGCCTTTCCTTCCGCCTGGATCCAATAGATTGGCGCGACATTCAGAGTTCACAGGGCTTGCTTCATTCCTTATGCGGTGATTGCACCATTCCGTTATGGGCGTACCCTATAGTGAGTCGTATTA
Afp	GGAATACGAAGAGTTGCAGCAGTGGCTGAT	AGATTGGCGCGACATTGCGGTGATTGCACCATGGAATACGAAGAGTTGCAGCAGTGGCTGATTTCCGTTATGGGCGTATTCCGCCTGGATCCAA	GTCTTATCATGTGCCTTTCCTAGATTGGCGCGACATTGCGGTGATTGCACCATGGAATACGAAGAGTTGCAGCAGTGGCTGATTTCCGTTATGGGCGTATTCCGCCTGGATCCAACCCTATAGTGAGTCGTATTA
Afp	CTCAGAAAACTGGTGATGCATAGCCTCCTG	GCGGTGATTGCACCATTCCGTTATGGGCGTATCTCAGAAAACTGGTGATGCATAGCCTCCTGTTCCGCCTGGATCCAATAGATTGGCGCGACAT	GTCTTATCATGTGCCTTTCCTGCGGTGATTGCACCATTCCGTTATGGGCGTATCTCAGAAAACTGGTGATGCATAGCCTCCTGTTCCGCCTGGATCCAATAGATTGGCGCGACATCCCTATAGTGAGTCGTATTA
Afp	GCTTGGCACAGATCCTTGTGGAAGATGAAT	TCCGTTATGGGCGTATTCCGCCTGGATCCAATGCTTGGCACAGATCCTTGTGGAAGATGAATTAGATTGGCGCGACATTGCGGTGATTGCACCA	GTCTTATCATGTGCCTTTCCTTCCGTTATGGGCGTATTCCGCCTGGATCCAATGCTTGGCACAGATCCTTGTGGAAGATGAATTAGATTGGCGCGACATTGCGGTGATTGCACCACCCTATAGTGAGTCGTATTA
Afp	CTTGTTTCATGGTCTGTAGGGCTTTGCCCT	TCCGCCTGGATCCAATAGATTGGCGCGACATTCTTGTTTCATGGTCTGTAGGGCTTTGCCCTTGCGGTGATTGCACCATTCCGTTATGGGCGTA	GTCTTATCATGTGCCTTTCCTTCCGCCTGGATCCAATAGATTGGCGCGACATTCTTGTTTCATGGTCTGTAGGGCTTTGCCCTTGCGGTGATTGCACCATTCCGTTATGGGCGTACCCTATAGTGAGTCGTATTA
Afp	GTCAGTTCAGGCTTTTGCTTCACCAGGTTA	AGATTGGCGCGACATTGCGGTGATTGCACCATGTCAGTTCAGGCTTTTGCTTCACCAGGTTATTCCGTTATGGGCGTATTCCGCCTGGATCCAA	GTCTTATCATGTGCCTTTCCTAGATTGGCGCGACATTGCGGTGATTGCACCATGTCAGTTCAGGCTTTTGCTTCACCAGGTTATTCCGTTATGGGCGTATTCCGCCTGGATCCAACCCTATAGTGAGTCGTATTA
Afp	GGCTTTGCAGCACTTCTCCAAAAGGCCCGA	GCGGTGATTGCACCATTCCGTTATGGGCGTATGGCTTTGCAGCACTTCTCCAAAAGGCCCGATTCCGCCTGGATCCAATAGATTGGCGCGACAT	GTCTTATCATGTGCCTTTCCTGCGGTGATTGCACCATTCCGTTATGGGCGTATGGCTTTGCAGCACTTCTCCAAAAGGCCCGATTCCGCCTGGATCCAATAGATTGGCGCGACATCCCTATAGTGAGTCGTATTA
Afp	CGCCCAAAGCATCACGAGTTTTGGAAATCA	TCCGTTATGGGCGTATTCCGCCTGGATCCAATCGCCCAAAGCATCACGAGTTTTGGAAATCATAGATTGGCGCGACATTGCGGTGATTGCACCA	GTCTTATCATGTGCCTTTCCTTCCGTTATGGGCGTATTCCGCCTGGATCCAATCGCCCAAAGCATCACGAGTTTTGGAAATCATAGATTGGCGCGACATTGCGGTGATTGCACCACCCTATAGTGAGTCGTATTA
Afp	CCAAAAGGCTCACACCAAAGAGTCAACACA	TCCGCCTGGATCCAATAGATTGGCGCGACATTCCAAAAGGCTCACACCAAAGAGTCAACACATGCGGTGATTGCACCATTCCGTTATGGGCGTA	GTCTTATCATGTGCCTTTCCTTCCGCCTGGATCCAATAGATTGGCGCGACATTCCAAAAGGCTCACACCAAAGAGTCAACACATGCGGTGATTGCACCATTCCGTTATGGGCGTACCCTATAGTGAGTCGTATTA
Ahnak	AGCTCCCGGGTTGTCTCTTCCTCCTTCTCC	AATTGCATCTTCGCGTCCGCAAGTAATCTGTTAGCTCCCGGGTTGTCTCTTCCTCCTTCTCCTTCCGCCTGGATCCAATACTACGCGCGGATAT	GTCTTATCATGTGCCTTTCCTAATTGCATCTTCGCGTCCGCAAGTAATCTGTTAGCTCCCGGGTTGTCTCTTCCTCCTTCTCCTTCCGCCTGGATCCAATACTACGCGCGGATATCCCTATAGTGAGTCGTATTA
Ahnak	AATGGTCAGCCCGTGGGAACCACTGCCCTG	CCGCAAGTAATCTGTTTCCGCCTGGATCCAATAATGGTCAGCCCGTGGGAACCACTGCCCTGTACTACGCGCGGATATTAATTGCATCTTCGCG	GTCTTATCATGTGCCTTTCCTCCGCAAGTAATCTGTTTCCGCCTGGATCCAATAATGGTCAGCCCGTGGGAACCACTGCCCTGTACTACGCGCGGATATTAATTGCATCTTCGCGCCCTATAGTGAGTCGTATTA
Ahnak	TCCTGAACAAAGACTCCATCATCCCTCTGG	TCCGCCTGGATCCAATACTACGCGCGGATATTTCCTGAACAAAGACTCCATCATCCCTCTGGTAATTGCATCTTCGCGTCCGCAAGTAATCTGT	GTCTTATCATGTGCCTTTCCTTCCGCCTGGATCCAATACTACGCGCGGATATTTCCTGAACAAAGACTCCATCATCCCTCTGGTAATTGCATCTTCGCGTCCGCAAGTAATCTGTCCCTATAGTGAGTCGTATTA
Ahnak	AAAGTAGATGGTGGCACCCACAATCTGGTC	ACTACGCGCGGATATTAATTGCATCTTCGCGTAAAGTAGATGGTGGCACCCACAATCTGGTCTCCGCAAGTAATCTGTTTCCGCCTGGATCCAA	GTCTTATCATGTGCCTTTCCTACTACGCGCGGATATTAATTGCATCTTCGCGTAAAGTAGATGGTGGCACCCACAATCTGGTCTCCGCAAGTAATCTGTTTCCGCCTGGATCCAACCCTATAGTGAGTCGTATTA
Ahnak	AACTGGGTCACCTCACCAGACTGCAGGTTG	AATTGCATCTTCGCGTCCGCAAGTAATCTGTTAACTGGGTCACCTCACCAGACTGCAGGTTGTTCCGCCTGGATCCAATACTACGCGCGGATAT	GTCTTATCATGTGCCTTTCCTAATTGCATCTTCGCGTCCGCAAGTAATCTGTTAACTGGGTCACCTCACCAGACTGCAGGTTGTTCCGCCTGGATCCAATACTACGCGCGGATATCCCTATAGTGAGTCGTATTA
Ahnak	AGCCAACAGTGTGATGCCCCATGGTATTCA	CCGCAAGTAATCTGTTTCCGCCTGGATCCAATAGCCAACAGTGTGATGCCCCATGGTATTCATACTACGCGCGGATATTAATTGCATCTTCGCG	GTCTTATCATGTGCCTTTCCTCCGCAAGTAATCTGTTTCCGCCTGGATCCAATAGCCAACAGTGTGATGCCCCATGGTATTCATACTACGCGCGGATATTAATTGCATCTTCGCGCCCTATAGTGAGTCGTATTA
Ahnak	AGGGGAACGGTCCCCTTTACGGTGCAACTT	TCCGCCTGGATCCAATACTACGCGCGGATATTAGGGGAACGGTCCCCTTTACGGTGCAACTTTAATTGCATCTTCGCGTCCGCAAGTAATCTGT	GTCTTATCATGTGCCTTTCCTTCCGCCTGGATCCAATACTACGCGCGGATATTAGGGGAACGGTCCCCTTTACGGTGCAACTTTAATTGCATCTTCGCGTCCGCAAGTAATCTGTCCCTATAGTGAGTCGTATTA
Ahnak	TAGATGCGCTGGTAGTCCTCATCATCCCCG	ACTACGCGCGGATATTAATTGCATCTTCGCGTTAGATGCGCTGGTAGTCCTCATCATCCCCGTCCGCAAGTAATCTGTTTCCGCCTGGATCCAA	GTCTTATCATGTGCCTTTCCTACTACGCGCGGATATTAATTGCATCTTCGCGTTAGATGCGCTGGTAGTCCTCATCATCCCCGTCCGCAAGTAATCTGTTTCCGCCTGGATCCAACCCTATAGTGAGTCGTATTA
Ahnak	ACCCTTCTAGTCACTGTGATGGTGCGGCTC	AATTGCATCTTCGCGTCCGCAAGTAATCTGTTACCCTTCTAGTCACTGTGATGGTGCGGCTCTTCCGCCTGGATCCAATACTACGCGCGGATAT	GTCTTATCATGTGCCTTTCCTAATTGCATCTTCGCGTCCGCAAGTAATCTGTTACCCTTCTAGTCACTGTGATGGTGCGGCTCTTCCGCCTGGATCCAATACTACGCGCGGATATCCCTATAGTGAGTCGTATTA
Ahnak	AGGGCTGGTGATGTCAATGTCCTTCACTCC	CCGCAAGTAATCTGTTTCCGCCTGGATCCAATAGGGCTGGTGATGTCAATGTCCTTCACTCCTACTACGCGCGGATATTAATTGCATCTTCGCG	GTCTTATCATGTGCCTTTCCTCCGCAAGTAATCTGTTTCCGCCTGGATCCAATAGGGCTGGTGATGTCAATGTCCTTCACTCCTACTACGCGCGGATATTAATTGCATCTTCGCGCCCTATAGTGAGTCGTATTA
Ahnak	CTGAAGCAGAAATGGCACCTGCCCGGATAT	TCCGCCTGGATCCAATACTACGCGCGGATATTCTGAAGCAGAAATGGCACCTGCCCGGATATTAATTGCATCTTCGCGTCCGCAAGTAATCTGT	GTCTTATCATGTGCCTTTCCTTCCGCCTGGATCCAATACTACGCGCGGATATTCTGAAGCAGAAATGGCACCTGCCCGGATATTAATTGCATCTTCGCGTCCGCAAGTAATCTGTCCCTATAGTGAGTCGTATTA
Ahnak	TTTTGAGTGGCCAGCACCTTCAAGCTCTGG	ACTACGCGCGGATATTAATTGCATCTTCGCGTTTTTGAGTGGCCAGCACCTTCAAGCTCTGGTCCGCAAGTAATCTGTTTCCGCCTGGATCCAA	GTCTTATCATGTGCCTTTCCTACTACGCGCGGATATTAATTGCATCTTCGCGTTTTTGAGTGGCCAGCACCTTCAAGCTCTGGTCCGCAAGTAATCTGTTTCCGCCTGGATCCAACCCTATAGTGAGTCGTATTA
Ahnak	CTACTCCTGGAACTCGGATCCCTCCTTTGC	AATTGCATCTTCGCGTCCGCAAGTAATCTGTTCTACTCCTGGAACTCGGATCCCTCCTTTGCTTCCGCCTGGATCCAATACTACGCGCGGATAT	GTCTTATCATGTGCCTTTCCTAATTGCATCTTCGCGTCCGCAAGTAATCTGTTCTACTCCTGGAACTCGGATCCCTCCTTTGCTTCCGCCTGGATCCAATACTACGCGCGGATATCCCTATAGTGAGTCGTATTA
Ahnak	ACCTCTGGAATCTGGCCATCCAGACCTGCG	CCGCAAGTAATCTGTTTCCGCCTGGATCCAATACCTCTGGAATCTGGCCATCCAGACCTGCGTACTACGCGCGGATATTAATTGCATCTTCGCG	GTCTTATCATGTGCCTTTCCTCCGCAAGTAATCTGTTTCCGCCTGGATCCAATACCTCTGGAATCTGGCCATCCAGACCTGCGTACTACGCGCGGATATTAATTGCATCTTCGCGCCCTATAGTGAGTCGTATTA
Ahnak	CAGAGGATTCAGGTGCAGAAACACTCAGCC	TCCGCCTGGATCCAATACTACGCGCGGATATTCAGAGGATTCAGGTGCAGAAACACTCAGCCTAATTGCATCTTCGCGTCCGCAAGTAATCTGT	GTCTTATCATGTGCCTTTCCTTCCGCCTGGATCCAATACTACGCGCGGATATTCAGAGGATTCAGGTGCAGAAACACTCAGCCTAATTGCATCTTCGCGTCCGCAAGTAATCTGTCCCTATAGTGAGTCGTATTA
Ahnak	CTTCCAGGTGAGGAGCCTGGATGTTTCCCC	ACTACGCGCGGATATTAATTGCATCTTCGCGTCTTCCAGGTGAGGAGCCTGGATGTTTCCCCTCCGCAAGTAATCTGTTTCCGCCTGGATCCAA	GTCTTATCATGTGCCTTTCCTACTACGCGCGGATATTAATTGCATCTTCGCGTCTTCCAGGTGAGGAGCCTGGATGTTTCCCCTCCGCAAGTAATCTGTTTCCGCCTGGATCCAACCCTATAGTGAGTCGTATTA
Ahnak	CCAGTGATCTGGGGACCCTTCAGTTTCCCC	AATTGCATCTTCGCGTCCGCAAGTAATCTGTTCCAGTGATCTGGGGACCCTTCAGTTTCCCCTTCCGCCTGGATCCAATACTACGCGCGGATAT	GTCTTATCATGTGCCTTTCCTAATTGCATCTTCGCGTCCGCAAGTAATCTGTTCCAGTGATCTGGGGACCCTTCAGTTTCCCCTTCCGCCTGGATCCAATACTACGCGCGGATATCCCTATAGTGAGTCGTATTA
Ahnak	GTGATGCTGCCCTCGATTTTGGAAGCACAG	CCGCAAGTAATCTGTTTCCGCCTGGATCCAATGTGATGCTGCCCTCGATTTTGGAAGCACAGTACTACGCGCGGATATTAATTGCATCTTCGCG	GTCTTATCATGTGCCTTTCCTCCGCAAGTAATCTGTTTCCGCCTGGATCCAATGTGATGCTGCCCTCGATTTTGGAAGCACAGTACTACGCGCGGATATTAATTGCATCTTCGCGCCCTATAGTGAGTCGTATTA
Ahnak	CATCAGGGGTTCCGATTTCCACACTAGGAC	TCCGCCTGGATCCAATACTACGCGCGGATATTCATCAGGGGTTCCGATTTCCACACTAGGACTAATTGCATCTTCGCGTCCGCAAGTAATCTGT	GTCTTATCATGTGCCTTTCCTTCCGCCTGGATCCAATACTACGCGCGGATATTCATCAGGGGTTCCGATTTCCACACTAGGACTAATTGCATCTTCGCGTCCGCAAGTAATCTGTCCCTATAGTGAGTCGTATTA
Ahnak	CCCACCAGTAGCAATCTCAGGCAGACTTAC	ACTACGCGCGGATATTAATTGCATCTTCGCGTCCCACCAGTAGCAATCTCAGGCAGACTTACTCCGCAAGTAATCTGTTTCCGCCTGGATCCAA	GTCTTATCATGTGCCTTTCCTACTACGCGCGGATATTAATTGCATCTTCGCGTCCCACCAGTAGCAATCTCAGGCAGACTTACTCCGCAAGTAATCTGTTTCCGCCTGGATCCAACCCTATAGTGAGTCGTATTA
Ahnak	GATCTTGGGACCTGTCAAGGTCCCCTCTAA	AATTGCATCTTCGCGTCCGCAAGTAATCTGTTGATCTTGGGACCTGTCAAGGTCCCCTCTAATTCCGCCTGGATCCAATACTACGCGCGGATAT	GTCTTATCATGTGCCTTTCCTAATTGCATCTTCGCGTCCGCAAGTAATCTGTTGATCTTGGGACCTGTCAAGGTCCCCTCTAATTCCGCCTGGATCCAATACTACGCGCGGATATCCCTATAGTGAGTCGTATTA
Ahnak	CCTTTAAGTTTGCCACCCAGACCCTCCATG	CCGCAAGTAATCTGTTTCCGCCTGGATCCAATCCTTTAAGTTTGCCACCCAGACCCTCCATGTACTACGCGCGGATATTAATTGCATCTTCGCG	GTCTTATCATGTGCCTTTCCTCCGCAAGTAATCTGTTTCCGCCTGGATCCAATCCTTTAAGTTTGCCACCCAGACCCTCCATGTACTACGCGCGGATATTAATTGCATCTTCGCGCCCTATAGTGAGTCGTATTA
Ahnak	TCTGGGCCATGAACATCCACTTGTGGGGTG	TCCGCCTGGATCCAATACTACGCGCGGATATTTCTGGGCCATGAACATCCACTTGTGGGGTGTAATTGCATCTTCGCGTCCGCAAGTAATCTGT	GTCTTATCATGTGCCTTTCCTTCCGCCTGGATCCAATACTACGCGCGGATATTTCTGGGCCATGAACATCCACTTGTGGGGTGTAATTGCATCTTCGCGTCCGCAAGTAATCTGTCCCTATAGTGAGTCGTATTA
Ahnak	CAGGCATCTTCAGCTTAGGACCCTTCAGCT	ACTACGCGCGGATATTAATTGCATCTTCGCGTCAGGCATCTTCAGCTTAGGACCCTTCAGCTTCCGCAAGTAATCTGTTTCCGCCTGGATCCAA	GTCTTATCATGTGCCTTTCCTACTACGCGCGGATATTAATTGCATCTTCGCGTCAGGCATCTTCAGCTTAGGACCCTTCAGCTTCCGCAAGTAATCTGTTTCCGCCTGGATCCAACCCTATAGTGAGTCGTATTA
Ahnak	TCTGGTATGTTGGCATCCAATTTGGGGCCC	AATTGCATCTTCGCGTCCGCAAGTAATCTGTTTCTGGTATGTTGGCATCCAATTTGGGGCCCTTCCGCCTGGATCCAATACTACGCGCGGATAT	GTCTTATCATGTGCCTTTCCTAATTGCATCTTCGCGTCCGCAAGTAATCTGTTTCTGGTATGTTGGCATCCAATTTGGGGCCCTTCCGCCTGGATCCAATACTACGCGCGGATATCCCTATAGTGAGTCGTATTA
Ahnak	GTGCATGTCTGGCATCTTGAACTTGGGGCT	CCGCAAGTAATCTGTTTCCGCCTGGATCCAATGTGCATGTCTGGCATCTTGAACTTGGGGCTTACTACGCGCGGATATTAATTGCATCTTCGCG	GTCTTATCATGTGCCTTTCCTCCGCAAGTAATCTGTTTCCGCCTGGATCCAATGTGCATGTCTGGCATCTTGAACTTGGGGCTTACTACGCGCGGATATTAATTGCATCTTCGCGCCCTATAGTGAGTCGTATTA
Ahnak	TCTGGGCCCTTCAAATCCACCCTGGGAACT	TCCGCCTGGATCCAATACTACGCGCGGATATTTCTGGGCCCTTCAAATCCACCCTGGGAACTTAATTGCATCTTCGCGTCCGCAAGTAATCTGT	GTCTTATCATGTGCCTTTCCTTCCGCCTGGATCCAATACTACGCGCGGATATTTCTGGGCCCTTCAAATCCACCCTGGGAACTTAATTGCATCTTCGCGTCCGCAAGTAATCTGTCCCTATAGTGAGTCGTATTA
Ahnak	CCTTGAGGTCTACCTCACCACCTCCTAACT	ACTACGCGCGGATATTAATTGCATCTTCGCGTCCTTGAGGTCTACCTCACCACCTCCTAACTTCCGCAAGTAATCTGTTTCCGCCTGGATCCAA	GTCTTATCATGTGCCTTTCCTACTACGCGCGGATATTAATTGCATCTTCGCGTCCTTGAGGTCTACCTCACCACCTCCTAACTTCCGCAAGTAATCTGTTTCCGCCTGGATCCAACCCTATAGTGAGTCGTATTA
Ahnak	GGCCTTCGATGTTGATGTCAGGTGTGTCCA	AATTGCATCTTCGCGTCCGCAAGTAATCTGTTGGCCTTCGATGTTGATGTCAGGTGTGTCCATTCCGCCTGGATCCAATACTACGCGCGGATAT	GTCTTATCATGTGCCTTTCCTAATTGCATCTTCGCGTCCGCAAGTAATCTGTTGGCCTTCGATGTTGATGTCAGGTGTGTCCATTCCGCCTGGATCCAATACTACGCGCGGATATCCCTATAGTGAGTCGTATTA
Ahnak	TGCTCCCACCTTCCATTTTCACACCTGGGG	CCGCAAGTAATCTGTTTCCGCCTGGATCCAATTGCTCCCACCTTCCATTTTCACACCTGGGGTACTACGCGCGGATATTAATTGCATCTTCGCG	GTCTTATCATGTGCCTTTCCTCCGCAAGTAATCTGTTTCCGCCTGGATCCAATTGCTCCCACCTTCCATTTTCACACCTGGGGTACTACGCGCGGATATTAATTGCATCTTCGCGCCCTATAGTGAGTCGTATTA
Ahnak	TTCAAGAGAGGGCATCTGAGCGCCGATCTC	TCCGCCTGGATCCAATACTACGCGCGGATATTTTCAAGAGAGGGCATCTGAGCGCCGATCTCTAATTGCATCTTCGCGTCCGCAAGTAATCTGT	GTCTTATCATGTGCCTTTCCTTCCGCCTGGATCCAATACTACGCGCGGATATTTTCAAGAGAGGGCATCTGAGCGCCGATCTCTAATTGCATCTTCGCGTCCGCAAGTAATCTGTCCCTATAGTGAGTCGTATTA
Ahnak	GCCCCAACACTGAGTGCTGTTGTGGCATCA	ACTACGCGCGGATATTAATTGCATCTTCGCGTGCCCCAACACTGAGTGCTGTTGTGGCATCATCCGCAAGTAATCTGTTTCCGCCTGGATCCAA	GTCTTATCATGTGCCTTTCCTACTACGCGCGGATATTAATTGCATCTTCGCGTGCCCCAACACTGAGTGCTGTTGTGGCATCATCCGCAAGTAATCTGTTTCCGCCTGGATCCAACCCTATAGTGAGTCGTATTA
Ahnak	GTTTGACAGCACCTTCTGAAGCCTCCAAGC	AATTGCATCTTCGCGTCCGCAAGTAATCTGTTGTTTGACAGCACCTTCTGAAGCCTCCAAGCTTCCGCCTGGATCCAATACTACGCGCGGATAT	GTCTTATCATGTGCCTTTCCTAATTGCATCTTCGCGTCCGCAAGTAATCTGTTGTTTGACAGCACCTTCTGAAGCCTCCAAGCTTCCGCCTGGATCCAATACTACGCGCGGATATCCCTATAGTGAGTCGTATTA
Ahnak	GATGCCAAACTGAGGCAGTTTCATGTGGGG	CCGCAAGTAATCTGTTTCCGCCTGGATCCAATGATGCCAAACTGAGGCAGTTTCATGTGGGGTACTACGCGCGGATATTAATTGCATCTTCGCG	GTCTTATCATGTGCCTTTCCTCCGCAAGTAATCTGTTTCCGCCTGGATCCAATGATGCCAAACTGAGGCAGTTTCATGTGGGGTACTACGCGCGGATATTAATTGCATCTTCGCGCCCTATAGTGAGTCGTATTA
Ahnak	CTTGAATGCTGATGCCTGGAAGAGCTCCCC	TCCGCCTGGATCCAATACTACGCGCGGATATTCTTGAATGCTGATGCCTGGAAGAGCTCCCCTAATTGCATCTTCGCGTCCGCAAGTAATCTGT	GTCTTATCATGTGCCTTTCCTTCCGCCTGGATCCAATACTACGCGCGGATATTCTTGAATGCTGATGCCTGGAAGAGCTCCCCTAATTGCATCTTCGCGTCCGCAAGTAATCTGTCCCTATAGTGAGTCGTATTA
Ahnak	GAAGGCCCCTTGACACCGATATCAGGAACA	ACTACGCGCGGATATTAATTGCATCTTCGCGTGAAGGCCCCTTGACACCGATATCAGGAACATCCGCAAGTAATCTGTTTCCGCCTGGATCCAA	GTCTTATCATGTGCCTTTCCTACTACGCGCGGATATTAATTGCATCTTCGCGTGAAGGCCCCTTGACACCGATATCAGGAACATCCGCAAGTAATCTGTTTCCGCCTGGATCCAACCCTATAGTGAGTCGTATTA
Ahnak	ACCTCCTTTGACTTTGGGGCCCTTCAAGCT	AATTGCATCTTCGCGTCCGCAAGTAATCTGTTACCTCCTTTGACTTTGGGGCCCTTCAAGCTTTCCGCCTGGATCCAATACTACGCGCGGATAT	GTCTTATCATGTGCCTTTCCTAATTGCATCTTCGCGTCCGCAAGTAATCTGTTACCTCCTTTGACTTTGGGGCCCTTCAAGCTTTCCGCCTGGATCCAATACTACGCGCGGATATCCCTATAGTGAGTCGTATTA
Ahnak	CCAGGTTGATATCTGGGACACTGACACCCC	CCGCAAGTAATCTGTTTCCGCCTGGATCCAATCCAGGTTGATATCTGGGACACTGACACCCCTACTACGCGCGGATATTAATTGCATCTTCGCG	GTCTTATCATGTGCCTTTCCTCCGCAAGTAATCTGTTTCCGCCTGGATCCAATCCAGGTTGATATCTGGGACACTGACACCCCTACTACGCGCGGATATTAATTGCATCTTCGCGCCCTATAGTGAGTCGTATTA
Ahnak	GAAGAGGAGACTTGGGGTCCCTTCCACTCA	TCCGCCTGGATCCAATACTACGCGCGGATATTGAAGAGGAGACTTGGGGTCCCTTCCACTCATAATTGCATCTTCGCGTCCGCAAGTAATCTGT	GTCTTATCATGTGCCTTTCCTTCCGCCTGGATCCAATACTACGCGCGGATATTGAAGAGGAGACTTGGGGTCCCTTCCACTCATAATTGCATCTTCGCGTCCGCAAGTAATCTGTCCCTATAGTGAGTCGTATTA
Ahnak	ACTCTTCCCACTTGCCTTCTCCAGCACCAG	ACTACGCGCGGATATTAATTGCATCTTCGCGTACTCTTCCCACTTGCCTTCTCCAGCACCAGTCCGCAAGTAATCTGTTTCCGCCTGGATCCAA	GTCTTATCATGTGCCTTTCCTACTACGCGCGGATATTAATTGCATCTTCGCGTACTCTTCCCACTTGCCTTCTCCAGCACCAGTCCGCAAGTAATCTGTTTCCGCCTGGATCCAACCCTATAGTGAGTCGTATTA
Ahnak	CCCCTTTGGACCCAGAAATGGATGCTTCAG	AATTGCATCTTCGCGTCCGCAAGTAATCTGTTCCCCTTTGGACCCAGAAATGGATGCTTCAGTTCCGCCTGGATCCAATACTACGCGCGGATAT	GTCTTATCATGTGCCTTTCCTAATTGCATCTTCGCGTCCGCAAGTAATCTGTTCCCCTTTGGACCCAGAAATGGATGCTTCAGTTCCGCCTGGATCCAATACTACGCGCGGATATCCCTATAGTGAGTCGTATTA
Ahnak	GAAGATGCTTCCGCTTCCACTTCTCCTTCC	CCGCAAGTAATCTGTTTCCGCCTGGATCCAATGAAGATGCTTCCGCTTCCACTTCTCCTTCCTACTACGCGCGGATATTAATTGCATCTTCGCG	GTCTTATCATGTGCCTTTCCTCCGCAAGTAATCTGTTTCCGCCTGGATCCAATGAAGATGCTTCCGCTTCCACTTCTCCTTCCTACTACGCGCGGATATTAATTGCATCTTCGCGCCCTATAGTGAGTCGTATTA
Ahnak	GCTGAGAACTCCCTCTCATCACTGAAGGAG	TCCGCCTGGATCCAATACTACGCGCGGATATTGCTGAGAACTCCCTCTCATCACTGAAGGAGTAATTGCATCTTCGCGTCCGCAAGTAATCTGT	GTCTTATCATGTGCCTTTCCTTCCGCCTGGATCCAATACTACGCGCGGATATTGCTGAGAACTCCCTCTCATCACTGAAGGAGTAATTGCATCTTCGCGTCCGCAAGTAATCTGTCCCTATAGTGAGTCGTATTA
Ahnak	CAAACTCCAAAGTCCCAGTTGGGGTGGAAG	ACTACGCGCGGATATTAATTGCATCTTCGCGTCAAACTCCAAAGTCCCAGTTGGGGTGGAAGTCCGCAAGTAATCTGTTTCCGCCTGGATCCAA	GTCTTATCATGTGCCTTTCCTACTACGCGCGGATATTAATTGCATCTTCGCGTCAAACTCCAAAGTCCCAGTTGGGGTGGAAGTCCGCAAGTAATCTGTTTCCGCCTGGATCCAACCCTATAGTGAGTCGTATTA
Ahnak	CACTCCCCTGTAACTTGCCTGCCTCATCAT	AATTGCATCTTCGCGTCCGCAAGTAATCTGTTCACTCCCCTGTAACTTGCCTGCCTCATCATTTCCGCCTGGATCCAATACTACGCGCGGATAT	GTCTTATCATGTGCCTTTCCTAATTGCATCTTCGCGTCCGCAAGTAATCTGTTCACTCCCCTGTAACTTGCCTGCCTCATCATTTCCGCCTGGATCCAATACTACGCGCGGATATCCCTATAGTGAGTCGTATTA
Ahnak	TTGGTCCCACTGTCGTTGCTAGAGGAGGAA	CCGCAAGTAATCTGTTTCCGCCTGGATCCAATTTGGTCCCACTGTCGTTGCTAGAGGAGGAATACTACGCGCGGATATTAATTGCATCTTCGCG	GTCTTATCATGTGCCTTTCCTCCGCAAGTAATCTGTTTCCGCCTGGATCCAATTTGGTCCCACTGTCGTTGCTAGAGGAGGAATACTACGCGCGGATATTAATTGCATCTTCGCGCCCTATAGTGAGTCGTATTA
Ahnak	GAGCCTACAGGCACTTGGTTTGTCGGCACT	TCCGCCTGGATCCAATACTACGCGCGGATATTGAGCCTACAGGCACTTGGTTTGTCGGCACTTAATTGCATCTTCGCGTCCGCAAGTAATCTGT	GTCTTATCATGTGCCTTTCCTTCCGCCTGGATCCAATACTACGCGCGGATATTGAGCCTACAGGCACTTGGTTTGTCGGCACTTAATTGCATCTTCGCGTCCGCAAGTAATCTGTCCCTATAGTGAGTCGTATTA
Ahnak	ATCCCACCCTCCCTTACTCACAAAAGCCCC	ACTACGCGCGGATATTAATTGCATCTTCGCGTATCCCACCCTCCCTTACTCACAAAAGCCCCTCCGCAAGTAATCTGTTTCCGCCTGGATCCAA	GTCTTATCATGTGCCTTTCCTACTACGCGCGGATATTAATTGCATCTTCGCGTATCCCACCCTCCCTTACTCACAAAAGCCCCTCCGCAAGTAATCTGTTTCCGCCTGGATCCAACCCTATAGTGAGTCGTATTA
Akr1c19	CAGTAGTCTCAACTCTAGCTTCACTCTTGG	TGACGGTTGTAACGGTATTCATCCGCAGGTCTCAGTAGTCTCAACTCTAGCTTCACTCTTGGTGGCTAGCAGTCCGTCTTTGACGAAGCCTGAC	GTCTTATCATGTGCCTTTCCTTGACGGTTGTAACGGTATTCATCCGCAGGTCTCAGTAGTCTCAACTCTAGCTTCACTCTTGGTGGCTAGCAGTCCGTCTTTGACGAAGCCTGACCCCTATAGTGAGTCGTATTA
Akr1c19	CACTAGATGTCCTGGGCGAGGGCTTCAGTT	ATTCATCCGCAGGTCTGGCTAGCAGTCCGTCTCACTAGATGTCCTGGGCGAGGGCTTCAGTTTTTGACGAAGCCTGACTTGACGGTTGTAACGG	GTCTTATCATGTGCCTTTCCTATTCATCCGCAGGTCTGGCTAGCAGTCCGTCTCACTAGATGTCCTGGGCGAGGGCTTCAGTTTTTGACGAAGCCTGACTTGACGGTTGTAACGGCCCTATAGTGAGTCGTATTA
Akr1c19	TCACTCTTCTGACTAAGCAAGTTCTGCTGC	GGCTAGCAGTCCGTCTTTGACGAAGCCTGACTTCACTCTTCTGACTAAGCAAGTTCTGCTGCTTGACGGTTGTAACGGTATTCATCCGCAGGTC	GTCTTATCATGTGCCTTTCCTGGCTAGCAGTCCGTCTTTGACGAAGCCTGACTTCACTCTTCTGACTAAGCAAGTTCTGCTGCTTGACGGTTGTAACGGTATTCATCCGCAGGTCCCCTATAGTGAGTCGTATTA
Akr1c19	GCAGGGATGAAGTTGCCATCATTCAGTTTC	TTGACGAAGCCTGACTTGACGGTTGTAACGGTGCAGGGATGAAGTTGCCATCATTCAGTTTCTATTCATCCGCAGGTCTGGCTAGCAGTCCGTC	GTCTTATCATGTGCCTTTCCTTTGACGAAGCCTGACTTGACGGTTGTAACGGTGCAGGGATGAAGTTGCCATCATTCAGTTTCTATTCATCCGCAGGTCTGGCTAGCAGTCCGTCCCCTATAGTGAGTCGTATTA
Akr1c19	GAGCTAAATGGATAGCCTCCAGTGGCTTAT	TGACGGTTGTAACGGTATTCATCCGCAGGTCTGAGCTAAATGGATAGCCTCCAGTGGCTTATTGGCTAGCAGTCCGTCTTTGACGAAGCCTGAC	GTCTTATCATGTGCCTTTCCTTGACGGTTGTAACGGTATTCATCCGCAGGTCTGAGCTAAATGGATAGCCTCCAGTGGCTTATTGGCTAGCAGTCCGTCTTTGACGAAGCCTGACCCCTATAGTGAGTCGTATTA
Akr1c19	GCCTGCCCTACATGATTTTCAGTTTGGTAC	ATTCATCCGCAGGTCTGGCTAGCAGTCCGTCTGCCTGCCCTACATGATTTTCAGTTTGGTACTTTGACGAAGCCTGACTTGACGGTTGTAACGG	GTCTTATCATGTGCCTTTCCTATTCATCCGCAGGTCTGGCTAGCAGTCCGTCTGCCTGCCCTACATGATTTTCAGTTTGGTACTTTGACGAAGCCTGACTTGACGGTTGTAACGGCCCTATAGTGAGTCGTATTA
Akr1c19	TCACAAGGCCAGCTGCAATCTTGCTTCGAA	GGCTAGCAGTCCGTCTTTGACGAAGCCTGACTTCACAAGGCCAGCTGCAATCTTGCTTCGAATTGACGGTTGTAACGGTATTCATCCGCAGGTC	GTCTTATCATGTGCCTTTCCTGGCTAGCAGTCCGTCTTTGACGAAGCCTGACTTCACAAGGCCAGCTGCAATCTTGCTTCGAATTGACGGTTGTAACGGTATTCATCCGCAGGTCCCCTATAGTGAGTCGTATTA
Akr1c19	ACCAGCTCTGGCCTATGGAAAGTGCACCAA	TTGACGAAGCCTGACTTGACGGTTGTAACGGTACCAGCTCTGGCCTATGGAAAGTGCACCAATATTCATCCGCAGGTCTGGCTAGCAGTCCGTC	GTCTTATCATGTGCCTTTCCTTTGACGAAGCCTGACTTGACGGTTGTAACGGTACCAGCTCTGGCCTATGGAAAGTGCACCAATATTCATCCGCAGGTCTGGCTAGCAGTCCGTCCCCTATAGTGAGTCGTATTA
Akr1c19	AGAGGTCAGCATAATCCAGCTGCAGGTTTT	TGACGGTTGTAACGGTATTCATCCGCAGGTCTAGAGGTCAGCATAATCCAGCTGCAGGTTTTTGGCTAGCAGTCCGTCTTTGACGAAGCCTGAC	GTCTTATCATGTGCCTTTCCTTGACGGTTGTAACGGTATTCATCCGCAGGTCTAGAGGTCAGCATAATCCAGCTGCAGGTTTTTGGCTAGCAGTCCGTCTTTGACGAAGCCTGACCCCTATAGTGAGTCGTATTA
Akr1c19	TGCTCATCTTCTGGAAACAGATCTTCCCCT	ATTCATCCGCAGGTCTGGCTAGCAGTCCGTCTTGCTCATCTTCTGGAAACAGATCTTCCCCTTTTGACGAAGCCTGACTTGACGGTTGTAACGG	GTCTTATCATGTGCCTTTCCTATTCATCCGCAGGTCTGGCTAGCAGTCCGTCTTGCTCATCTTCTGGAAACAGATCTTCCCCTTTTGACGAAGCCTGACTTGACGGTTGTAACGGCCCTATAGTGAGTCGTATTA
Akr1c19	CCCATGTGGCACATATATCCACTGTGTCAA	GGCTAGCAGTCCGTCTTTGACGAAGCCTGACTCCCATGTGGCACATATATCCACTGTGTCAATTGACGGTTGTAACGGTATTCATCCGCAGGTC	GTCTTATCATGTGCCTTTCCTGGCTAGCAGTCCGTCTTTGACGAAGCCTGACTCCCATGTGGCACATATATCCACTGTGTCAATTGACGGTTGTAACGGTATTCATCCGCAGGTCCCCTATAGTGAGTCGTATTA
Akr1c19	GCCTGCTATTAAAGTTGGACACACCAATGG	TTGACGAAGCCTGACTTGACGGTTGTAACGGTGCCTGCTATTAAAGTTGGACACACCAATGGTATTCATCCGCAGGTCTGGCTAGCAGTCCGTC	GTCTTATCATGTGCCTTTCCTTTGACGAAGCCTGACTTGACGGTTGTAACGGTGCCTGCTATTAAAGTTGGACACACCAATGGTATTCATCCGCAGGTCTGGCTAGCAGTCCGTCCCCTATAGTGAGTCGTATTA
Akr1c19	GAGCCCAGGCTTATTCAGAATTTTCTCCAG	TGACGGTTGTAACGGTATTCATCCGCAGGTCTGAGCCCAGGCTTATTCAGAATTTTCTCCAGTGGCTAGCAGTCCGTCTTTGACGAAGCCTGAC	GTCTTATCATGTGCCTTTCCTTGACGGTTGTAACGGTATTCATCCGCAGGTCTGAGCCCAGGCTTATTCAGAATTTTCTCCAGTGGCTAGCAGTCCGTCTTTGACGAAGCCTGACCCCTATAGTGAGTCGTATTA
Akr1c19	TTCCTCTGGTTCAAGTAGAGATGGCATTCC	ATTCATCCGCAGGTCTGGCTAGCAGTCCGTCTTTCCTCTGGTTCAAGTAGAGATGGCATTCCTTTGACGAAGCCTGACTTGACGGTTGTAACGG	GTCTTATCATGTGCCTTTCCTATTCATCCGCAGGTCTGGCTAGCAGTCCGTCTTTCCTCTGGTTCAAGTAGAGATGGCATTCCTTTGACGAAGCCTGACTTGACGGTTGTAACGGCCCTATAGTGAGTCGTATTA
Akr1c19	GAGCACAGTAGGCAACTAGAACAATGTCCT	GGCTAGCAGTCCGTCTTTGACGAAGCCTGACTGAGCACAGTAGGCAACTAGAACAATGTCCTTTGACGGTTGTAACGGTATTCATCCGCAGGTC	GTCTTATCATGTGCCTTTCCTGGCTAGCAGTCCGTCTTTGACGAAGCCTGACTGAGCACAGTAGGCAACTAGAACAATGTCCTTTGACGGTTGTAACGGTATTCATCCGCAGGTCCCCTATAGTGAGTCGTATTA
Akr1c19	CATTCAAGAGAACTGGAGAGCTTGGGTCTA	TTGACGAAGCCTGACTTGACGGTTGTAACGGTCATTCAAGAGAACTGGAGAGCTTGGGTCTATATTCATCCGCAGGTCTGGCTAGCAGTCCGTC	GTCTTATCATGTGCCTTTCCTTTGACGAAGCCTGACTTGACGGTTGTAACGGTCATTCAAGAGAACTGGAGAGCTTGGGTCTATATTCATCCGCAGGTCTGGCTAGCAGTCCGTCCCCTATAGTGAGTCGTATTA
Akr1c19	CAATCTGAGCTGGACTTCGCTTGTGCTTTT	TGACGGTTGTAACGGTATTCATCCGCAGGTCTCAATCTGAGCTGGACTTCGCTTGTGCTTTTTGGCTAGCAGTCCGTCTTTGACGAAGCCTGAC	GTCTTATCATGTGCCTTTCCTTGACGGTTGTAACGGTATTCATCCGCAGGTCTCAATCTGAGCTGGACTTCGCTTGTGCTTTTTGGCTAGCAGTCCGTCTTTGACGAAGCCTGACCCCTATAGTGAGTCGTATTA
Akr1c19	CACAATTCCACGTTGGAGATGATAGCGAAG	ATTCATCCGCAGGTCTGGCTAGCAGTCCGTCTCACAATTCCACGTTGGAGATGATAGCGAAGTTTGACGAAGCCTGACTTGACGGTTGTAACGG	GTCTTATCATGTGCCTTTCCTATTCATCCGCAGGTCTGGCTAGCAGTCCGTCTCACAATTCCACGTTGGAGATGATAGCGAAGTTTGACGAAGCCTGACTTGACGGTTGTAACGGCCCTATAGTGAGTCGTATTA
Akr1c19	CAGAAAAGGGATATTCTGGGTGACCCTCTC	GGCTAGCAGTCCGTCTTTGACGAAGCCTGACTCAGAAAAGGGATATTCTGGGTGACCCTCTCTTGACGGTTGTAACGGTATTCATCCGCAGGTC	GTCTTATCATGTGCCTTTCCTGGCTAGCAGTCCGTCTTTGACGAAGCCTGACTCAGAAAAGGGATATTCTGGGTGACCCTCTCTTGACGGTTGTAACGGTATTCATCCGCAGGTCCCCTATAGTGAGTCGTATTA
Akr1c19	CGTAGAAGTCATGACACAGGTCTCTACACT	TTGACGAAGCCTGACTTGACGGTTGTAACGGTCGTAGAAGTCATGACACAGGTCTCTACACTTATTCATCCGCAGGTCTGGCTAGCAGTCCGTC	GTCTTATCATGTGCCTTTCCTTTGACGAAGCCTGACTTGACGGTTGTAACGGTCGTAGAAGTCATGACACAGGTCTCTACACTTATTCATCCGCAGGTCTGGCTAGCAGTCCGTCCCCTATAGTGAGTCGTATTA
Akr1c19	CTGCATCATCTGATATGTCACACACACCAC	TGACGGTTGTAACGGTATTCATCCGCAGGTCTCTGCATCATCTGATATGTCACACACACCACTGGCTAGCAGTCCGTCTTTGACGAAGCCTGAC	GTCTTATCATGTGCCTTTCCTTGACGGTTGTAACGGTATTCATCCGCAGGTCTCTGCATCATCTGATATGTCACACACACCACTGGCTAGCAGTCCGTCTTTGACGAAGCCTGACCCCTATAGTGAGTCGTATTA
Akr1c19	CTCAGACTGAGCAGAAGTGACACATGCTGA	ATTCATCCGCAGGTCTGGCTAGCAGTCCGTCTCTCAGACTGAGCAGAAGTGACACATGCTGATTTGACGAAGCCTGACTTGACGGTTGTAACGG	GTCTTATCATGTGCCTTTCCTATTCATCCGCAGGTCTGGCTAGCAGTCCGTCTCTCAGACTGAGCAGAAGTGACACATGCTGATTTGACGAAGCCTGACTTGACGGTTGTAACGGCCCTATAGTGAGTCGTATTA
Akr1c19	ACAGCTCTGGCTGAAGGAGGGTTGTCAGGC	GGCTAGCAGTCCGTCTTTGACGAAGCCTGACTACAGCTCTGGCTGAAGGAGGGTTGTCAGGCTTGACGGTTGTAACGGTATTCATCCGCAGGTC	GTCTTATCATGTGCCTTTCCTGGCTAGCAGTCCGTCTTTGACGAAGCCTGACTACAGCTCTGGCTGAAGGAGGGTTGTCAGGCTTGACGGTTGTAACGGTATTCATCCGCAGGTCCCCTATAGTGAGTCGTATTA
Akr1c19	AATGTAGTGACTTATGTTCCGGACTGGTGG	TTGACGAAGCCTGACTTGACGGTTGTAACGGTAATGTAGTGACTTATGTTCCGGACTGGTGGTATTCATCCGCAGGTCTGGCTAGCAGTCCGTC	GTCTTATCATGTGCCTTTCCTTTGACGAAGCCTGACTTGACGGTTGTAACGGTAATGTAGTGACTTATGTTCCGGACTGGTGGTATTCATCCGCAGGTCTGGCTAGCAGTCCGTCCCCTATAGTGAGTCGTATTA
Akr1c19	CTCTATCCCCAGAGTTCCACAGAAGTTACT	TGACGGTTGTAACGGTATTCATCCGCAGGTCTCTCTATCCCCAGAGTTCCACAGAAGTTACTTGGCTAGCAGTCCGTCTTTGACGAAGCCTGAC	GTCTTATCATGTGCCTTTCCTTGACGGTTGTAACGGTATTCATCCGCAGGTCTCTCTATCCCCAGAGTTCCACAGAAGTTACTTGGCTAGCAGTCCGTCTTTGACGAAGCCTGACCCCTATAGTGAGTCGTATTA
Akr1c19	CCCACTAATTCCCCTTAGGTTACCATTTCC	ATTCATCCGCAGGTCTGGCTAGCAGTCCGTCTCCCACTAATTCCCCTTAGGTTACCATTTCCTTTGACGAAGCCTGACTTGACGGTTGTAACGG	GTCTTATCATGTGCCTTTCCTATTCATCCGCAGGTCTGGCTAGCAGTCCGTCTCCCACTAATTCCCCTTAGGTTACCATTTCCTTTGACGAAGCCTGACTTGACGGTTGTAACGGCCCTATAGTGAGTCGTATTA
Akr1c19	AACTGCAACCTCCCTAGAGCCAAGAGTCTC	GGCTAGCAGTCCGTCTTTGACGAAGCCTGACTAACTGCAACCTCCCTAGAGCCAAGAGTCTCTTGACGGTTGTAACGGTATTCATCCGCAGGTC	GTCTTATCATGTGCCTTTCCTGGCTAGCAGTCCGTCTTTGACGAAGCCTGACTAACTGCAACCTCCCTAGAGCCAAGAGTCTCTTGACGGTTGTAACGGTATTCATCCGCAGGTCCCCTATAGTGAGTCGTATTA
Akr1c19	GCCAGATGATCCCTCTCATAAATACCTGCT	TTGACGAAGCCTGACTTGACGGTTGTAACGGTGCCAGATGATCCCTCTCATAAATACCTGCTTATTCATCCGCAGGTCTGGCTAGCAGTCCGTC	GTCTTATCATGTGCCTTTCCTTTGACGAAGCCTGACTTGACGGTTGTAACGGTGCCAGATGATCCCTCTCATAAATACCTGCTTATTCATCCGCAGGTCTGGCTAGCAGTCCGTCCCCTATAGTGAGTCGTATTA
Akr1c19	GGTCAGTCAAGAACTCTTCACCTTCCATAC	TGACGGTTGTAACGGTATTCATCCGCAGGTCTGGTCAGTCAAGAACTCTTCACCTTCCATACTGGCTAGCAGTCCGTCTTTGACGAAGCCTGAC	GTCTTATCATGTGCCTTTCCTTGACGGTTGTAACGGTATTCATCCGCAGGTCTGGTCAGTCAAGAACTCTTCACCTTCCATACTGGCTAGCAGTCCGTCTTTGACGAAGCCTGACCCCTATAGTGAGTCGTATTA
Akr1c19	TTTAGATGCTATAAGGGAAGCCAGGCACCA	ATTCATCCGCAGGTCTGGCTAGCAGTCCGTCTTTTAGATGCTATAAGGGAAGCCAGGCACCATTTGACGAAGCCTGACTTGACGGTTGTAACGG	GTCTTATCATGTGCCTTTCCTATTCATCCGCAGGTCTGGCTAGCAGTCCGTCTTTTAGATGCTATAAGGGAAGCCAGGCACCATTTGACGAAGCCTGACTTGACGGTTGTAACGGCCCTATAGTGAGTCGTATTA
Akr1c19	AATGTCTCACTCCCCAATCCAGAACTCTGT	GGCTAGCAGTCCGTCTTTGACGAAGCCTGACTAATGTCTCACTCCCCAATCCAGAACTCTGTTTGACGGTTGTAACGGTATTCATCCGCAGGTC	GTCTTATCATGTGCCTTTCCTGGCTAGCAGTCCGTCTTTGACGAAGCCTGACTAATGTCTCACTCCCCAATCCAGAACTCTGTTTGACGGTTGTAACGGTATTCATCCGCAGGTCCCCTATAGTGAGTCGTATTA
Akr1c19	CTGTCACCTCTTTGGCCCCATACTGTTTCA	TTGACGAAGCCTGACTTGACGGTTGTAACGGTCTGTCACCTCTTTGGCCCCATACTGTTTCATATTCATCCGCAGGTCTGGCTAGCAGTCCGTC	GTCTTATCATGTGCCTTTCCTTTGACGAAGCCTGACTTGACGGTTGTAACGGTCTGTCACCTCTTTGGCCCCATACTGTTTCATATTCATCCGCAGGTCTGGCTAGCAGTCCGTCCCCTATAGTGAGTCGTATTA
Akr1c19	ATGCCCAAAGATCAGGGCCTTGTTCAACCC	TGACGGTTGTAACGGTATTCATCCGCAGGTCTATGCCCAAAGATCAGGGCCTTGTTCAACCCTGGCTAGCAGTCCGTCTTTGACGAAGCCTGAC	GTCTTATCATGTGCCTTTCCTTGACGGTTGTAACGGTATTCATCCGCAGGTCTATGCCCAAAGATCAGGGCCTTGTTCAACCCTGGCTAGCAGTCCGTCTTTGACGAAGCCTGACCCCTATAGTGAGTCGTATTA
Akr1c19	CCGATTTCTCTTGAAGGACAGGTCACTCAA	ATTCATCCGCAGGTCTGGCTAGCAGTCCGTCTCCGATTTCTCTTGAAGGACAGGTCACTCAATTTGACGAAGCCTGACTTGACGGTTGTAACGG	GTCTTATCATGTGCCTTTCCTATTCATCCGCAGGTCTGGCTAGCAGTCCGTCTCCGATTTCTCTTGAAGGACAGGTCACTCAATTTGACGAAGCCTGACTTGACGGTTGTAACGGCCCTATAGTGAGTCGTATTA
Akr1c19	CTGTTGGTGAGGAGGCTGAGGAATCACCCC	GGCTAGCAGTCCGTCTTTGACGAAGCCTGACTCTGTTGGTGAGGAGGCTGAGGAATCACCCCTTGACGGTTGTAACGGTATTCATCCGCAGGTC	GTCTTATCATGTGCCTTTCCTGGCTAGCAGTCCGTCTTTGACGAAGCCTGACTCTGTTGGTGAGGAGGCTGAGGAATCACCCCTTGACGGTTGTAACGGTATTCATCCGCAGGTCCCCTATAGTGAGTCGTATTA
Akr1c19	GGCACTGATTTCCCTCTGCTCCTGCTCTTC	TTGACGAAGCCTGACTTGACGGTTGTAACGGTGGCACTGATTTCCCTCTGCTCCTGCTCTTCTATTCATCCGCAGGTCTGGCTAGCAGTCCGTC	GTCTTATCATGTGCCTTTCCTTTGACGAAGCCTGACTTGACGGTTGTAACGGTGGCACTGATTTCCCTCTGCTCCTGCTCTTCTATTCATCCGCAGGTCTGGCTAGCAGTCCGTCCCCTATAGTGAGTCGTATTA
Akr1c19	TGTCTCCTTCCTTTGAGGCAGCACTACCCG	TGACGGTTGTAACGGTATTCATCCGCAGGTCTTGTCTCCTTCCTTTGAGGCAGCACTACCCGTGGCTAGCAGTCCGTCTTTGACGAAGCCTGAC	GTCTTATCATGTGCCTTTCCTTGACGGTTGTAACGGTATTCATCCGCAGGTCTTGTCTCCTTCCTTTGAGGCAGCACTACCCGTGGCTAGCAGTCCGTCTTTGACGAAGCCTGACCCCTATAGTGAGTCGTATTA
Akr1c19	TCTCTGAGGGAGTGGATGGCTCTGCAGCCC	ATTCATCCGCAGGTCTGGCTAGCAGTCCGTCTTCTCTGAGGGAGTGGATGGCTCTGCAGCCCTTTGACGAAGCCTGACTTGACGGTTGTAACGG	GTCTTATCATGTGCCTTTCCTATTCATCCGCAGGTCTGGCTAGCAGTCCGTCTTCTCTGAGGGAGTGGATGGCTCTGCAGCCCTTTGACGAAGCCTGACTTGACGGTTGTAACGGCCCTATAGTGAGTCGTATTA
Akr1c19	ATTCTGCTCAGCACTGGCAGGTGTGGGGCC	GGCTAGCAGTCCGTCTTTGACGAAGCCTGACTATTCTGCTCAGCACTGGCAGGTGTGGGGCCTTGACGGTTGTAACGGTATTCATCCGCAGGTC	GTCTTATCATGTGCCTTTCCTGGCTAGCAGTCCGTCTTTGACGAAGCCTGACTATTCTGCTCAGCACTGGCAGGTGTGGGGCCTTGACGGTTGTAACGGTATTCATCCGCAGGTCCCCTATAGTGAGTCGTATTA
Akr1c19	GAGATCACCCACCTGCCCCTACCCAGCTAC	TTGACGAAGCCTGACTTGACGGTTGTAACGGTGAGATCACCCACCTGCCCCTACCCAGCTACTATTCATCCGCAGGTCTGGCTAGCAGTCCGTC	GTCTTATCATGTGCCTTTCCTTTGACGAAGCCTGACTTGACGGTTGTAACGGTGAGATCACCCACCTGCCCCTACCCAGCTACTATTCATCCGCAGGTCTGGCTAGCAGTCCGTCCCCTATAGTGAGTCGTATTA
Akr1c19	GACCTCACAAGAACAGCACAGTTTTGCAGT	TGACGGTTGTAACGGTATTCATCCGCAGGTCTGACCTCACAAGAACAGCACAGTTTTGCAGTTGGCTAGCAGTCCGTCTTTGACGAAGCCTGAC	GTCTTATCATGTGCCTTTCCTTGACGGTTGTAACGGTATTCATCCGCAGGTCTGACCTCACAAGAACAGCACAGTTTTGCAGTTGGCTAGCAGTCCGTCTTTGACGAAGCCTGACCCCTATAGTGAGTCGTATTA
Akr1c19	GGAAGACAGCCAGGGCACAAGGTGCAGGCA	ATTCATCCGCAGGTCTGGCTAGCAGTCCGTCTGGAAGACAGCCAGGGCACAAGGTGCAGGCATTTGACGAAGCCTGACTTGACGGTTGTAACGG	GTCTTATCATGTGCCTTTCCTATTCATCCGCAGGTCTGGCTAGCAGTCCGTCTGGAAGACAGCCAGGGCACAAGGTGCAGGCATTTGACGAAGCCTGACTTGACGGTTGTAACGGCCCTATAGTGAGTCGTATTA
Akr1c19	GGGGATTGCGGAGCAGGATAAACAAAATGA	GGCTAGCAGTCCGTCTTTGACGAAGCCTGACTGGGGATTGCGGAGCAGGATAAACAAAATGATTGACGGTTGTAACGGTATTCATCCGCAGGTC	GTCTTATCATGTGCCTTTCCTGGCTAGCAGTCCGTCTTTGACGAAGCCTGACTGGGGATTGCGGAGCAGGATAAACAAAATGATTGACGGTTGTAACGGTATTCATCCGCAGGTCCCCTATAGTGAGTCGTATTA
Akr1c19	GTTTGAGAATGTAAGCCTCCACTTCTGGCT	TTGACGAAGCCTGACTTGACGGTTGTAACGGTGTTTGAGAATGTAAGCCTCCACTTCTGGCTTATTCATCCGCAGGTCTGGCTAGCAGTCCGTC	GTCTTATCATGTGCCTTTCCTTTGACGAAGCCTGACTTGACGGTTGTAACGGTGTTTGAGAATGTAAGCCTCCACTTCTGGCTTATTCATCCGCAGGTCTGGCTAGCAGTCCGTCCCCTATAGTGAGTCGTATTA
Akr1c19	GAATCCAACAGGGAAAAGGCTAGACACTCA	TGACGGTTGTAACGGTATTCATCCGCAGGTCTGAATCCAACAGGGAAAAGGCTAGACACTCATGGCTAGCAGTCCGTCTTTGACGAAGCCTGAC	GTCTTATCATGTGCCTTTCCTTGACGGTTGTAACGGTATTCATCCGCAGGTCTGAATCCAACAGGGAAAAGGCTAGACACTCATGGCTAGCAGTCCGTCTTTGACGAAGCCTGACCCCTATAGTGAGTCGTATTA
Akr1c19	TGGGTGCCACTAGGCATAGCACAAGAAACT	ATTCATCCGCAGGTCTGGCTAGCAGTCCGTCTTGGGTGCCACTAGGCATAGCACAAGAAACTTTTGACGAAGCCTGACTTGACGGTTGTAACGG	GTCTTATCATGTGCCTTTCCTATTCATCCGCAGGTCTGGCTAGCAGTCCGTCTTGGGTGCCACTAGGCATAGCACAAGAAACTTTTGACGAAGCCTGACTTGACGGTTGTAACGGCCCTATAGTGAGTCGTATTA
Akr1c19	CTCCTGCTTGAAGCCTAACACTTGCTAATC	GGCTAGCAGTCCGTCTTTGACGAAGCCTGACTCTCCTGCTTGAAGCCTAACACTTGCTAATCTTGACGGTTGTAACGGTATTCATCCGCAGGTC	GTCTTATCATGTGCCTTTCCTGGCTAGCAGTCCGTCTTTGACGAAGCCTGACTCTCCTGCTTGAAGCCTAACACTTGCTAATCTTGACGGTTGTAACGGTATTCATCCGCAGGTCCCCTATAGTGAGTCGTATTA
Akr1c19	CCGGGTAGAAGAATGGTTTCAGCAGTTAGG	TTGACGAAGCCTGACTTGACGGTTGTAACGGTCCGGGTAGAAGAATGGTTTCAGCAGTTAGGTATTCATCCGCAGGTCTGGCTAGCAGTCCGTC	GTCTTATCATGTGCCTTTCCTTTGACGAAGCCTGACTTGACGGTTGTAACGGTCCGGGTAGAAGAATGGTTTCAGCAGTTAGGTATTCATCCGCAGGTCTGGCTAGCAGTCCGTCCCCTATAGTGAGTCGTATTA
Alas2	ATAGCTGCTGCCACCATCCTGAGCCCAAAG	CGCGGTGTTCAGGATTGGGCCAGCGCAATAATATAGCTGCTGCCACCATCCTGAGCCCAAAGTCCCTCGTACGCCTATTTGCGTACGACAATGT	GTCTTATCATGTGCCTTTCCTCGCGGTGTTCAGGATTGGGCCAGCGCAATAATATAGCTGCTGCCACCATCCTGAGCCCAAAGTCCCTCGTACGCCTATTTGCGTACGACAATGTCCCTATAGTGAGTCGTATTA
Alas2	CCTGAGAGAGCACTGGACAGGACCGTAGCA	GGGCCAGCGCAATAATCCCTCGTACGCCTATTCCTGAGAGAGCACTGGACAGGACCGTAGCATTGCGTACGACAATGTTCGCGGTGTTCAGGAT	GTCTTATCATGTGCCTTTCCTGGGCCAGCGCAATAATCCCTCGTACGCCTATTCCTGAGAGAGCACTGGACAGGACCGTAGCATTGCGTACGACAATGTTCGCGGTGTTCAGGATCCCTATAGTGAGTCGTATTA
Alas2	TTTAGCCACTTTGCCCAGGAGGCCTGTGGG	CCCTCGTACGCCTATTTGCGTACGACAATGTTTTTAGCCACTTTGCCCAGGAGGCCTGTGGGTCGCGGTGTTCAGGATTGGGCCAGCGCAATAA	GTCTTATCATGTGCCTTTCCTCCCTCGTACGCCTATTTGCGTACGACAATGTTTTTAGCCACTTTGCCCAGGAGGCCTGTGGGTCGCGGTGTTCAGGATTGGGCCAGCGCAATAACCCTATAGTGAGTCGTATTA
Alas2	GGCAGCGTCCAATACTAAATAGGAACTGGT	TGCGTACGACAATGTTCGCGGTGTTCAGGATTGGCAGCGTCCAATACTAAATAGGAACTGGTTGGGCCAGCGCAATAATCCCTCGTACGCCTAT	GTCTTATCATGTGCCTTTCCTTGCGTACGACAATGTTCGCGGTGTTCAGGATTGGCAGCGTCCAATACTAAATAGGAACTGGTTGGGCCAGCGCAATAATCCCTCGTACGCCTATCCCTATAGTGAGTCGTATTA
Alas2	AGAACAGGTTGGTCCTTGAGTGGCCAGGAT	CGCGGTGTTCAGGATTGGGCCAGCGCAATAATAGAACAGGTTGGTCCTTGAGTGGCCAGGATTCCCTCGTACGCCTATTTGCGTACGACAATGT	GTCTTATCATGTGCCTTTCCTCGCGGTGTTCAGGATTGGGCCAGCGCAATAATAGAACAGGTTGGTCCTTGAGTGGCCAGGATTCCCTCGTACGCCTATTTGCGTACGACAATGTCCCTATAGTGAGTCGTATTA
Alas2	CCTCCAGCCTTGGTTGCCTTAAGATGGATT	GGGCCAGCGCAATAATCCCTCGTACGCCTATTCCTCCAGCCTTGGTTGCCTTAAGATGGATTTTGCGTACGACAATGTTCGCGGTGTTCAGGAT	GTCTTATCATGTGCCTTTCCTGGGCCAGCGCAATAATCCCTCGTACGCCTATTCCTCCAGCCTTGGTTGCCTTAAGATGGATTTTGCGTACGACAATGTTCGCGGTGTTCAGGATCCCTATAGTGAGTCGTATTA
Alas2	CTGCACAATCTTGCTCTTCCTGTCTTGGAG	CCCTCGTACGCCTATTTGCGTACGACAATGTTCTGCACAATCTTGCTCTTCCTGTCTTGGAGTCGCGGTGTTCAGGATTGGGCCAGCGCAATAA	GTCTTATCATGTGCCTTTCCTCCCTCGTACGCCTATTTGCGTACGACAATGTTCTGCACAATCTTGCTCTTCCTGTCTTGGAGTCGCGGTGTTCAGGATTGGGCCAGCGCAATAACCCTATAGTGAGTCGTATTA
Alas2	TTGACATCCTCTTGAACTTCTGGAGCTGCC	TGCGTACGACAATGTTCGCGGTGTTCAGGATTTTGACATCCTCTTGAACTTCTGGAGCTGCCTGGGCCAGCGCAATAATCCCTCGTACGCCTAT	GTCTTATCATGTGCCTTTCCTTGCGTACGACAATGTTCGCGGTGTTCAGGATTTTGACATCCTCTTGAACTTCTGGAGCTGCCTGGGCCAGCGCAATAATCCCTCGTACGCCTATCCCTATAGTGAGTCGTATTA
Alas2	TCGGGTGGTTGAATCCATGGTGCTCAGCAG	CGCGGTGTTCAGGATTGGGCCAGCGCAATAATTCGGGTGGTTGAATCCATGGTGCTCAGCAGTCCCTCGTACGCCTATTTGCGTACGACAATGT	GTCTTATCATGTGCCTTTCCTCGCGGTGTTCAGGATTGGGCCAGCGCAATAATTCGGGTGGTTGAATCCATGGTGCTCAGCAGTCCCTCGTACGCCTATTTGCGTACGACAATGTCCCTATAGTGAGTCGTATTA
Alas2	TCTGGCTCCTGGAAACTAGGAAATGAATGG	GGGCCAGCGCAATAATCCCTCGTACGCCTATTTCTGGCTCCTGGAAACTAGGAAATGAATGGTTGCGTACGACAATGTTCGCGGTGTTCAGGAT	GTCTTATCATGTGCCTTTCCTGGGCCAGCGCAATAATCCCTCGTACGCCTATTTCTGGCTCCTGGAAACTAGGAAATGAATGGTTGCGTACGACAATGTTCGCGGTGTTCAGGATCCCTATAGTGAGTCGTATTA
Alas2	GAATCAGGTGGGGAACTGCCCCTTCAGTCT	CCCTCGTACGCCTATTTGCGTACGACAATGTTGAATCAGGTGGGGAACTGCCCCTTCAGTCTTCGCGGTGTTCAGGATTGGGCCAGCGCAATAA	GTCTTATCATGTGCCTTTCCTCCCTCGTACGCCTATTTGCGTACGACAATGTTGAATCAGGTGGGGAACTGCCCCTTCAGTCTTCGCGGTGTTCAGGATTGGGCCAGCGCAATAACCCTATAGTGAGTCGTATTA
Alas2	GGTCCTGTTTCTTCTCCATGATCTTGTCTC	TGCGTACGACAATGTTCGCGGTGTTCAGGATTGGTCCTGTTTCTTCTCCATGATCTTGTCTCTGGGCCAGCGCAATAATCCCTCGTACGCCTAT	GTCTTATCATGTGCCTTTCCTTGCGTACGACAATGTTCGCGGTGTTCAGGATTGGTCCTGTTTCTTCTCCATGATCTTGTCTCTGGGCCAGCGCAATAATCCCTCGTACGCCTATCCCTATAGTGAGTCGTATTA
Alas2	ACGATTCACAGTCTTGAACACACGGTAGGT	CGCGGTGTTCAGGATTGGGCCAGCGCAATAATACGATTCACAGTCTTGAACACACGGTAGGTTCCCTCGTACGCCTATTTGCGTACGACAATGT	GTCTTATCATGTGCCTTTCCTCGCGGTGTTCAGGATTGGGCCAGCGCAATAATACGATTCACAGTCTTGAACACACGGTAGGTTCCCTCGTACGCCTATTTGCGTACGACAATGTCCCTATAGTGAGTCGTATTA
Alas2	AAGTGTTGGGCAAAGGGGTAGGCATTAGCC	GGGCCAGCGCAATAATCCCTCGTACGCCTATTAAGTGTTGGGCAAAGGGGTAGGCATTAGCCTTGCGTACGACAATGTTCGCGGTGTTCAGGAT	GTCTTATCATGTGCCTTTCCTGGGCCAGCGCAATAATCCCTCGTACGCCTATTAAGTGTTGGGCAAAGGGGTAGGCATTAGCCTTGCGTACGACAATGTTCGCGGTGTTCAGGATCCCTATAGTGAGTCGTATTA
Alas2	AAACATCCTTTGATGCCATAGATGCCTCGG	CCCTCGTACGCCTATTTGCGTACGACAATGTTAAACATCCTTTGATGCCATAGATGCCTCGGTCGCGGTGTTCAGGATTGGGCCAGCGCAATAA	GTCTTATCATGTGCCTTTCCTCCCTCGTACGCCTATTTGCGTACGACAATGTTAAACATCCTTTGATGCCATAGATGCCTCGGTCGCGGTGTTCAGGATTGGGCCAGCGCAATAACCCTATAGTGAGTCGTATTA
Alas2	GAGGGTGTCTGCTTATGCCCAAATAGTCAT	TGCGTACGACAATGTTCGCGGTGTTCAGGATTGAGGGTGTCTGCTTATGCCCAAATAGTCATTGGGCCAGCGCAATAATCCCTCGTACGCCTAT	GTCTTATCATGTGCCTTTCCTTGCGTACGACAATGTTCGCGGTGTTCAGGATTGAGGGTGTCTGCTTATGCCCAAATAGTCATTGGGCCAGCGCAATAATCCCTCGTACGCCTATCCCTATAGTGAGTCGTATTA
Alas2	CAGCTCCAGCTCCATGATTCTTCAGGGTCT	CGCGGTGTTCAGGATTGGGCCAGCGCAATAATCAGCTCCAGCTCCATGATTCTTCAGGGTCTTCCCTCGTACGCCTATTTGCGTACGACAATGT	GTCTTATCATGTGCCTTTCCTCGCGGTGTTCAGGATTGGGCCAGCGCAATAATCAGCTCCAGCTCCATGATTCTTCAGGGTCTTCCCTCGTACGCCTATTTGCGTACGACAATGTCCCTATAGTGAGTCGTATTA
Alas2	CTTGCTGGTACCTGAGATATTGCGAGTGCC	GGGCCAGCGCAATAATCCCTCGTACGCCTATTCTTGCTGGTACCTGAGATATTGCGAGTGCCTTGCGTACGACAATGTTCGCGGTGTTCAGGAT	GTCTTATCATGTGCCTTTCCTGGGCCAGCGCAATAATCCCTCGTACGCCTATTCTTGCTGGTACCTGAGATATTGCGAGTGCCTTGCGTACGACAATGTTCGCGGTGTTCAGGATCCCTATAGTGAGTCGTATTA
Alas2	TCAGCCAGCTCCTGTTCAAGCTCCACATGA	CCCTCGTACGCCTATTTGCGTACGACAATGTTTCAGCCAGCTCCTGTTCAAGCTCCACATGATCGCGGTGTTCAGGATTGGGCCAGCGCAATAA	GTCTTATCATGTGCCTTTCCTCCCTCGTACGCCTATTTGCGTACGACAATGTTTCAGCCAGCTCCTGTTCAAGCTCCACATGATCGCGGTGTTCAGGATTGGGCCAGCGCAATAACCCTATAGTGAGTCGTATTA
Alas2	AGAAGAGCAGAGCTGAGTCTTTCTGGTGTA	TGCGTACGACAATGTTCGCGGTGTTCAGGATTAGAAGAGCAGAGCTGAGTCTTTCTGGTGTATGGGCCAGCGCAATAATCCCTCGTACGCCTAT	GTCTTATCATGTGCCTTTCCTTGCGTACGACAATGTTCGCGGTGTTCAGGATTAGAAGAGCAGAGCTGAGTCTTTCTGGTGTATGGGCCAGCGCAATAATCCCTCGTACGCCTATCCCTATAGTGAGTCGTATTA
Alas2	GCCAGTGTAAAGAGAGTAGAATCATTGGCC	CGCGGTGTTCAGGATTGGGCCAGCGCAATAATGCCAGTGTAAAGAGAGTAGAATCATTGGCCTCCCTCGTACGCCTATTTGCGTACGACAATGT	GTCTTATCATGTGCCTTTCCTCGCGGTGTTCAGGATTGGGCCAGCGCAATAATGCCAGTGTAAAGAGAGTAGAATCATTGGCCTCCCTCGTACGCCTATTTGCGTACGACAATGTCCCTATAGTGAGTCGTATTA
Alas2	CATGATTGCCTGCATCTGAGTAGATCTCAC	GGGCCAGCGCAATAATCCCTCGTACGCCTATTCATGATTGCCTGCATCTGAGTAGATCTCACTTGCGTACGACAATGTTCGCGGTGTTCAGGAT	GTCTTATCATGTGCCTTTCCTGGGCCAGCGCAATAATCCCTCGTACGCCTATTCATGATTGCCTGCATCTGAGTAGATCTCACTTGCGTACGACAATGTTCGCGGTGTTCAGGATCCCTATAGTGAGTCGTATTA
Alas2	ACCACTGTTGCGAATGCCTTGGATCATGGA	CCCTCGTACGCCTATTTGCGTACGACAATGTTACCACTGTTGCGAATGCCTTGGATCATGGATCGCGGTGTTCAGGATTGGGCCAGCGCAATAA	GTCTTATCATGTGCCTTTCCTCCCTCGTACGCCTATTTGCGTACGACAATGTTACCACTGTTGCGAATGCCTTGGATCATGGATCGCGGTGTTCAGGATTGGGCCAGCGCAATAACCCTATAGTGAGTCGTATTA
Alas2	GGGTCATTGTGTCTGAAGACAAACTTGGCT	TGCGTACGACAATGTTCGCGGTGTTCAGGATTGGGTCATTGTGTCTGAAGACAAACTTGGCTTGGGCCAGCGCAATAATCCCTCGTACGCCTAT	GTCTTATCATGTGCCTTTCCTTGCGTACGACAATGTTCGCGGTGTTCAGGATTGGGTCATTGTGTCTGAAGACAAACTTGGCTTGGGCCAGCGCAATAATCCCTCGTACGCCTATCCCTATAGTGAGTCGTATTA
Alas2	CAGACTTCTCGAGAAGTTTCTTCAGGTGGC	CGCGGTGTTCAGGATTGGGCCAGCGCAATAATCAGACTTCTCGAGAAGTTTCTTCAGGTGGCTCCCTCGTACGCCTATTTGCGTACGACAATGT	GTCTTATCATGTGCCTTTCCTCGCGGTGTTCAGGATTGGGCCAGCGCAATAATCAGACTTCTCGAGAAGTTTCTTCAGGTGGCTCCCTCGTACGCCTATTTGCGTACGACAATGTCCCTATAGTGAGTCGTATTA
Alas2	ATCACACAATTCCTCCAGAGGACAGATGGC	GGGCCAGCGCAATAATCCCTCGTACGCCTATTATCACACAATTCCTCCAGAGGACAGATGGCTTGCGTACGACAATGTTCGCGGTGTTCAGGAT	GTCTTATCATGTGCCTTTCCTGGGCCAGCGCAATAATCCCTCGTACGCCTATTATCACACAATTCCTCCAGAGGACAGATGGCTTGCGTACGACAATGTTCGCGGTGTTCAGGATCCCTATAGTGAGTCGTATTA
Alas2	ACGAAGGTCAGGGCTCCATACTGGTGGGCC	CCCTCGTACGCCTATTTGCGTACGACAATGTTACGAAGGTCAGGGCTCCATACTGGTGGGCCTCGCGGTGTTCAGGATTGGGCCAGCGCAATAA	GTCTTATCATGTGCCTTTCCTCCCTCGTACGCCTATTTGCGTACGACAATGTTACGAAGGTCAGGGCTCCATACTGGTGGGCCTCGCGGTGTTCAGGATTGGGCCAGCGCAATAACCCTATAGTGAGTCGTATTA
Alas2	CTCCATACAGTCCTACAGCATGGACTTCAT	TGCGTACGACAATGTTCGCGGTGTTCAGGATTCTCCATACAGTCCTACAGCATGGACTTCATTGGGCCAGCGCAATAATCCCTCGTACGCCTAT	GTCTTATCATGTGCCTTTCCTTGCGTACGACAATGTTCGCGGTGTTCAGGATTCTCCATACAGTCCTACAGCATGGACTTCATTGGGCCAGCGCAATAATCCCTCGTACGCCTATCCCTATAGTGAGTCGTATTA
Alas2	TTCCATCACGCTCCCCGATACCTGCACCCC	CGCGGTGTTCAGGATTGGGCCAGCGCAATAATTTCCATCACGCTCCCCGATACCTGCACCCCTCCCTCGTACGCCTATTTGCGTACGACAATGT	GTCTTATCATGTGCCTTTCCTCGCGGTGTTCAGGATTGGGCCAGCGCAATAATTTCCATCACGCTCCCCGATACCTGCACCCCTCCCTCGTACGCCTATTTGCGTACGACAATGTCCCTATAGTGAGTCGTATTA
Alas2	GAGTTCCAGAGATGATGTCAAGCTTGTGCA	GGGCCAGCGCAATAATCCCTCGTACGCCTATTGAGTTCCAGAGATGATGTCAAGCTTGTGCATTGCGTACGACAATGTTCGCGGTGTTCAGGAT	GTCTTATCATGTGCCTTTCCTGGGCCAGCGCAATAATCCCTCGTACGCCTATTGAGTTCCAGAGATGATGTCAAGCTTGTGCATTGCGTACGACAATGTTCGCGGTGTTCAGGATCCCTATAGTGAGTCGTATTA
Alas2	TATATAGCCACCGACGCAACCAAAGGCCTT	CCCTCGTACGCCTATTTGCGTACGACAATGTTTATATAGCCACCGACGCAACCAAAGGCCTTTCGCGGTGTTCAGGATTGGGCCAGCGCAATAA	GTCTTATCATGTGCCTTTCCTCCCTCGTACGCCTATTTGCGTACGACAATGTTTATATAGCCACCGACGCAACCAAAGGCCTTTCGCGGTGTTCAGGATTGGGCCAGCGCAATAACCCTATAGTGAGTCGTATTA
Alas2	AAGTGGTAAAGATGAAGCCTGCAGCGTAGG	TGCGTACGACAATGTTCGCGGTGTTCAGGATTAAGTGGTAAAGATGAAGCCTGCAGCGTAGGTGGGCCAGCGCAATAATCCCTCGTACGCCTAT	GTCTTATCATGTGCCTTTCCTTGCGTACGACAATGTTCGCGGTGTTCAGGATTAAGTGGTAAAGATGAAGCCTGCAGCGTAGGTGGGCCAGCGCAATAATCCCTCGTACGCCTATCCCTATAGTGAGTCGTATTA
Alas2	TAGAGCCCCAGAGAGCACCATGGGAGGCAG	CGCGGTGTTCAGGATTGGGCCAGCGCAATAATTAGAGCCCCAGAGAGCACCATGGGAGGCAGTCCCTCGTACGCCTATTTGCGTACGACAATGT	GTCTTATCATGTGCCTTTCCTCGCGGTGTTCAGGATTGGGCCAGCGCAATAATTAGAGCCCCAGAGAGCACCATGGGAGGCAGTCCCTCGTACGCCTATTTGCGTACGACAATGTCCCTATAGTGAGTCGTATTA
Alas2	CCCTCCTCTCCCTTGAGTAGGCGCACAGAT	GGGCCAGCGCAATAATCCCTCGTACGCCTATTCCCTCCTCTCCCTTGAGTAGGCGCACAGATTTGCGTACGACAATGTTCGCGGTGTTCAGGAT	GTCTTATCATGTGCCTTTCCTGGGCCAGCGCAATAATCCCTCGTACGCCTATTCCCTCCTCTCCCTTGAGTAGGCGCACAGATTTGCGTACGACAATGTTCGCGGTGTTCAGGATCCCTATAGTGAGTCGTATTA
Alas2	TTGACATTGCGCTGGTGTGCCCGCCTCAGG	CCCTCGTACGCCTATTTGCGTACGACAATGTTTTGACATTGCGCTGGTGTGCCCGCCTCAGGTCGCGGTGTTCAGGATTGGGCCAGCGCAATAA	GTCTTATCATGTGCCTTTCCTCCCTCGTACGCCTATTTGCGTACGACAATGTTTTGACATTGCGCTGGTGTGCCCGCCTCAGGTCGCGGTGTTCAGGATTGGGCCAGCGCAATAACCCTATAGTGAGTCGTATTA
Alas2	AGCCCCTGTCCATTAGCAGCTGGCGCATGT	TGCGTACGACAATGTTCGCGGTGTTCAGGATTAGCCCCTGTCCATTAGCAGCTGGCGCATGTTGGGCCAGCGCAATAATCCCTCGTACGCCTAT	GTCTTATCATGTGCCTTTCCTTGCGTACGACAATGTTCGCGGTGTTCAGGATTAGCCCCTGTCCATTAGCAGCTGGCGCATGTTGGGCCAGCGCAATAATCCCTCGTACGCCTATCCCTATAGTGAGTCGTATTA
Alas2	GATGATGTGGCTGGGACAGGGGATAACAGG	CGCGGTGTTCAGGATTGGGCCAGCGCAATAATGATGATGTGGCTGGGACAGGGGATAACAGGTCCCTCGTACGCCTATTTGCGTACGACAATGT	GTCTTATCATGTGCCTTTCCTCGCGGTGTTCAGGATTGGGCCAGCGCAATAATGATGATGTGGCTGGGACAGGGGATAACAGGTCCCTCGTACGCCTATTTGCGTACGACAATGTCCCTATAGTGAGTCGTATTA
Alas2	CAGATCTTGCTGTTGAGTGCTGCATTACCC	GGGCCAGCGCAATAATCCCTCGTACGCCTATTCAGATCTTGCTGTTGAGTGCTGCATTACCCTTGCGTACGACAATGTTCGCGGTGTTCAGGAT	GTCTTATCATGTGCCTTTCCTGGGCCAGCGCAATAATCCCTCGTACGCCTATTCAGATCTTGCTGTTGAGTGCTGCATTACCCTTGCGTACGACAATGTTCGCGGTGTTCAGGATCCCTATAGTGAGTCGTATTA
Alas2	CATAGATGCTGTGCTTGGAGAGCAGAAGAT	CCCTCGTACGCCTATTTGCGTACGACAATGTTCATAGATGCTGTGCTTGGAGAGCAGAAGATTCGCGGTGTTCAGGATTGGGCCAGCGCAATAA	GTCTTATCATGTGCCTTTCCTCCCTCGTACGCCTATTTGCGTACGACAATGTTCATAGATGCTGTGCTTGGAGAGCAGAAGATTCGCGGTGTTCAGGATTGGGCCAGCGCAATAACCCTATAGTGAGTCGTATTA
Alas2	ACGAGGCACAGTTGGGTAGTTGATGGCCTG	TGCGTACGACAATGTTCGCGGTGTTCAGGATTACGAGGCACAGTTGGGTAGTTGATGGCCTGTGGGCCAGCGCAATAATCCCTCGTACGCCTAT	GTCTTATCATGTGCCTTTCCTTGCGTACGACAATGTTCGCGGTGTTCAGGATTACGAGGCACAGTTGGGTAGTTGATGGCCTGTGGGCCAGCGCAATAATCCCTCGTACGCCTATCCCTATAGTGAGTCGTATTA
Alas2	GTTTTCCATCATCTGAGGGCTGTGGTGGGG	CGCGGTGTTCAGGATTGGGCCAGCGCAATAATGTTTTCCATCATCTGAGGGCTGTGGTGGGGTCCCTCGTACGCCTATTTGCGTACGACAATGT	GTCTTATCATGTGCCTTTCCTCGCGGTGTTCAGGATTGGGCCAGCGCAATAATGTTTTCCATCATCTGAGGGCTGTGGTGGGGTCCCTCGTACGCCTATTTGCGTACGACAATGTCCCTATAGTGAGTCGTATTA
Alas2	ATCTTGGAGGGGCAGCCCCACCTCAGTCCA	GGGCCAGCGCAATAATCCCTCGTACGCCTATTATCTTGGAGGGGCAGCCCCACCTCAGTCCATTGCGTACGACAATGTTCGCGGTGTTCAGGAT	GTCTTATCATGTGCCTTTCCTGGGCCAGCGCAATAATCCCTCGTACGCCTATTATCTTGGAGGGGCAGCCCCACCTCAGTCCATTGCGTACGACAATGTTCGCGGTGTTCAGGATCCCTATAGTGAGTCGTATTA
Alas2	CGATGACAGAAGTTGCATGCAGCCACAGAC	CCCTCGTACGCCTATTTGCGTACGACAATGTTCGATGACAGAAGTTGCATGCAGCCACAGACTCGCGGTGTTCAGGATTGGGCCAGCGCAATAA	GTCTTATCATGTGCCTTTCCTCCCTCGTACGCCTATTTGCGTACGACAATGTTCGATGACAGAAGTTGCATGCAGCCACAGACTCGCGGTGTTCAGGATTGGGCCAGCGCAATAACCCTATAGTGAGTCGTATTA
Alas2	CCCACTCGCTCATAAGTTCAAAGTGCACAG	TGCGTACGACAATGTTCGCGGTGTTCAGGATTCCCACTCGCTCATAAGTTCAAAGTGCACAGTGGGCCAGCGCAATAATCCCTCGTACGCCTAT	GTCTTATCATGTGCCTTTCCTTGCGTACGACAATGTTCGCGGTGTTCAGGATTCCCACTCGCTCATAAGTTCAAAGTGCACAGTGGGCCAGCGCAATAATCCCTCGTACGCCTATCCCTATAGTGAGTCGTATTA
Alas2	TTGGGGTCCCATGTTCCCAAAGTAGGATCG	CGCGGTGTTCAGGATTGGGCCAGCGCAATAATTTGGGGTCCCATGTTCCCAAAGTAGGATCGTCCCTCGTACGCCTATTTGCGTACGACAATGT	GTCTTATCATGTGCCTTTCCTCGCGGTGTTCAGGATTGGGCCAGCGCAATAATTTGGGGTCCCATGTTCCCAAAGTAGGATCGTCCCTCGTACGCCTATTTGCGTACGACAATGTCCCTATAGTGAGTCGTATTA
Alas2	CAGCTGGCTCCTTAAGCATAGGTGGTAACA	GGGCCAGCGCAATAATCCCTCGTACGCCTATTCAGCTGGCTCCTTAAGCATAGGTGGTAACATTGCGTACGACAATGTTCGCGGTGTTCAGGAT	GTCTTATCATGTGCCTTTCCTGGGCCAGCGCAATAATCCCTCGTACGCCTATTCAGCTGGCTCCTTAAGCATAGGTGGTAACATTGCGTACGACAATGTTCGCGGTGTTCAGGATCCCTATAGTGAGTCGTATTA
Alas2	AAGCAGAGAGCAGGAGGAAGCCCAGCCCCA	CCCTCGTACGCCTATTTGCGTACGACAATGTTAAGCAGAGAGCAGGAGGAAGCCCAGCCCCATCGCGGTGTTCAGGATTGGGCCAGCGCAATAA	GTCTTATCATGTGCCTTTCCTCCCTCGTACGCCTATTTGCGTACGACAATGTTAAGCAGAGAGCAGGAGGAAGCCCAGCCCCATCGCGGTGTTCAGGATTGGGCCAGCGCAATAACCCTATAGTGAGTCGTATTA
Alas2	TTCAGAATCAAGTCAGCCAGAAGCACACAG	TGCGTACGACAATGTTCGCGGTGTTCAGGATTTTCAGAATCAAGTCAGCCAGAAGCACACAGTGGGCCAGCGCAATAATCCCTCGTACGCCTAT	GTCTTATCATGTGCCTTTCCTTGCGTACGACAATGTTCGCGGTGTTCAGGATTTTCAGAATCAAGTCAGCCAGAAGCACACAGTGGGCCAGCGCAATAATCCCTCGTACGCCTATCCCTATAGTGAGTCGTATTA
Aldh1a2	ATGGCGATCTCGCTGGAAGTCATGGGCGGC	GCGGTGATTGCACCATGTCCCGGCGTATCAATATGGCGATCTCGCTGGAAGTCATGGGCGGCTTAGAATTCGCGGCCATAATCAGGATACGGCG	GTCTTATCATGTGCCTTTCCTGCGGTGATTGCACCATGTCCCGGCGTATCAATATGGCGATCTCGCTGGAAGTCATGGGCGGCTTAGAATTCGCGGCCATAATCAGGATACGGCGCCCTATAGTGAGTCGTATTA
Aldh1a2	ACTTGATCTCGAGGTTGGGCGTGGGCGACG	GTCCCGGCGTATCAATTAGAATTCGCGGCCATACTTGATCTCGAGGTTGGGCGTGGGCGACGTAATCAGGATACGGCGTGCGGTGATTGCACCA	GTCTTATCATGTGCCTTTCCTGTCCCGGCGTATCAATTAGAATTCGCGGCCATACTTGATCTCGAGGTTGGGCGTGGGCGACGTAATCAGGATACGGCGTGCGGTGATTGCACCACCCTATAGTGAGTCGTATTA
Aldh1a2	CCTGTGGCTGGATTACAGACAGGGAACACT	TAGAATTCGCGGCCATAATCAGGATACGGCGTCCTGTGGCTGGATTACAGACAGGGAACACTTGCGGTGATTGCACCATGTCCCGGCGTATCAA	GTCTTATCATGTGCCTTTCCTTAGAATTCGCGGCCATAATCAGGATACGGCGTCCTGTGGCTGGATTACAGACAGGGAACACTTGCGGTGATTGCACCATGTCCCGGCGTATCAACCCTATAGTGAGTCGTATTA
Aldh1a2	CGGGCTGCTTGCACTGCCTTGTCTATATCC	AATCAGGATACGGCGTGCGGTGATTGCACCATCGGGCTGCTTGCACTGCCTTGTCTATATCCTGTCCCGGCGTATCAATTAGAATTCGCGGCCA	GTCTTATCATGTGCCTTTCCTAATCAGGATACGGCGTGCGGTGATTGCACCATCGGGCTGCTTGCACTGCCTTGTCTATATCCTGTCCCGGCGTATCAATTAGAATTCGCGGCCACCCTATAGTGAGTCGTATTA
Aldh1a2	TTCTCCACACAGAACCAAGAGAGAAGGCAA	GCGGTGATTGCACCATGTCCCGGCGTATCAATTTCTCCACACAGAACCAAGAGAGAAGGCAATTAGAATTCGCGGCCATAATCAGGATACGGCG	GTCTTATCATGTGCCTTTCCTGCGGTGATTGCACCATGTCCCGGCGTATCAATTTCTCCACACAGAACCAAGAGAGAAGGCAATTAGAATTCGCGGCCATAATCAGGATACGGCGCCCTATAGTGAGTCGTATTA
Aldh1a2	CAACAGACGTCCTCTTTCAGACGCATCCAT	GTCCCGGCGTATCAATTAGAATTCGCGGCCATCAACAGACGTCCTCTTTCAGACGCATCCATTAATCAGGATACGGCGTGCGGTGATTGCACCA	GTCTTATCATGTGCCTTTCCTGTCCCGGCGTATCAATTAGAATTCGCGGCCATCAACAGACGTCCTCTTTCAGACGCATCCATTAATCAGGATACGGCGTGCGGTGATTGCACCACCCTATAGTGAGTCGTATTA
Aldh1a2	CTGTCCCGTTCCACCAAGTCTGCAAGCTTG	TAGAATTCGCGGCCATAATCAGGATACGGCGTCTGTCCCGTTCCACCAAGTCTGCAAGCTTGTGCGGTGATTGCACCATGTCCCGGCGTATCAA	GTCTTATCATGTGCCTTTCCTTAGAATTCGCGGCCATAATCAGGATACGGCGTCTGTCCCGTTCCACCAAGTCTGCAAGCTTGTGCGGTGATTGCACCATGTCCCGGCGTATCAACCCTATAGTGAGTCGTATTA
Aldh1a2	GAATGGCTTACCGCCATTTAGGGATTCCAT	AATCAGGATACGGCGTGCGGTGATTGCACCATGAATGGCTTACCGCCATTTAGGGATTCCATTGTCCCGGCGTATCAATTAGAATTCGCGGCCA	GTCTTATCATGTGCCTTTCCTAATCAGGATACGGCGTGCGGTGATTGCACCATGAATGGCTTACCGCCATTTAGGGATTCCATTGTCCCGGCGTATCAATTAGAATTCGCGGCCACCCTATAGTGAGTCGTATTA
Aldh1a2	GGGTTTTGATGACTCCCTGCAAATCGATGT	GCGGTGATTGCACCATGTCCCGGCGTATCAATGGGTTTTGATGACTCCCTGCAAATCGATGTTTAGAATTCGCGGCCATAATCAGGATACGGCG	GTCTTATCATGTGCCTTTCCTGCGGTGATTGCACCATGTCCCGGCGTATCAATGGGTTTTGATGACTCCCTGCAAATCGATGTTTAGAATTCGCGGCCATAATCAGGATACGGCGCCCTATAGTGAGTCGTATTA
Aldh1a2	CCGTGAATTTTATCAGCCCAGCCTGCATAA	GTCCCGGCGTATCAATTAGAATTCGCGGCCATCCGTGAATTTTATCAGCCCAGCCTGCATAATAATCAGGATACGGCGTGCGGTGATTGCACCA	GTCTTATCATGTGCCTTTCCTGTCCCGGCGTATCAATTAGAATTCGCGGCCATCCGTGAATTTTATCAGCCCAGCCTGCATAATAATCAGGATACGGCGTGCGGTGATTGCACCACCCTATAGTGAGTCGTATTA
Aldh1a2	CTCCAATGGGCTCGTGTCTTGTGAAAGTAA	TAGAATTCGCGGCCATAATCAGGATACGGCGTCTCCAATGGGCTCGTGTCTTGTGAAAGTAATGCGGTGATTGCACCATGTCCCGGCGTATCAA	GTCTTATCATGTGCCTTTCCTTAGAATTCGCGGCCATAATCAGGATACGGCGTCTCCAATGGGCTCGTGTCTTGTGAAAGTAATGCGGTGATTGCACCATGTCCCGGCGTATCAACCCTATAGTGAGTCGTATTA
Aldh1a2	AGCAATTTTCCAGGTGAACATCAGCAGGGG	AATCAGGATACGGCGTGCGGTGATTGCACCATAGCAATTTTCCAGGTGAACATCAGCAGGGGTGTCCCGGCGTATCAATTAGAATTCGCGGCCA	GTCTTATCATGTGCCTTTCCTAATCAGGATACGGCGTGCGGTGATTGCACCATAGCAATTTTCCAGGTGAACATCAGCAGGGGTGTCCCGGCGTATCAATTAGAATTCGCGGCCACCCTATAGTGAGTCGTATTA
Aldh1a2	ATGACCACGGTGTTACCACAGCACAATGCG	GCGGTGATTGCACCATGTCCCGGCGTATCAATATGACCACGGTGTTACCACAGCACAATGCGTTAGAATTCGCGGCCATAATCAGGATACGGCG	GTCTTATCATGTGCCTTTCCTGCGGTGATTGCACCATGTCCCGGCGTATCAATATGACCACGGTGTTACCACAGCACAATGCGTTAGAATTCGCGGCCATAATCAGGATACGGCGCCCTATAGTGAGTCGTATTA
Aldh1a2	AGGATATTGACGACTCCGGGTGGAAAGCCA	GTCCCGGCGTATCAATTAGAATTCGCGGCCATAGGATATTGACGACTCCGGGTGGAAAGCCATAATCAGGATACGGCGTGCGGTGATTGCACCA	GTCTTATCATGTGCCTTTCCTGTCCCGGCGTATCAATTAGAATTCGCGGCCATAGGATATTGACGACTCCGGGTGGAAAGCCATAATCAGGATACGGCGTGCGGTGATTGCACCACCCTATAGTGAGTCGTATTA
Aldh1a2	TTGCTGCCCCTGCTGTTGGCCCATACCCTG	TAGAATTCGCGGCCATAATCAGGATACGGCGTTTGCTGCCCCTGCTGTTGGCCCATACCCTGTGCGGTGATTGCACCATGTCCCGGCGTATCAA	GTCTTATCATGTGCCTTTCCTTAGAATTCGCGGCCATAATCAGGATACGGCGTTTGCTGCCCCTGCTGTTGGCCCATACCCTGTGCGGTGATTGCACCATGTCCCGGCGTATCAACCCTATAGTGAGTCGTATTA
Aldh1a2	TGCAATCTTGTCTATGCCGATGTGAGAAGC	AATCAGGATACGGCGTGCGGTGATTGCACCATTGCAATCTTGTCTATGCCGATGTGAGAAGCTGTCCCGGCGTATCAATTAGAATTCGCGGCCA	GTCTTATCATGTGCCTTTCCTAATCAGGATACGGCGTGCGGTGATTGCACCATTGCAATCTTGTCTATGCCGATGTGAGAAGCTGTCCCGGCGTATCAATTAGAATTCGCGGCCACCCTATAGTGAGTCGTATTA
Aldh1a2	CTTCAGGTTACTTCTTCCAGCTGCTTCTTG	GCGGTGATTGCACCATGTCCCGGCGTATCAATCTTCAGGTTACTTCTTCCAGCTGCTTCTTGTTAGAATTCGCGGCCATAATCAGGATACGGCG	GTCTTATCATGTGCCTTTCCTGCGGTGATTGCACCATGTCCCGGCGTATCAATCTTCAGGTTACTTCTTCCAGCTGCTTCTTGTTAGAATTCGCGGCCATAATCAGGATACGGCGCCCTATAGTGAGTCGTATTA
Aldh1a2	GGGCTCTTCCCTCCGAGTTCCAGGGTCACT	GTCCCGGCGTATCAATTAGAATTCGCGGCCATGGGCTCTTCCCTCCGAGTTCCAGGGTCACTTAATCAGGATACGGCGTGCGGTGATTGCACCA	GTCTTATCATGTGCCTTTCCTGTCCCGGCGTATCAATTAGAATTCGCGGCCATGGGCTCTTCCCTCCGAGTTCCAGGGTCACTTAATCAGGATACGGCGTGCGGTGATTGCACCACCCTATAGTGAGTCGTATTA
Aldh1a2	ACCCTGGTGAGCCTGCTCCACAGCGTAGTC	TAGAATTCGCGGCCATAATCAGGATACGGCGTACCCTGGTGAGCCTGCTCCACAGCGTAGTCTGCGGTGATTGCACCATGTCCCGGCGTATCAA	GTCTTATCATGTGCCTTTCCTTAGAATTCGCGGCCATAATCAGGATACGGCGTACCCTGGTGAGCCTGCTCCACAGCGTAGTCTGCGGTGATTGCACCATGTCCCGGCGTATCAACCCTATAGTGAGTCGTATTA
Aldh1a2	AGATGGATTCTTCCACAAAGATGCGAGACC	AATCAGGATACGGCGTGCGGTGATTGCACCATAGATGGATTCTTCCACAAAGATGCGAGACCTGTCCCGGCGTATCAATTAGAATTCGCGGCCA	GTCTTATCATGTGCCTTTCCTAATCAGGATACGGCGTGCGGTGATTGCACCATAGATGGATTCTTCCACAAAGATGCGAGACCTGTCCCGGCGTATCAATTAGAATTCGCGGCCACCCTATAGTGAGTCGTATTA
Aldh1a2	CTCTTGGCCCTTTCCACACTTCTTTTCACA	GCGGTGATTGCACCATGTCCCGGCGTATCAATCTCTTGGCCCTTTCCACACTTCTTTTCACATTAGAATTCGCGGCCATAATCAGGATACGGCG	GTCTTATCATGTGCCTTTCCTGCGGTGATTGCACCATGTCCCGGCGTATCAATCTCTTGGCCCTTTCCACACTTCTTTTCACATTAGAATTCGCGGCCATAATCAGGATACGGCGCCCTATAGTGAGTCGTATTA
Aldh1a2	TTGTGGGATCAAAGGGGCTCCCCACAATGC	GTCCCGGCGTATCAATTAGAATTCGCGGCCATTTGTGGGATCAAAGGGGCTCCCCACAATGCTAATCAGGATACGGCGTGCGGTGATTGCACCA	GTCTTATCATGTGCCTTTCCTGTCCCGGCGTATCAATTAGAATTCGCGGCCATTTGTGGGATCAAAGGGGCTCCCCACAATGCTAATCAGGATACGGCGTGCGGTGATTGCACCACCCTATAGTGAGTCGTATTA
Aldh1a2	GCTCTGGATAAGCTCCAGGACTTTGTTGTA	TAGAATTCGCGGCCATAATCAGGATACGGCGTGCTCTGGATAAGCTCCAGGACTTTGTTGTATGCGGTGATTGCACCATGTCCCGGCGTATCAA	GTCTTATCATGTGCCTTTCCTTAGAATTCGCGGCCATAATCAGGATACGGCGTGCTCTGGATAAGCTCCAGGACTTTGTTGTATGCGGTGATTGCACCATGTCCCGGCGTATCAACCCTATAGTGAGTCGTATTA
Aldh1a2	TCCCAGCCCTTTGCCTCCGCACTCCAGCTT	AATCAGGATACGGCGTGCGGTGATTGCACCATTCCCAGCCCTTTGCCTCCGCACTCCAGCTTTGTCCCGGCGTATCAATTAGAATTCGCGGCCA	GTCTTATCATGTGCCTTTCCTAATCAGGATACGGCGTGCGGTGATTGCACCATTCCCAGCCCTTTGCCTCCGCACTCCAGCTTTGTCCCGGCGTATCAATTAGAATTCGCGGCCACCCTATAGTGAGTCGTATTA
Aldh1a2	AACACGGTGGGCTCAATGAAGAAGCCCTTC	GCGGTGATTGCACCATGTCCCGGCGTATCAATAACACGGTGGGCTCAATGAAGAAGCCCTTCTTAGAATTCGCGGCCATAATCAGGATACGGCG	GTCTTATCATGTGCCTTTCCTGCGGTGATTGCACCATGTCCCGGCGTATCAATAACACGGTGGGCTCAATGAAGAAGCCCTTCTTAGAATTCGCGGCCATAATCAGGATACGGCGCCCTATAGTGAGTCGTATTA
Aldh1a2	TGGCAATCCGCATGTCATCAGTGACGTTGG	GTCCCGGCGTATCAATTAGAATTCGCGGCCATTGGCAATCCGCATGTCATCAGTGACGTTGGTAATCAGGATACGGCGTGCGGTGATTGCACCA	GTCTTATCATGTGCCTTTCCTGTCCCGGCGTATCAATTAGAATTCGCGGCCATTGGCAATCCGCATGTCATCAGTGACGTTGGTAATCAGGATACGGCGTGCGGTGATTGCACCACCCTATAGTGAGTCGTATTA
Aldh1a2	GACAGCTGCTACAAGTCCAAAGTCTGAGTT	TAGAATTCGCGGCCATAATCAGGATACGGCGTGACAGCTGCTACAAGTCCAAAGTCTGAGTTTGCGGTGATTGCACCATGTCCCGGCGTATCAA	GTCTTATCATGTGCCTTTCCTTAGAATTCGCGGCCATAATCAGGATACGGCGTGACAGCTGCTACAAGTCCAAAGTCTGAGTTTGCGGTGATTGCACCATGTCCCGGCGTATCAACCCTATAGTGAGTCGTATTA
Aldh1a2	GAGGATACCATGAGAGCCTTGTTGATGTCA	AATCAGGATACGGCGTGCGGTGATTGCACCATGAGGATACCATGAGAGCCTTGTTGATGTCATGTCCCGGCGTATCAATTAGAATTCGCGGCCA	GTCTTATCATGTGCCTTTCCTAATCAGGATACGGCGTGCGGTGATTGCACCATGAGGATACCATGAGAGCCTTGTTGATGTCATGTCCCGGCGTATCAATTAGAATTCGCGGCCACCCTATAGTGAGTCGTATTA
Aldh1a2	GGGCTCTGCGCATTTAAGGCATTGTAACAA	GCGGTGATTGCACCATGTCCCGGCGTATCAATGGGCTCTGCGCATTTAAGGCATTGTAACAATTAGAATTCGCGGCCATAATCAGGATACGGCG	GTCTTATCATGTGCCTTTCCTGCGGTGATTGCACCATGTCCCGGCGTATCAATGGGCTCTGCGCATTTAAGGCATTGTAACAATTAGAATTCGCGGCCATAATCAGGATACGGCGCCCTATAGTGAGTCGTATTA
Aldh1a2	TCTCTCCCATTTCCAGACATCTTGAACCCC	GTCCCGGCGTATCAATTAGAATTCGCGGCCATTCTCTCCCATTTCCAGACATCTTGAACCCCTAATCAGGATACGGCGTGCGGTGATTGCACCA	GTCTTATCATGTGCCTTTCCTGTCCCGGCGTATCAATTAGAATTCGCGGCCATTCTCTCCCATTTCCAGACATCTTGAACCCCTAATCAGGATACGGCGTGCGGTGATTGCACCACCCTATAGTGAGTCGTATTA
Aldh1a2	CTTCTGAATACTCCCGTAAGCCAAACTCAC	TAGAATTCGCGGCCATAATCAGGATACGGCGTCTTCTGAATACTCCCGTAAGCCAAACTCACTGCGGTGATTGCACCATGTCCCGGCGTATCAA	GTCTTATCATGTGCCTTTCCTTAGAATTCGCGGCCATAATCAGGATACGGCGTCTTCTGAATACTCCCGTAAGCCAAACTCACTGCGGTGATTGCACCATGTCCCGGCGTATCAACCCTATAGTGAGTCGTATTA
Aldh1a2	AGCCTCGGCCTCTTAGGAGTTCTTCTGGGG	AATCAGGATACGGCGTGCGGTGATTGCACCATAGCCTCGGCCTCTTAGGAGTTCTTCTGGGGTGTCCCGGCGTATCAATTAGAATTCGCGGCCA	GTCTTATCATGTGCCTTTCCTAATCAGGATACGGCGTGCGGTGATTGCACCATAGCCTCGGCCTCTTAGGAGTTCTTCTGGGGTGTCCCGGCGTATCAATTAGAATTCGCGGCCACCCTATAGTGAGTCGTATTA
Aldh1a2	GAGAAACGTGGCAGTCTTGGCACACCGGTG	GCGGTGATTGCACCATGTCCCGGCGTATCAATGAGAAACGTGGCAGTCTTGGCACACCGGTGTTAGAATTCGCGGCCATAATCAGGATACGGCG	GTCTTATCATGTGCCTTTCCTGCGGTGATTGCACCATGTCCCGGCGTATCAATGAGAAACGTGGCAGTCTTGGCACACCGGTGTTAGAATTCGCGGCCATAATCAGGATACGGCGCCCTATAGTGAGTCGTATTA
Aldh1a2	ACAAGGGGACCACGGGGTATGACGGAGGAG	GTCCCGGCGTATCAATTAGAATTCGCGGCCATACAAGGGGACCACGGGGTATGACGGAGGAGTAATCAGGATACGGCGTGCGGTGATTGCACCA	GTCTTATCATGTGCCTTTCCTGTCCCGGCGTATCAATTAGAATTCGCGGCCATACAAGGGGACCACGGGGTATGACGGAGGAGTAATCAGGATACGGCGTGCGGTGATTGCACCACCCTATAGTGAGTCGTATTA
Aldh1a2	CTCACTTGTTGTGAGGCAAGAGTGGTGAAT	TAGAATTCGCGGCCATAATCAGGATACGGCGTCTCACTTGTTGTGAGGCAAGAGTGGTGAATTGCGGTGATTGCACCATGTCCCGGCGTATCAA	GTCTTATCATGTGCCTTTCCTTAGAATTCGCGGCCATAATCAGGATACGGCGTCTCACTTGTTGTGAGGCAAGAGTGGTGAATTGCGGTGATTGCACCATGTCCCGGCGTATCAACCCTATAGTGAGTCGTATTA
Aldh1a2	AGGAGAGTCAGGCTTGCTTCACACCTCCCC	AATCAGGATACGGCGTGCGGTGATTGCACCATAGGAGAGTCAGGCTTGCTTCACACCTCCCCTGTCCCGGCGTATCAATTAGAATTCGCGGCCA	GTCTTATCATGTGCCTTTCCTAATCAGGATACGGCGTGCGGTGATTGCACCATAGGAGAGTCAGGCTTGCTTCACACCTCCCCTGTCCCGGCGTATCAATTAGAATTCGCGGCCACCCTATAGTGAGTCGTATTA
Aldh1a2	AGCCAGTGCTGCCCACACCAAATGGGGTTC	GCGGTGATTGCACCATGTCCCGGCGTATCAATAGCCAGTGCTGCCCACACCAAATGGGGTTCTTAGAATTCGCGGCCATAATCAGGATACGGCG	GTCTTATCATGTGCCTTTCCTGCGGTGATTGCACCATGTCCCGGCGTATCAATAGCCAGTGCTGCCCACACCAAATGGGGTTCTTAGAATTCGCGGCCATAATCAGGATACGGCGCCCTATAGTGAGTCGTATTA
Aldh1a2	TCGATTTGGCAGCTCAGGAGAGAAGGGAAG	GTCCCGGCGTATCAATTAGAATTCGCGGCCATTCGATTTGGCAGCTCAGGAGAGAAGGGAAGTAATCAGGATACGGCGTGCGGTGATTGCACCA	GTCTTATCATGTGCCTTTCCTGTCCCGGCGTATCAATTAGAATTCGCGGCCATTCGATTTGGCAGCTCAGGAGAGAAGGGAAGTAATCAGGATACGGCGTGCGGTGATTGCACCACCCTATAGTGAGTCGTATTA
Aldh1a2	TAAACGGTATTCACCCAGGTTAGAGACTGG	TAGAATTCGCGGCCATAATCAGGATACGGCGTTAAACGGTATTCACCCAGGTTAGAGACTGGTGCGGTGATTGCACCATGTCCCGGCGTATCAA	GTCTTATCATGTGCCTTTCCTTAGAATTCGCGGCCATAATCAGGATACGGCGTTAAACGGTATTCACCCAGGTTAGAGACTGGTGCGGTGATTGCACCATGTCCCGGCGTATCAACCCTATAGTGAGTCGTATTA
Aldh1a2	CTCTGTCAGTAACAGTATGGAGAGCTTGCT	AATCAGGATACGGCGTGCGGTGATTGCACCATCTCTGTCAGTAACAGTATGGAGAGCTTGCTTGTCCCGGCGTATCAATTAGAATTCGCGGCCA	GTCTTATCATGTGCCTTTCCTAATCAGGATACGGCGTGCGGTGATTGCACCATCTCTGTCAGTAACAGTATGGAGAGCTTGCTTGTCCCGGCGTATCAATTAGAATTCGCGGCCACCCTATAGTGAGTCGTATTA
Aldh1a2	CCTGCTGGAAGGACTCAAAGCCACTGTCAG	GCGGTGATTGCACCATGTCCCGGCGTATCAATCCTGCTGGAAGGACTCAAAGCCACTGTCAGTTAGAATTCGCGGCCATAATCAGGATACGGCG	GTCTTATCATGTGCCTTTCCTGCGGTGATTGCACCATGTCCCGGCGTATCAATCCTGCTGGAAGGACTCAAAGCCACTGTCAGTTAGAATTCGCGGCCATAATCAGGATACGGCGCCCTATAGTGAGTCGTATTA
Aldh1a2	GGTTGAAGGGAGCTAGCTGGTTAATCGTGT	GTCCCGGCGTATCAATTAGAATTCGCGGCCATGGTTGAAGGGAGCTAGCTGGTTAATCGTGTTAATCAGGATACGGCGTGCGGTGATTGCACCA	GTCTTATCATGTGCCTTTCCTGTCCCGGCGTATCAATTAGAATTCGCGGCCATGGTTGAAGGGAGCTAGCTGGTTAATCGTGTTAATCAGGATACGGCGTGCGGTGATTGCACCACCCTATAGTGAGTCGTATTA
Aldob	GTACTGTCCTTGGGCCGCCTGGCAGTTAGC	TGACGGTTGTAACGGTGGGTGGAATTTCGTATGTACTGTCCTTGGGCCGCCTGGCAGTTAGCTCCCTCGTACGCCTATTTCTAGTCTCACGCAA	GTCTTATCATGTGCCTTTCCTTGACGGTTGTAACGGTGGGTGGAATTTCGTATGTACTGTCCTTGGGCCGCCTGGCAGTTAGCTCCCTCGTACGCCTATTTCTAGTCTCACGCAACCCTATAGTGAGTCGTATTA
Aldob	GTGGCAGCAGCACCTGAAGAGCCTGTGTGA	GGGTGGAATTTCGTATCCCTCGTACGCCTATTGTGGCAGCAGCACCTGAAGAGCCTGTGTGATTCTAGTCTCACGCAATTGACGGTTGTAACGG	GTCTTATCATGTGCCTTTCCTGGGTGGAATTTCGTATCCCTCGTACGCCTATTGTGGCAGCAGCACCTGAAGAGCCTGTGTGATTCTAGTCTCACGCAATTGACGGTTGTAACGGCCCTATAGTGAGTCGTATTA
Aldob	AATAGGTGTAGGAGGCTGTGAAGAGCGACT	CCCTCGTACGCCTATTTCTAGTCTCACGCAATAATAGGTGTAGGAGGCTGTGAAGAGCGACTTTGACGGTTGTAACGGTGGGTGGAATTTCGTA	GTCTTATCATGTGCCTTTCCTCCCTCGTACGCCTATTTCTAGTCTCACGCAATAATAGGTGTAGGAGGCTGTGAAGAGCGACTTTGACGGTTGTAACGGTGGGTGGAATTTCGTACCCTATAGTGAGTCGTATTA
Aldob	GGTTGACTGAGCCATTCAGGTCTCCAAAAT	TCTAGTCTCACGCAATTGACGGTTGTAACGGTGGTTGACTGAGCCATTCAGGTCTCCAAAATTGGGTGGAATTTCGTATCCCTCGTACGCCTAT	GTCTTATCATGTGCCTTTCCTTCTAGTCTCACGCAATTGACGGTTGTAACGGTGGTTGACTGAGCCATTCAGGTCTCCAAAATTGGGTGGAATTTCGTATCCCTCGTACGCCTATCCCTATAGTGAGTCGTATTA
Aldob	GGTGACATGCTCATTCTTGGGTTTCAAAGC	TGACGGTTGTAACGGTGGGTGGAATTTCGTATGGTGACATGCTCATTCTTGGGTTTCAAAGCTCCCTCGTACGCCTATTTCTAGTCTCACGCAA	GTCTTATCATGTGCCTTTCCTTGACGGTTGTAACGGTGGGTGGAATTTCGTATGGTGACATGCTCATTCTTGGGTTTCAAAGCTCCCTCGTACGCCTATTTCTAGTCTCACGCAACCCTATAGTGAGTCGTATTA
Aldob	GAACATAGGGAACTGGAAGTGTTGAGAGAC	GGGTGGAATTTCGTATCCCTCGTACGCCTATTGAACATAGGGAACTGGAAGTGTTGAGAGACTTCTAGTCTCACGCAATTGACGGTTGTAACGG	GTCTTATCATGTGCCTTTCCTGGGTGGAATTTCGTATCCCTCGTACGCCTATTGAACATAGGGAACTGGAAGTGTTGAGAGACTTCTAGTCTCACGCAATTGACGGTTGTAACGGCCCTATAGTGAGTCGTATTA
Aldob	GTCGTGGCCTGTTCTTTTCTTGGATGAATG	CCCTCGTACGCCTATTTCTAGTCTCACGCAATGTCGTGGCCTGTTCTTTTCTTGGATGAATGTTGACGGTTGTAACGGTGGGTGGAATTTCGTA	GTCTTATCATGTGCCTTTCCTCCCTCGTACGCCTATTTCTAGTCTCACGCAATGTCGTGGCCTGTTCTTTTCTTGGATGAATGTTGACGGTTGTAACGGTGGGTGGAATTTCGTACCCTATAGTGAGTCGTATTA
Aldob	CTCCATCCTCTGCTTCTGAGTTGCTTTTCT	TCTAGTCTCACGCAATTGACGGTTGTAACGGTCTCCATCCTCTGCTTCTGAGTTGCTTTTCTTGGGTGGAATTTCGTATCCCTCGTACGCCTAT	GTCTTATCATGTGCCTTTCCTTCTAGTCTCACGCAATTGACGGTTGTAACGGTCTCCATCCTCTGCTTCTGAGTTGCTTTTCTTGGGTGGAATTTCGTATCCCTCGTACGCCTATCCCTATAGTGAGTCGTATTA
Aldob	GCCTCTTCTATAACCAACCCCTGGTAACTA	TGACGGTTGTAACGGTGGGTGGAATTTCGTATGCCTCTTCTATAACCAACCCCTGGTAACTATCCCTCGTACGCCTATTTCTAGTCTCACGCAA	GTCTTATCATGTGCCTTTCCTTGACGGTTGTAACGGTGGGTGGAATTTCGTATGCCTCTTCTATAACCAACCCCTGGTAACTATCCCTCGTACGCCTATTTCTAGTCTCACGCAACCCTATAGTGAGTCGTATTA
Aldob	GAAACTGTACCAACGGAAGGTTCATACACG	GGGTGGAATTTCGTATCCCTCGTACGCCTATTGAAACTGTACCAACGGAAGGTTCATACACGTTCTAGTCTCACGCAATTGACGGTTGTAACGG	GTCTTATCATGTGCCTTTCCTGGGTGGAATTTCGTATCCCTCGTACGCCTATTGAAACTGTACCAACGGAAGGTTCATACACGTTCTAGTCTCACGCAATTGACGGTTGTAACGGCCCTATAGTGAGTCGTATTA
Aldob	AATGCAGGATCCCTCAACAAGAGCAGGAAA	CCCTCGTACGCCTATTTCTAGTCTCACGCAATAATGCAGGATCCCTCAACAAGAGCAGGAAATTGACGGTTGTAACGGTGGGTGGAATTTCGTA	GTCTTATCATGTGCCTTTCCTCCCTCGTACGCCTATTTCTAGTCTCACGCAATAATGCAGGATCCCTCAACAAGAGCAGGAAATTGACGGTTGTAACGGTGGGTGGAATTTCGTACCCTATAGTGAGTCGTATTA
Aldob	CTGACTATTGGGGTTGTATCTGGTATAGGC	TCTAGTCTCACGCAATTGACGGTTGTAACGGTCTGACTATTGGGGTTGTATCTGGTATAGGCTGGGTGGAATTTCGTATCCCTCGTACGCCTAT	GTCTTATCATGTGCCTTTCCTTCTAGTCTCACGCAATTGACGGTTGTAACGGTCTGACTATTGGGGTTGTATCTGGTATAGGCTGGGTGGAATTTCGTATCCCTCGTACGCCTATCCCTATAGTGAGTCGTATTA
Aldob	TTGACTGTAGTGAGCATCTGGGGCTGAGGA	TGACGGTTGTAACGGTGGGTGGAATTTCGTATTTGACTGTAGTGAGCATCTGGGGCTGAGGATCCCTCGTACGCCTATTTCTAGTCTCACGCAA	GTCTTATCATGTGCCTTTCCTTGACGGTTGTAACGGTGGGTGGAATTTCGTATTTGACTGTAGTGAGCATCTGGGGCTGAGGATCCCTCGTACGCCTATTTCTAGTCTCACGCAACCCTATAGTGAGTCGTATTA
Aldob	GACTGCATATAGGAAGCCCCAAAAGAACTC	GGGTGGAATTTCGTATCCCTCGTACGCCTATTGACTGCATATAGGAAGCCCCAAAAGAACTCTTCTAGTCTCACGCAATTGACGGTTGTAACGG	GTCTTATCATGTGCCTTTCCTGGGTGGAATTTCGTATCCCTCGTACGCCTATTGACTGCATATAGGAAGCCCCAAAAGAACTCTTCTAGTCTCACGCAATTGACGGTTGTAACGGCCCTATAGTGAGTCGTATTA
Aldob	GGAAGAGATGAGTCTCTGTTGCAGCTTAGT	CCCTCGTACGCCTATTTCTAGTCTCACGCAATGGAAGAGATGAGTCTCTGTTGCAGCTTAGTTTGACGGTTGTAACGGTGGGTGGAATTTCGTA	GTCTTATCATGTGCCTTTCCTCCCTCGTACGCCTATTTCTAGTCTCACGCAATGGAAGAGATGAGTCTCTGTTGCAGCTTAGTTTGACGGTTGTAACGGTGGGTGGAATTTCGTACCCTATAGTGAGTCGTATTA
Aldob	GGAGAGGAGTATGCCAAGTCAGGTTTATCA	TCTAGTCTCACGCAATTGACGGTTGTAACGGTGGAGAGGAGTATGCCAAGTCAGGTTTATCATGGGTGGAATTTCGTATCCCTCGTACGCCTAT	GTCTTATCATGTGCCTTTCCTTCTAGTCTCACGCAATTGACGGTTGTAACGGTGGAGAGGAGTATGCCAAGTCAGGTTTATCATGGGTGGAATTTCGTATCCCTCGTACGCCTATCCCTATAGTGAGTCGTATTA
Aldob	GGGACCAGCTTGACTTTGAGAGGAAAATGT	TGACGGTTGTAACGGTGGGTGGAATTTCGTATGGGACCAGCTTGACTTTGAGAGGAAAATGTTCCCTCGTACGCCTATTTCTAGTCTCACGCAA	GTCTTATCATGTGCCTTTCCTTGACGGTTGTAACGGTGGGTGGAATTTCGTATGGGACCAGCTTGACTTTGAGAGGAAAATGTTCCCTCGTACGCCTATTTCTAGTCTCACGCAACCCTATAGTGAGTCGTATTA
Aldob	CATCCTCCTCACTCATACCTCCAGACAAAA	GGGTGGAATTTCGTATCCCTCGTACGCCTATTCATCCTCCTCACTCATACCTCCAGACAAAATTCTAGTCTCACGCAATTGACGGTTGTAACGG	GTCTTATCATGTGCCTTTCCTGGGTGGAATTTCGTATCCCTCGTACGCCTATTCATCCTCCTCACTCATACCTCCAGACAAAATTCTAGTCTCACGCAATTGACGGTTGTAACGGCCCTATAGTGAGTCGTATTA
Aldob	GGCAACGGTTGATAGCATTGAGGTTAAGTG	CCCTCGTACGCCTATTTCTAGTCTCACGCAATGGCAACGGTTGATAGCATTGAGGTTAAGTGTTGACGGTTGTAACGGTGGGTGGAATTTCGTA	GTCTTATCATGTGCCTTTCCTCCCTCGTACGCCTATTTCTAGTCTCACGCAATGGCAACGGTTGATAGCATTGAGGTTAAGTGTTGACGGTTGTAACGGTGGGTGGAATTTCGTACCCTATAGTGAGTCGTATTA
Aldob	TGAAAAGCTTAGTTTCCAGGGCCTTGGTAG	TCTAGTCTCACGCAATTGACGGTTGTAACGGTTGAAAAGCTTAGTTTCCAGGGCCTTGGTAGTGGGTGGAATTTCGTATCCCTCGTACGCCTAT	GTCTTATCATGTGCCTTTCCTTCTAGTCTCACGCAATTGACGGTTGTAACGGTTGAAAAGCTTAGTTTCCAGGGCCTTGGTAGTGGGTGGAATTTCGTATCCCTCGTACGCCTATCCCTATAGTGAGTCGTATTA
Aldob	GCCAATGCACTGGCCTGGAGGGCTCTTCCA	TGACGGTTGTAACGGTGGGTGGAATTTCGTATGCCAATGCACTGGCCTGGAGGGCTCTTCCATCCCTCGTACGCCTATTTCTAGTCTCACGCAA	GTCTTATCATGTGCCTTTCCTTGACGGTTGTAACGGTGGGTGGAATTTCGTATGCCAATGCACTGGCCTGGAGGGCTCTTCCATCCCTCGTACGCCTATTTCTAGTCTCACGCAACCCTATAGTGAGTCGTATTA
Aldob	CCTTCTTGTTTGCAGCCTTGCCACCCCAGG	GGGTGGAATTTCGTATCCCTCGTACGCCTATTCCTTCTTGTTTGCAGCCTTGCCACCCCAGGTTCTAGTCTCACGCAATTGACGGTTGTAACGG	GTCTTATCATGTGCCTTTCCTGGGTGGAATTTCGTATCCCTCGTACGCCTATTCCTTCTTGTTTGCAGCCTTGCCACCCCAGGTTCTAGTCTCACGCAATTGACGGTTGTAACGGCCCTATAGTGAGTCGTATTA
Aldob	TCGTGCAGGCATGTCCAGCAGTCACCATGT	CCCTCGTACGCCTATTTCTAGTCTCACGCAATTCGTGCAGGCATGTCCAGCAGTCACCATGTTTGACGGTTGTAACGGTGGGTGGAATTTCGTA	GTCTTATCATGTGCCTTTCCTCCCTCGTACGCCTATTTCTAGTCTCACGCAATTCGTGCAGGCATGTCCAGCAGTCACCATGTTTGACGGTTGTAACGGTGGGTGGAATTTCGTACCCTATAGTGAGTCGTATTA
Aldob	GGCCATAGCCACCTGCTCTGGTGTATACTT	TCTAGTCTCACGCAATTGACGGTTGTAACGGTGGCCATAGCCACCTGCTCTGGTGTATACTTTGGGTGGAATTTCGTATCCCTCGTACGCCTAT	GTCTTATCATGTGCCTTTCCTTCTAGTCTCACGCAATTGACGGTTGTAACGGTGGCCATAGCCACCTGCTCTGGTGTATACTTTGGGTGGAATTTCGTATCCCTCGTACGCCTATCCCTATAGTGAGTCGTATTA
Aldob	GCAGGAACAGTTCTGTGGAGAGCTGTGACA	TGACGGTTGTAACGGTGGGTGGAATTTCGTATGCAGGAACAGTTCTGTGGAGAGCTGTGACATCCCTCGTACGCCTATTTCTAGTCTCACGCAA	GTCTTATCATGTGCCTTTCCTTGACGGTTGTAACGGTGGGTGGAATTTCGTATGCAGGAACAGTTCTGTGGAGAGCTGTGACATCCCTCGTACGCCTATTTCTAGTCTCACGCAACCCTATAGTGAGTCGTATTA
Aldob	CTCTGGCTCAACAATAGGGACCAGCCCATT	GGGTGGAATTTCGTATCCCTCGTACGCCTATTCTCTGGCTCAACAATAGGGACCAGCCCATTTTCTAGTCTCACGCAATTGACGGTTGTAACGG	GTCTTATCATGTGCCTTTCCTGGGTGGAATTTCGTATCCCTCGTACGCCTATTCTCTGGCTCAACAATAGGGACCAGCCCATTTTCTAGTCTCACGCAATTGACGGTTGTAACGGCCCTATAGTGAGTCGTATTA
Aldob	TGCTCCAGGTCATGGTCTCCGTCAGGAAGC	CCCTCGTACGCCTATTTCTAGTCTCACGCAATTGCTCCAGGTCATGGTCTCCGTCAGGAAGCTTGACGGTTGTAACGGTGGGTGGAATTTCGTA	GTCTTATCATGTGCCTTTCCTCCCTCGTACGCCTATTTCTAGTCTCACGCAATTGCTCCAGGTCATGGTCTCCGTCAGGAAGCTTGACGGTTGTAACGGTGGGTGGAATTTCGTACCCTATAGTGAGTCGTATTA
Aldob	GAGCACAGCGTTCAGAGAGGCCATCAAGCC	TCTAGTCTCACGCAATTGACGGTTGTAACGGTGAGCACAGCGTTCAGAGAGGCCATCAAGCCTGGGTGGAATTTCGTATCCCTCGTACGCCTAT	GTCTTATCATGTGCCTTTCCTTCTAGTCTCACGCAATTGACGGTTGTAACGGTGAGCACAGCGTTCAGAGAGGCCATCAAGCCTGGGTGGAATTTCGTATCCCTCGTACGCCTATCCCTATAGTGAGTCGTATTA
Aldob	GCCACTTCCCAAAGTCAACTCCATCTTTCT	TGACGGTTGTAACGGTGGGTGGAATTTCGTATGCCACTTCCCAAAGTCAACTCCATCTTTCTTCCCTCGTACGCCTATTTCTAGTCTCACGCAA	GTCTTATCATGTGCCTTTCCTTGACGGTTGTAACGGTGGGTGGAATTTCGTATGCCACTTCCCAAAGTCAACTCCATCTTTCTTCCCTCGTACGCCTATTTCTAGTCTCACGCAACCCTATAGTGAGTCGTATTA
Aldob	AGGACACTGGTCAGCAATCCTCAACACAGC	GGGTGGAATTTCGTATCCCTCGTACGCCTATTAGGACACTGGTCAGCAATCCTCAACACAGCTTCTAGTCTCACGCAATTGACGGTTGTAACGG	GTCTTATCATGTGCCTTTCCTGGGTGGAATTTCGTATCCCTCGTACGCCTATTAGGACACTGGTCAGCAATCCTCAACACAGCTTCTAGTCTCACGCAATTGACGGTTGTAACGGCCCTATAGTGAGTCGTATTA
Aldob	GCATTGGCATTTTCTTGGATAGCAAGGCTG	CCCTCGTACGCCTATTTCTAGTCTCACGCAATGCATTGGCATTTTCTTGGATAGCAAGGCTGTTGACGGTTGTAACGGTGGGTGGAATTTCGTA	GTCTTATCATGTGCCTTTCCTCCCTCGTACGCCTATTTCTAGTCTCACGCAATGCATTGGCATTTTCTTGGATAGCAAGGCTGTTGACGGTTGTAACGGTGGGTGGAATTTCGTACCCTATAGTGAGTCGTATTA
Aldob	TCCTGCAAGCGGGGCACCTCCTTGGTCCAA	TCTAGTCTCACGCAATTGACGGTTGTAACGGTTCCTGCAAGCGGGGCACCTCCTTGGTCCAATGGGTGGAATTTCGTATCCCTCGTACGCCTAT	GTCTTATCATGTGCCTTTCCTTCTAGTCTCACGCAATTGACGGTTGTAACGGTTCCTGCAAGCGGGGCACCTCCTTGGTCCAATGGGTGGAATTTCGTATCCCTCGTACGCCTATCCCTATAGTGAGTCGTATTA
Aldob	TTATCCTTTGCAGGCGGTTTCCCATGGTAC	TGACGGTTGTAACGGTGGGTGGAATTTCGTATTTATCCTTTGCAGGCGGTTTCCCATGGTACTCCCTCGTACGCCTATTTCTAGTCTCACGCAA	GTCTTATCATGTGCCTTTCCTTGACGGTTGTAACGGTGGGTGGAATTTCGTATTTATCCTTTGCAGGCGGTTTCCCATGGTACTCCCTCGTACGCCTATTTCTAGTCTCACGCAACCCTATAGTGAGTCGTATTA
Aldob	CTGCCTTCGGTTCTCTTCGGTGTTCTCCAC	GGGTGGAATTTCGTATCCCTCGTACGCCTATTCTGCCTTCGGTTCTCTTCGGTGTTCTCCACTTCTAGTCTCACGCAATTGACGGTTGTAACGG	GTCTTATCATGTGCCTTTCCTGGGTGGAATTTCGTATCCCTCGTACGCCTATTCTGCCTTCGGTTCTCTTCGGTGTTCTCCACTTCTAGTCTCACGCAATTGACGGTTGTAACGGCCCTATAGTGAGTCGTATTA
Aldob	GAATTGTCCACACTAAAGAGGAGTTCTCGG	CCCTCGTACGCCTATTTCTAGTCTCACGCAATGAATTGTCCACACTAAAGAGGAGTTCTCGGTTGACGGTTGTAACGGTGGGTGGAATTTCGTA	GTCTTATCATGTGCCTTTCCTCCCTCGTACGCCTATTTCTAGTCTCACGCAATGAATTGTCCACACTAAAGAGGAGTTCTCGGTTGACGGTTGTAACGGTGGGTGGAATTTCGTACCCTATAGTGAGTCGTATTA
Aldob	AAAGGATCACTCCGCCGATGCTCTGGCTAA	TCTAGTCTCACGCAATTGACGGTTGTAACGGTAAAGGATCACTCCGCCGATGCTCTGGCTAATGGGTGGAATTTCGTATCCCTCGTACGCCTAT	GTCTTATCATGTGCCTTTCCTTCTAGTCTCACGCAATTGACGGTTGTAACGGTAAAGGATCACTCCGCCGATGCTCTGGCTAATGGGTGGAATTTCGTATCCCTCGTACGCCTATCCCTATAGTGAGTCGTATTA
Aldob	CTGGCTGTCCTTCTGGTAGAGGGTCTCGTG	TGACGGTTGTAACGGTGGGTGGAATTTCGTATCTGGCTGTCCTTCTGGTAGAGGGTCTCGTGTCCCTCGTACGCCTATTTCTAGTCTCACGCAA	GTCTTATCATGTGCCTTTCCTTGACGGTTGTAACGGTGGGTGGAATTTCGTATCTGGCTGTCCTTCTGGTAGAGGGTCTCGTGTCCCTCGTACGCCTATTTCTAGTCTCACGCAACCCTATAGTGAGTCGTATTA
Aldob	CCCTTCTCCTTGAGAACGTTTCTGAACAGA	GGGTGGAATTTCGTATCCCTCGTACGCCTATTCCCTTCTCCTTGAGAACGTTTCTGAACAGATTCTAGTCTCACGCAATTGACGGTTGTAACGG	GTCTTATCATGTGCCTTTCCTGGGTGGAATTTCGTATCCCTCGTACGCCTATTCCCTTCTCCTTGAGAACGTTTCTGAACAGATTCTAGTCTCACGCAATTGACGGTTGTAACGGCCCTATAGTGAGTCGTATTA
Aldob	GCTGGAAATCGGTGAGCCATGATGACAGGT	CCCTCGTACGCCTATTTCTAGTCTCACGCAATGCTGGAAATCGGTGAGCCATGATGACAGGTTTGACGGTTGTAACGGTGGGTGGAATTTCGTA	GTCTTATCATGTGCCTTTCCTCCCTCGTACGCCTATTTCTAGTCTCACGCAATGCTGGAAATCGGTGAGCCATGATGACAGGTTTGACGGTTGTAACGGTGGGTGGAATTTCGTACCCTATAGTGAGTCGTATTA
Aldob	CTTCCCATTGGCAACAATGCGCTGGGCAAT	TCTAGTCTCACGCAATTGACGGTTGTAACGGTCTTCCCATTGGCAACAATGCGCTGGGCAATTGGGTGGAATTTCGTATCCCTCGTACGCCTAT	GTCTTATCATGTGCCTTTCCTTCTAGTCTCACGCAATTGACGGTTGTAACGGTCTTCCCATTGGCAACAATGCGCTGGGCAATTGGGTGGAATTTCGTATCCCTCGTACGCCTATCCCTATAGTGAGTCGTATTA
Aldob	ACGATGGATCTGCTCAGAGAGCACGGTTTT	TGACGGTTGTAACGGTGGGTGGAATTTCGTATACGATGGATCTGCTCAGAGAGCACGGTTTTTCCCTCGTACGCCTATTTCTAGTCTCACGCAA	GTCTTATCATGTGCCTTTCCTTGACGGTTGTAACGGTGGGTGGAATTTCGTATACGATGGATCTGCTCAGAGAGCACGGTTTTTCCCTCGTACGCCTATTTCTAGTCTCACGCAACCCTATAGTGAGTCGTATTA
Aldob	TCAGAAGCTGTGTGAGGTGGCAGCCGCCAA	GGGTGGAATTTCGTATCCCTCGTACGCCTATTTCAGAAGCTGTGTGAGGTGGCAGCCGCCAATTCTAGTCTCACGCAATTGACGGTTGTAACGG	GTCTTATCATGTGCCTTTCCTGGGTGGAATTTCGTATCCCTCGTACGCCTATTTCAGAAGCTGTGTGAGGTGGCAGCCGCCAATTCTAGTCTCACGCAATTGACGGTTGTAACGGCCCTATAGTGAGTCGTATTA
Alx1	CTAGCATTTCCTGCCCACAAATTGTTCTGG	TGACGGTTGTAACGGTGGCTTACTGAGTGAATCTAGCATTTCCTGCCCACAAATTGTTCTGGTGTCCTAGAGGTAGTTTTCTAGTCTCACGCAA	GTCTTATCATGTGCCTTTCCTTGACGGTTGTAACGGTGGCTTACTGAGTGAATCTAGCATTTCCTGCCCACAAATTGTTCTGGTGTCCTAGAGGTAGTTTTCTAGTCTCACGCAACCCTATAGTGAGTCGTATTA
Alx1	GTAGCATGCATGACGTAACCACAGAACCAC	GGCTTACTGAGTGAATGTCCTAGAGGTAGTTTGTAGCATGCATGACGTAACCACAGAACCACTTCTAGTCTCACGCAATTGACGGTTGTAACGG	GTCTTATCATGTGCCTTTCCTGGCTTACTGAGTGAATGTCCTAGAGGTAGTTTGTAGCATGCATGACGTAACCACAGAACCACTTCTAGTCTCACGCAATTGACGGTTGTAACGGCCCTATAGTGAGTCGTATTA
Alx1	GTAAGGTGTCATGCAGGAGGACGCGTCACG	GTCCTAGAGGTAGTTTTCTAGTCTCACGCAATGTAAGGTGTCATGCAGGAGGACGCGTCACGTTGACGGTTGTAACGGTGGCTTACTGAGTGAA	GTCTTATCATGTGCCTTTCCTGTCCTAGAGGTAGTTTTCTAGTCTCACGCAATGTAAGGTGTCATGCAGGAGGACGCGTCACGTTGACGGTTGTAACGGTGGCTTACTGAGTGAACCCTATAGTGAGTCGTATTA
Alx1	GTATAACTGGAATCTGTCCGAGGCGAGTGA	TCTAGTCTCACGCAATTGACGGTTGTAACGGTGTATAACTGGAATCTGTCCGAGGCGAGTGATGGCTTACTGAGTGAATGTCCTAGAGGTAGTT	GTCTTATCATGTGCCTTTCCTTCTAGTCTCACGCAATTGACGGTTGTAACGGTGTATAACTGGAATCTGTCCGAGGCGAGTGATGGCTTACTGAGTGAATGTCCTAGAGGTAGTTCCCTATAGTGAGTCGTATTA
Alx1	GGCTGAACTGATTCTGGTGGTTCGAAAACC	TGACGGTTGTAACGGTGGCTTACTGAGTGAATGGCTGAACTGATTCTGGTGGTTCGAAAACCTGTCCTAGAGGTAGTTTTCTAGTCTCACGCAA	GTCTTATCATGTGCCTTTCCTTGACGGTTGTAACGGTGGCTTACTGAGTGAATGGCTGAACTGATTCTGGTGGTTCGAAAACCTGTCCTAGAGGTAGTTTTCTAGTCTCACGCAACCCTATAGTGAGTCGTATTA
Alx1	GTAGCTCCAGTGAGAAGAGAGTCAGTGAAA	GGCTTACTGAGTGAATGTCCTAGAGGTAGTTTGTAGCTCCAGTGAGAAGAGAGTCAGTGAAATTCTAGTCTCACGCAATTGACGGTTGTAACGG	GTCTTATCATGTGCCTTTCCTGGCTTACTGAGTGAATGTCCTAGAGGTAGTTTGTAGCTCCAGTGAGAAGAGAGTCAGTGAAATTCTAGTCTCACGCAATTGACGGTTGTAACGGCCCTATAGTGAGTCGTATTA
Alx1	ACTCCGGCTTTGTTTCAAATGCGTGTCCGT	GTCCTAGAGGTAGTTTTCTAGTCTCACGCAATACTCCGGCTTTGTTTCAAATGCGTGTCCGTTTGACGGTTGTAACGGTGGCTTACTGAGTGAA	GTCTTATCATGTGCCTTTCCTGTCCTAGAGGTAGTTTTCTAGTCTCACGCAATACTCCGGCTTTGTTTCAAATGCGTGTCCGTTTGACGGTTGTAACGGTGGCTTACTGAGTGAACCCTATAGTGAGTCGTATTA
Alx1	CAGAACAGCGATACTGGAAGACCTCCTTTC	TCTAGTCTCACGCAATTGACGGTTGTAACGGTCAGAACAGCGATACTGGAAGACCTCCTTTCTGGCTTACTGAGTGAATGTCCTAGAGGTAGTT	GTCTTATCATGTGCCTTTCCTTCTAGTCTCACGCAATTGACGGTTGTAACGGTCAGAACAGCGATACTGGAAGACCTCCTTTCTGGCTTACTGAGTGAATGTCCTAGAGGTAGTTCCCTATAGTGAGTCGTATTA
Alx1	ATATTGGCGGTGTGCTCCTTGGCCTTCATT	TGACGGTTGTAACGGTGGCTTACTGAGTGAATATATTGGCGGTGTGCTCCTTGGCCTTCATTTGTCCTAGAGGTAGTTTTCTAGTCTCACGCAA	GTCTTATCATGTGCCTTTCCTTGACGGTTGTAACGGTGGCTTACTGAGTGAATATATTGGCGGTGTGCTCCTTGGCCTTCATTTGTCCTAGAGGTAGTTTTCTAGTCTCACGCAACCCTATAGTGAGTCGTATTA
Alx1	CCACACACAGCAGCTTATTGTGGTATCCTT	GGCTTACTGAGTGAATGTCCTAGAGGTAGTTTCCACACACAGCAGCTTATTGTGGTATCCTTTTCTAGTCTCACGCAATTGACGGTTGTAACGG	GTCTTATCATGTGCCTTTCCTGGCTTACTGAGTGAATGTCCTAGAGGTAGTTTCCACACACAGCAGCTTATTGTGGTATCCTTTTCTAGTCTCACGCAATTGACGGTTGTAACGGCCCTATAGTGAGTCGTATTA
Alx1	GGTCTCACCGTATATCTTGACCTTTAGCCC	GTCCTAGAGGTAGTTTTCTAGTCTCACGCAATGGTCTCACCGTATATCTTGACCTTTAGCCCTTGACGGTTGTAACGGTGGCTTACTGAGTGAA	GTCTTATCATGTGCCTTTCCTGTCCTAGAGGTAGTTTTCTAGTCTCACGCAATGGTCTCACCGTATATCTTGACCTTTAGCCCTTGACGGTTGTAACGGTGGCTTACTGAGTGAACCCTATAGTGAGTCGTATTA
Alx1	GGCTGGTGCATGGTAAACCTATTTAGTCCT	TCTAGTCTCACGCAATTGACGGTTGTAACGGTGGCTGGTGCATGGTAAACCTATTTAGTCCTTGGCTTACTGAGTGAATGTCCTAGAGGTAGTT	GTCTTATCATGTGCCTTTCCTTCTAGTCTCACGCAATTGACGGTTGTAACGGTGGCTGGTGCATGGTAAACCTATTTAGTCCTTGGCTTACTGAGTGAATGTCCTAGAGGTAGTTCCCTATAGTGAGTCGTATTA
Alx1	GGGGTGTTTCCTCGTTTATCAGGTATCACT	TGACGGTTGTAACGGTGGCTTACTGAGTGAATGGGGTGTTTCCTCGTTTATCAGGTATCACTTGTCCTAGAGGTAGTTTTCTAGTCTCACGCAA	GTCTTATCATGTGCCTTTCCTTGACGGTTGTAACGGTGGCTTACTGAGTGAATGGGGTGTTTCCTCGTTTATCAGGTATCACTTGTCCTAGAGGTAGTTTTCTAGTCTCACGCAACCCTATAGTGAGTCGTATTA
Alx1	GTGTATGACCATTGTGTCTTGGAGCCAAAG	GGCTTACTGAGTGAATGTCCTAGAGGTAGTTTGTGTATGACCATTGTGTCTTGGAGCCAAAGTTCTAGTCTCACGCAATTGACGGTTGTAACGG	GTCTTATCATGTGCCTTTCCTGGCTTACTGAGTGAATGTCCTAGAGGTAGTTTGTGTATGACCATTGTGTCTTGGAGCCAAAGTTCTAGTCTCACGCAATTGACGGTTGTAACGGCCCTATAGTGAGTCGTATTA
Alx1	CCATGCAAATACAGAGCAGTTCAGAAGGAC	GTCCTAGAGGTAGTTTTCTAGTCTCACGCAATCCATGCAAATACAGAGCAGTTCAGAAGGACTTGACGGTTGTAACGGTGGCTTACTGAGTGAA	GTCTTATCATGTGCCTTTCCTGTCCTAGAGGTAGTTTTCTAGTCTCACGCAATCCATGCAAATACAGAGCAGTTCAGAAGGACTTGACGGTTGTAACGGTGGCTTACTGAGTGAACCCTATAGTGAGTCGTATTA
Alx1	CCACATGGTTGCAAGAAACTGTGCCCAGAT	TCTAGTCTCACGCAATTGACGGTTGTAACGGTCCACATGGTTGCAAGAAACTGTGCCCAGATTGGCTTACTGAGTGAATGTCCTAGAGGTAGTT	GTCTTATCATGTGCCTTTCCTTCTAGTCTCACGCAATTGACGGTTGTAACGGTCCACATGGTTGCAAGAAACTGTGCCCAGATTGGCTTACTGAGTGAATGTCCTAGAGGTAGTTCCCTATAGTGAGTCGTATTA
Alx1	CCTGCTGGCCTCTTCAATTGAAAGTTGGAT	TGACGGTTGTAACGGTGGCTTACTGAGTGAATCCTGCTGGCCTCTTCAATTGAAAGTTGGATTGTCCTAGAGGTAGTTTTCTAGTCTCACGCAA	GTCTTATCATGTGCCTTTCCTTGACGGTTGTAACGGTGGCTTACTGAGTGAATCCTGCTGGCCTCTTCAATTGAAAGTTGGATTGTCCTAGAGGTAGTTTTCTAGTCTCACGCAACCCTATAGTGAGTCGTATTA
Alx1	GCATGCATTTGAACATGCATAGGCCCACAA	GGCTTACTGAGTGAATGTCCTAGAGGTAGTTTGCATGCATTTGAACATGCATAGGCCCACAATTCTAGTCTCACGCAATTGACGGTTGTAACGG	GTCTTATCATGTGCCTTTCCTGGCTTACTGAGTGAATGTCCTAGAGGTAGTTTGCATGCATTTGAACATGCATAGGCCCACAATTCTAGTCTCACGCAATTGACGGTTGTAACGGCCCTATAGTGAGTCGTATTA
Alx1	TGCTTAAGGCACAGAGTGTCAAGGCCAAAC	GTCCTAGAGGTAGTTTTCTAGTCTCACGCAATTGCTTAAGGCACAGAGTGTCAAGGCCAAACTTGACGGTTGTAACGGTGGCTTACTGAGTGAA	GTCTTATCATGTGCCTTTCCTGTCCTAGAGGTAGTTTTCTAGTCTCACGCAATTGCTTAAGGCACAGAGTGTCAAGGCCAAACTTGACGGTTGTAACGGTGGCTTACTGAGTGAACCCTATAGTGAGTCGTATTA
Alx1	GGGGAAGGGAGTAGAAGGAAATCAAAGAAG	TCTAGTCTCACGCAATTGACGGTTGTAACGGTGGGGAAGGGAGTAGAAGGAAATCAAAGAAGTGGCTTACTGAGTGAATGTCCTAGAGGTAGTT	GTCTTATCATGTGCCTTTCCTTCTAGTCTCACGCAATTGACGGTTGTAACGGTGGGGAAGGGAGTAGAAGGAAATCAAAGAAGTGGCTTACTGAGTGAATGTCCTAGAGGTAGTTCCCTATAGTGAGTCGTATTA
Alx1	GGGGCTGACATTTCACTCATCTGAAAACAC	TGACGGTTGTAACGGTGGCTTACTGAGTGAATGGGGCTGACATTTCACTCATCTGAAAACACTGTCCTAGAGGTAGTTTTCTAGTCTCACGCAA	GTCTTATCATGTGCCTTTCCTTGACGGTTGTAACGGTGGCTTACTGAGTGAATGGGGCTGACATTTCACTCATCTGAAAACACTGTCCTAGAGGTAGTTTTCTAGTCTCACGCAACCCTATAGTGAGTCGTATTA
Alx1	CTGAGCCATTGGAAGTCATCTTCGCTTCAA	GGCTTACTGAGTGAATGTCCTAGAGGTAGTTTCTGAGCCATTGGAAGTCATCTTCGCTTCAATTCTAGTCTCACGCAATTGACGGTTGTAACGG	GTCTTATCATGTGCCTTTCCTGGCTTACTGAGTGAATGTCCTAGAGGTAGTTTCTGAGCCATTGGAAGTCATCTTCGCTTCAATTCTAGTCTCACGCAATTGACGGTTGTAACGGCCCTATAGTGAGTCGTATTA
Alx1	CGGAACCACATGAAGATCCTAACAGAGTAC	GTCCTAGAGGTAGTTTTCTAGTCTCACGCAATCGGAACCACATGAAGATCCTAACAGAGTACTTGACGGTTGTAACGGTGGCTTACTGAGTGAA	GTCTTATCATGTGCCTTTCCTGTCCTAGAGGTAGTTTTCTAGTCTCACGCAATCGGAACCACATGAAGATCCTAACAGAGTACTTGACGGTTGTAACGGTGGCTTACTGAGTGAACCCTATAGTGAGTCGTATTA
Alx1	TTAGGGCTTCTTGGGCGATTGCTAACGTTC	TCTAGTCTCACGCAATTGACGGTTGTAACGGTTTAGGGCTTCTTGGGCGATTGCTAACGTTCTGGCTTACTGAGTGAATGTCCTAGAGGTAGTT	GTCTTATCATGTGCCTTTCCTTCTAGTCTCACGCAATTGACGGTTGTAACGGTTTAGGGCTTCTTGGGCGATTGCTAACGTTCTGGCTTACTGAGTGAATGTCCTAGAGGTAGTTCCCTATAGTGAGTCGTATTA
Alx1	CCACTTGGCCCTTCGATTTTGAAACCAAAC	TGACGGTTGTAACGGTGGCTTACTGAGTGAATCCACTTGGCCCTTCGATTTTGAAACCAAACTGTCCTAGAGGTAGTTTTCTAGTCTCACGCAA	GTCTTATCATGTGCCTTTCCTTGACGGTTGTAACGGTGGCTTACTGAGTGAATCCACTTGGCCCTTCGATTTTGAAACCAAACTGTCCTAGAGGTAGTTTTCTAGTCTCACGCAACCCTATAGTGAGTCGTATTA
Alx1	GCTTGCTGTATTTGGCCGTATCGTTCTCTT	GGCTTACTGAGTGAATGTCCTAGAGGTAGTTTGCTTGCTGTATTTGGCCGTATCGTTCTCTTTTCTAGTCTCACGCAATTGACGGTTGTAACGG	GTCTTATCATGTGCCTTTCCTGGCTTACTGAGTGAATGTCCTAGAGGTAGTTTGCTTGCTGTATTTGGCCGTATCGTTCTCTTTTCTAGTCTCACGCAATTGACGGTTGTAACGGCCCTATAGTGAGTCGTATTA
Alx1	ATATGTCGTACGTGGCAGCGAAATGGCTTT	GTCCTAGAGGTAGTTTTCTAGTCTCACGCAATATATGTCGTACGTGGCAGCGAAATGGCTTTTTGACGGTTGTAACGGTGGCTTACTGAGTGAA	GTCTTATCATGTGCCTTTCCTGTCCTAGAGGTAGTTTTCTAGTCTCACGCAATATATGTCGTACGTGGCAGCGAAATGGCTTTTTGACGGTTGTAACGGTGGCTTACTGAGTGAACCCTATAGTGAGTCGTATTA
Alx1	GCTGTCCTTCCACTTTGGTGATTCCATAGT	TCTAGTCTCACGCAATTGACGGTTGTAACGGTGCTGTCCTTCCACTTTGGTGATTCCATAGTTGGCTTACTGAGTGAATGTCCTAGAGGTAGTT	GTCTTATCATGTGCCTTTCCTTCTAGTCTCACGCAATTGACGGTTGTAACGGTGCTGTCCTTCCACTTTGGTGATTCCATAGTTGGCTTACTGAGTGAATGTCCTAGAGGTAGTTCCCTATAGTGAGTCGTATTA
Alx1	ATCCATTGCTCTATTCAGCTCGGTGTGAAG	TGACGGTTGTAACGGTGGCTTACTGAGTGAATATCCATTGCTCTATTCAGCTCGGTGTGAAGTGTCCTAGAGGTAGTTTTCTAGTCTCACGCAA	GTCTTATCATGTGCCTTTCCTTGACGGTTGTAACGGTGGCTTACTGAGTGAATATCCATTGCTCTATTCAGCTCGGTGTGAAGTGTCCTAGAGGTAGTTTTCTAGTCTCACGCAACCCTATAGTGAGTCGTATTA
Alx1	TTCACGGGAGACATCCTGAGATTGTTGCAG	GGCTTACTGAGTGAATGTCCTAGAGGTAGTTTTTCACGGGAGACATCCTGAGATTGTTGCAGTTCTAGTCTCACGCAATTGACGGTTGTAACGG	GTCTTATCATGTGCCTTTCCTGGCTTACTGAGTGAATGTCCTAGAGGTAGTTTTTCACGGGAGACATCCTGAGATTGTTGCAGTTCTAGTCTCACGCAATTGACGGTTGTAACGGCCCTATAGTGAGTCGTATTA
Alx1	GTTCATCCAGTTCGCTCTTCTCTGGCATCC	GTCCTAGAGGTAGTTTTCTAGTCTCACGCAATGTTCATCCAGTTCGCTCTTCTCTGGCATCCTTGACGGTTGTAACGGTGGCTTACTGAGTGAA	GTCTTATCATGTGCCTTTCCTGTCCTAGAGGTAGTTTTCTAGTCTCACGCAATGTTCATCCAGTTCGCTCTTCTCTGGCATCCTTGACGGTTGTAACGGTGGCTTACTGAGTGAACCCTATAGTGAGTCGTATTA
Alx1	GCTGGATACATTGCTGTCACATTTGTCCCC	TCTAGTCTCACGCAATTGACGGTTGTAACGGTGCTGGATACATTGCTGTCACATTTGTCCCCTGGCTTACTGAGTGAATGTCCTAGAGGTAGTT	GTCTTATCATGTGCCTTTCCTTCTAGTCTCACGCAATTGACGGTTGTAACGGTGCTGGATACATTGCTGTCACATTTGTCCCCTGGCTTACTGAGTGAATGTCCTAGAGGTAGTTCCCTATAGTGAGTCGTATTA
Alx1	CTGGTAAAGGTAGTTCGGTGTCTCCTCTTT	TGACGGTTGTAACGGTGGCTTACTGAGTGAATCTGGTAAAGGTAGTTCGGTGTCTCCTCTTTTGTCCTAGAGGTAGTTTTCTAGTCTCACGCAA	GTCTTATCATGTGCCTTTCCTTGACGGTTGTAACGGTGGCTTACTGAGTGAATCTGGTAAAGGTAGTTCGGTGTCTCCTCTTTTGTCCTAGAGGTAGTTTTCTAGTCTCACGCAACCCTATAGTGAGTCGTATTA
Alx1	GGAAAACTTTCTCCAGTTCCTCCAGCTGCA	GGCTTACTGAGTGAATGTCCTAGAGGTAGTTTGGAAAACTTTCTCCAGTTCCTCCAGCTGCATTCTAGTCTCACGCAATTGACGGTTGTAACGG	GTCTTATCATGTGCCTTTCCTGGCTTACTGAGTGAATGTCCTAGAGGTAGTTTGGAAAACTTTCTCCAGTTCCTCCAGCTGCATTCTAGTCTCACGCAATTGACGGTTGTAACGGCCCTATAGTGAGTCGTATTA
Alx1	CGTTCTCAGGGCAAGTTGTTCTCTGACATA	GTCCTAGAGGTAGTTTTCTAGTCTCACGCAATCGTTCTCAGGGCAAGTTGTTCTCTGACATATTGACGGTTGTAACGGTGGCTTACTGAGTGAA	GTCTTATCATGTGCCTTTCCTGTCCTAGAGGTAGTTTTCTAGTCTCACGCAATCGTTCTCAGGGCAAGTTGTTCTCTGACATATTGACGGTTGTAACGGTGGCTTACTGAGTGAACCCTATAGTGAGTCGTATTA
Alx1	AAACTCAGCTGGGCTCCTCCGGCAACCTCC	TCTAGTCTCACGCAATTGACGGTTGTAACGGTAAACTCAGCTGGGCTCCTCCGGCAACCTCCTGGCTTACTGAGTGAATGTCCTAGAGGTAGTT	GTCTTATCATGTGCCTTTCCTTCTAGTCTCACGCAATTGACGGTTGTAACGGTAAACTCAGCTGGGCTCCTCCGGCAACCTCCTGGCTTACTGAGTGAATGTCCTAGAGGTAGTTCCCTATAGTGAGTCGTATTA
Alx1	GAAGGGGCACCCGAAGTTGCTTTTATATCT	TGACGGTTGTAACGGTGGCTTACTGAGTGAATGAAGGGGCACCCGAAGTTGCTTTTATATCTTGTCCTAGAGGTAGTTTTCTAGTCTCACGCAA	GTCTTATCATGTGCCTTTCCTTGACGGTTGTAACGGTGGCTTACTGAGTGAATGAAGGGGCACCCGAAGTTGCTTTTATATCTTGTCCTAGAGGTAGTTTTCTAGTCTCACGCAACCCTATAGTGAGTCGTATTA
Alx1	AGCTCCCAGACTCTTAATACGTCCCGGCTG	GGCTTACTGAGTGAATGTCCTAGAGGTAGTTTAGCTCCCAGACTCTTAATACGTCCCGGCTGTTCTAGTCTCACGCAATTGACGGTTGTAACGG	GTCTTATCATGTGCCTTTCCTGGCTTACTGAGTGAATGTCCTAGAGGTAGTTTAGCTCCCAGACTCTTAATACGTCCCGGCTGTTCTAGTCTCACGCAATTGACGGTTGTAACGGCCCTATAGTGAGTCGTATTA
Alx1	ATCCTGGAAAGGCTGTCCGCGAGCTCTCCG	GTCCTAGAGGTAGTTTTCTAGTCTCACGCAATATCCTGGAAAGGCTGTCCGCGAGCTCTCCGTTGACGGTTGTAACGGTGGCTTACTGAGTGAA	GTCTTATCATGTGCCTTTCCTGTCCTAGAGGTAGTTTTCTAGTCTCACGCAATATCCTGGAAAGGCTGTCCGCGAGCTCTCCGTTGACGGTTGTAACGGTGGCTTACTGAGTGAACCCTATAGTGAGTCGTATTA
Alx1	TCAGGGCAAACTTCTCGCTCAGAAACTCCA	TCTAGTCTCACGCAATTGACGGTTGTAACGGTTCAGGGCAAACTTCTCGCTCAGAAACTCCATGGCTTACTGAGTGAATGTCCTAGAGGTAGTT	GTCTTATCATGTGCCTTTCCTTCTAGTCTCACGCAATTGACGGTTGTAACGGTTCAGGGCAAACTTCTCGCTCAGAAACTCCATGGCTTACTGAGTGAATGTCCTAGAGGTAGTTCCCTATAGTGAGTCGTATTA
Alx1	CCTCCTGTGCCCATGTAAAAGTCACTGTTT	TGACGGTTGTAACGGTGGCTTACTGAGTGAATCCTCCTGTGCCCATGTAAAAGTCACTGTTTTGTCCTAGAGGTAGTTTTCTAGTCTCACGCAA	GTCTTATCATGTGCCTTTCCTTGACGGTTGTAACGGTGGCTTACTGAGTGAATCCTCCTGTGCCCATGTAAAAGTCACTGTTTTGTCCTAGAGGTAGTTTTCTAGTCTCACGCAACCCTATAGTGAGTCGTATTA
Alx1	TGTCCAGCGTCTCCATAACGTGCTCCAACG	GGCTTACTGAGTGAATGTCCTAGAGGTAGTTTTGTCCAGCGTCTCCATAACGTGCTCCAACGTTCTAGTCTCACGCAATTGACGGTTGTAACGG	GTCTTATCATGTGCCTTTCCTGGCTTACTGAGTGAATGTCCTAGAGGTAGTTTTGTCCAGCGTCTCCATAACGTGCTCCAACGTTCTAGTCTCACGCAATTGACGGTTGTAACGGCCCTATAGTGAGTCGTATTA
Alx1	GCCAGCCGTCGCTTTGCCGTAAAAGGACTC	GTCCTAGAGGTAGTTTTCTAGTCTCACGCAATGCCAGCCGTCGCTTTGCCGTAAAAGGACTCTTGACGGTTGTAACGGTGGCTTACTGAGTGAA	GTCTTATCATGTGCCTTTCCTGTCCTAGAGGTAGTTTTCTAGTCTCACGCAATGCCAGCCGTCGCTTTGCCGTAAAAGGACTCTTGACGGTTGTAACGGTGGCTTACTGAGTGAACCCTATAGTGAGTCGTATTA
Alx1	AAGTCCTGTCCAGGCGCACGTGATGCTCCG	TCTAGTCTCACGCAATTGACGGTTGTAACGGTAAGTCCTGTCCAGGCGCACGTGATGCTCCGTGGCTTACTGAGTGAATGTCCTAGAGGTAGTT	GTCTTATCATGTGCCTTTCCTTCTAGTCTCACGCAATTGACGGTTGTAACGGTAAGTCCTGTCCAGGCGCACGTGATGCTCCGTGGCTTACTGAGTGAATGTCCTAGAGGTAGTTCCCTATAGTGAGTCGTATTA
Alx1	TCGACAGTGGGACTGGCATTGCCGAGGAGC	TGACGGTTGTAACGGTGGCTTACTGAGTGAATTCGACAGTGGGACTGGCATTGCCGAGGAGCTGTCCTAGAGGTAGTTTTCTAGTCTCACGCAA	GTCTTATCATGTGCCTTTCCTTGACGGTTGTAACGGTGGCTTACTGAGTGAATTCGACAGTGGGACTGGCATTGCCGAGGAGCTGTCCTAGAGGTAGTTTTCTAGTCTCACGCAACCCTATAGTGAGTCGTATTA
Alx1	GAGAGACAAGGACACCCAGAATCGTAGTCG	GGCTTACTGAGTGAATGTCCTAGAGGTAGTTTGAGAGACAAGGACACCCAGAATCGTAGTCGTTCTAGTCTCACGCAATTGACGGTTGTAACGG	GTCTTATCATGTGCCTTTCCTGGCTTACTGAGTGAATGTCCTAGAGGTAGTTTGAGAGACAAGGACACCCAGAATCGTAGTCGTTCTAGTCTCACGCAATTGACGGTTGTAACGGCCCTATAGTGAGTCGTATTA
Alx1	GCCTAGTTCAGACAGACAGTTCCATTTCAG	GTCCTAGAGGTAGTTTTCTAGTCTCACGCAATGCCTAGTTCAGACAGACAGTTCCATTTCAGTTGACGGTTGTAACGGTGGCTTACTGAGTGAA	GTCTTATCATGTGCCTTTCCTGTCCTAGAGGTAGTTTTCTAGTCTCACGCAATGCCTAGTTCAGACAGACAGTTCCATTTCAGTTGACGGTTGTAACGGTGGCTTACTGAGTGAACCCTATAGTGAGTCGTATTA
Apln	ACCGGGAGGGCACTTGGCGAGCCCTTCAAT	AGCTCGGCCTGTGATTGGCTTACTGAGTGAATACCGGGAGGGCACTTGGCGAGCCCTTCAATTGCACGAGATTCACATTAGATTGGCGCGACAT	GTCTTATCATGTGCCTTTCCTAGCTCGGCCTGTGATTGGCTTACTGAGTGAATACCGGGAGGGCACTTGGCGAGCCCTTCAATTGCACGAGATTCACATTAGATTGGCGCGACATCCCTATAGTGAGTCGTATTA
Apln	AGAGAATTCATCTGTGGAGTAGAGAGACCG	GGCTTACTGAGTGAATGCACGAGATTCACATTAGAGAATTCATCTGTGGAGTAGAGAGACCGTAGATTGGCGCGACATTAGCTCGGCCTGTGAT	GTCTTATCATGTGCCTTTCCTGGCTTACTGAGTGAATGCACGAGATTCACATTAGAGAATTCATCTGTGGAGTAGAGAGACCGTAGATTGGCGCGACATTAGCTCGGCCTGTGATCCCTATAGTGAGTCGTATTA
Apln	CAGCTAGAACAGGTGCAAGATGAAAGCCAA	GCACGAGATTCACATTAGATTGGCGCGACATTCAGCTAGAACAGGTGCAAGATGAAAGCCAATAGCTCGGCCTGTGATTGGCTTACTGAGTGAA	GTCTTATCATGTGCCTTTCCTGCACGAGATTCACATTAGATTGGCGCGACATTCAGCTAGAACAGGTGCAAGATGAAAGCCAATAGCTCGGCCTGTGATTGGCTTACTGAGTGAACCCTATAGTGAGTCGTATTA
Apln	ACTTGGTGGGTGAGAAGAGCCGGGACCATC	AGATTGGCGCGACATTAGCTCGGCCTGTGATTACTTGGTGGGTGAGAAGAGCCGGGACCATCTGGCTTACTGAGTGAATGCACGAGATTCACAT	GTCTTATCATGTGCCTTTCCTAGATTGGCGCGACATTAGCTCGGCCTGTGATTACTTGGTGGGTGAGAAGAGCCGGGACCATCTGGCTTACTGAGTGAATGCACGAGATTCACATCCCTATAGTGAGTCGTATTA
Apln	CAAGTGAGGGGCGAGACCACGCCATTAGAG	AGCTCGGCCTGTGATTGGCTTACTGAGTGAATCAAGTGAGGGGCGAGACCACGCCATTAGAGTGCACGAGATTCACATTAGATTGGCGCGACAT	GTCTTATCATGTGCCTTTCCTAGCTCGGCCTGTGATTGGCTTACTGAGTGAATCAAGTGAGGGGCGAGACCACGCCATTAGAGTGCACGAGATTCACATTAGATTGGCGCGACATCCCTATAGTGAGTCGTATTA
Apln	GCCAAAGGGATCCTTGTGAGAGGAATGAAA	GGCTTACTGAGTGAATGCACGAGATTCACATTGCCAAAGGGATCCTTGTGAGAGGAATGAAATAGATTGGCGCGACATTAGCTCGGCCTGTGAT	GTCTTATCATGTGCCTTTCCTGGCTTACTGAGTGAATGCACGAGATTCACATTGCCAAAGGGATCCTTGTGAGAGGAATGAAATAGATTGGCGCGACATTAGCTCGGCCTGTGATCCCTATAGTGAGTCGTATTA
Apln	CATGGAACAGGTCAAGGAGAAGCTGGGTCT	GCACGAGATTCACATTAGATTGGCGCGACATTCATGGAACAGGTCAAGGAGAAGCTGGGTCTTAGCTCGGCCTGTGATTGGCTTACTGAGTGAA	GTCTTATCATGTGCCTTTCCTGCACGAGATTCACATTAGATTGGCGCGACATTCATGGAACAGGTCAAGGAGAAGCTGGGTCTTAGCTCGGCCTGTGATTGGCTTACTGAGTGAACCCTATAGTGAGTCGTATTA
Apln	AGAAGGCTACGGCTGAAAGATAGGGACTAC	AGATTGGCGCGACATTAGCTCGGCCTGTGATTAGAAGGCTACGGCTGAAAGATAGGGACTACTGGCTTACTGAGTGAATGCACGAGATTCACAT	GTCTTATCATGTGCCTTTCCTAGATTGGCGCGACATTAGCTCGGCCTGTGATTAGAAGGCTACGGCTGAAAGATAGGGACTACTGGCTTACTGAGTGAATGCACGAGATTCACATCCCTATAGTGAGTCGTATTA
Apln	CCCAAGGCAAATGAAAAGAGGGAAGAGCCA	AGCTCGGCCTGTGATTGGCTTACTGAGTGAATCCCAAGGCAAATGAAAAGAGGGAAGAGCCATGCACGAGATTCACATTAGATTGGCGCGACAT	GTCTTATCATGTGCCTTTCCTAGCTCGGCCTGTGATTGGCTTACTGAGTGAATCCCAAGGCAAATGAAAAGAGGGAAGAGCCATGCACGAGATTCACATTAGATTGGCGCGACATCCCTATAGTGAGTCGTATTA
Apln	CCAGGCAAGAGGTCCAATTGATAAGAAAGC	GGCTTACTGAGTGAATGCACGAGATTCACATTCCAGGCAAGAGGTCCAATTGATAAGAAAGCTAGATTGGCGCGACATTAGCTCGGCCTGTGAT	GTCTTATCATGTGCCTTTCCTGGCTTACTGAGTGAATGCACGAGATTCACATTCCAGGCAAGAGGTCCAATTGATAAGAAAGCTAGATTGGCGCGACATTAGCTCGGCCTGTGATCCCTATAGTGAGTCGTATTA
Apln	CGAAGTCTCATTGCACATCTCGGCGCTCCC	GCACGAGATTCACATTAGATTGGCGCGACATTCGAAGTCTCATTGCACATCTCGGCGCTCCCTAGCTCGGCCTGTGATTGGCTTACTGAGTGAA	GTCTTATCATGTGCCTTTCCTGCACGAGATTCACATTAGATTGGCGCGACATTCGAAGTCTCATTGCACATCTCGGCGCTCCCTAGCTCGGCCTGTGATTGGCTTACTGAGTGAACCCTATAGTGAGTCGTATTA
Apln	TATCTGGACCCCAACACCCAACCCCTCTCA	AGATTGGCGCGACATTAGCTCGGCCTGTGATTTATCTGGACCCCAACACCCAACCCCTCTCATGGCTTACTGAGTGAATGCACGAGATTCACAT	GTCTTATCATGTGCCTTTCCTAGATTGGCGCGACATTAGCTCGGCCTGTGATTTATCTGGACCCCAACACCCAACCCCTCTCATGGCTTACTGAGTGAATGCACGAGATTCACATCCCTATAGTGAGTCGTATTA
Apln	CACGCCCACCATTCAGTTTCCCCAGTGCAC	AGCTCGGCCTGTGATTGGCTTACTGAGTGAATCACGCCCACCATTCAGTTTCCCCAGTGCACTGCACGAGATTCACATTAGATTGGCGCGACAT	GTCTTATCATGTGCCTTTCCTAGCTCGGCCTGTGATTGGCTTACTGAGTGAATCACGCCCACCATTCAGTTTCCCCAGTGCACTGCACGAGATTCACATTAGATTGGCGCGACATCCCTATAGTGAGTCGTATTA
Apln	GCTGTGGCAGCTATTTCGCCACACCCCTTC	GGCTTACTGAGTGAATGCACGAGATTCACATTGCTGTGGCAGCTATTTCGCCACACCCCTTCTAGATTGGCGCGACATTAGCTCGGCCTGTGAT	GTCTTATCATGTGCCTTTCCTGGCTTACTGAGTGAATGCACGAGATTCACATTGCTGTGGCAGCTATTTCGCCACACCCCTTCTAGATTGGCGCGACATTAGCTCGGCCTGTGATCCCTATAGTGAGTCGTATTA
Apln	CTTTAACAGGGCCAGAGAGAGCTAAGGAAG	GCACGAGATTCACATTAGATTGGCGCGACATTCTTTAACAGGGCCAGAGAGAGCTAAGGAAGTAGCTCGGCCTGTGATTGGCTTACTGAGTGAA	GTCTTATCATGTGCCTTTCCTGCACGAGATTCACATTAGATTGGCGCGACATTCTTTAACAGGGCCAGAGAGAGCTAAGGAAGTAGCTCGGCCTGTGATTGGCTTACTGAGTGAACCCTATAGTGAGTCGTATTA
Apln	GAACTTCATGGGCTCCTTTCCTTTGCGTCT	AGATTGGCGCGACATTAGCTCGGCCTGTGATTGAACTTCATGGGCTCCTTTCCTTTGCGTCTTGGCTTACTGAGTGAATGCACGAGATTCACAT	GTCTTATCATGTGCCTTTCCTAGATTGGCGCGACATTAGCTCGGCCTGTGATTGAACTTCATGGGCTCCTTTCCTTTGCGTCTTGGCTTACTGAGTGAATGCACGAGATTCACATCCCTATAGTGAGTCGTATTA
Apln	AGAGCGAAGACATTAGAAGGCACGGTGACA	AGCTCGGCCTGTGATTGGCTTACTGAGTGAATAGAGCGAAGACATTAGAAGGCACGGTGACATGCACGAGATTCACATTAGATTGGCGCGACAT	GTCTTATCATGTGCCTTTCCTAGCTCGGCCTGTGATTGGCTTACTGAGTGAATAGAGCGAAGACATTAGAAGGCACGGTGACATGCACGAGATTCACATTAGATTGGCGCGACATCCCTATAGTGAGTCGTATTA
Apln	CTGGGGACTGAACAAGCTGCAATAGAACAG	GGCTTACTGAGTGAATGCACGAGATTCACATTCTGGGGACTGAACAAGCTGCAATAGAACAGTAGATTGGCGCGACATTAGCTCGGCCTGTGAT	GTCTTATCATGTGCCTTTCCTGGCTTACTGAGTGAATGCACGAGATTCACATTCTGGGGACTGAACAAGCTGCAATAGAACAGTAGATTGGCGCGACATTAGCTCGGCCTGTGATCCCTATAGTGAGTCGTATTA
Apln	CCATGTCAGGATCCACACTCTCCCCTTCTG	GCACGAGATTCACATTAGATTGGCGCGACATTCCATGTCAGGATCCACACTCTCCCCTTCTGTAGCTCGGCCTGTGATTGGCTTACTGAGTGAA	GTCTTATCATGTGCCTTTCCTGCACGAGATTCACATTAGATTGGCGCGACATTCCATGTCAGGATCCACACTCTCCCCTTCTGTAGCTCGGCCTGTGATTGGCTTACTGAGTGAACCCTATAGTGAGTCGTATTA
Apln	AAGTGGGAGTTGAGGGCCCTGGTGCCCTGT	AGATTGGCGCGACATTAGCTCGGCCTGTGATTAAGTGGGAGTTGAGGGCCCTGGTGCCCTGTTGGCTTACTGAGTGAATGCACGAGATTCACAT	GTCTTATCATGTGCCTTTCCTAGATTGGCGCGACATTAGCTCGGCCTGTGATTAAGTGGGAGTTGAGGGCCCTGGTGCCCTGTTGGCTTACTGAGTGAATGCACGAGATTCACATCCCTATAGTGAGTCGTATTA
Apln	GCTTCACTAAACCCAGCAAAAGGCACTTCA	AGCTCGGCCTGTGATTGGCTTACTGAGTGAATGCTTCACTAAACCCAGCAAAAGGCACTTCATGCACGAGATTCACATTAGATTGGCGCGACAT	GTCTTATCATGTGCCTTTCCTAGCTCGGCCTGTGATTGGCTTACTGAGTGAATGCTTCACTAAACCCAGCAAAAGGCACTTCATGCACGAGATTCACATTAGATTGGCGCGACATCCCTATAGTGAGTCGTATTA
Apln	TGTCTCTCCCTGCTCTTCCTTCCTAGCCAC	GGCTTACTGAGTGAATGCACGAGATTCACATTTGTCTCTCCCTGCTCTTCCTTCCTAGCCACTAGATTGGCGCGACATTAGCTCGGCCTGTGAT	GTCTTATCATGTGCCTTTCCTGGCTTACTGAGTGAATGCACGAGATTCACATTTGTCTCTCCCTGCTCTTCCTTCCTAGCCACTAGATTGGCGCGACATTAGCTCGGCCTGTGATCCCTATAGTGAGTCGTATTA
Apln	CCATTCTCACACAAAGCAGTTCACAGCTGG	GCACGAGATTCACATTAGATTGGCGCGACATTCCATTCTCACACAAAGCAGTTCACAGCTGGTAGCTCGGCCTGTGATTGGCTTACTGAGTGAA	GTCTTATCATGTGCCTTTCCTGCACGAGATTCACATTAGATTGGCGCGACATTCCATTCTCACACAAAGCAGTTCACAGCTGGTAGCTCGGCCTGTGATTGGCTTACTGAGTGAACCCTATAGTGAGTCGTATTA
Apln	ACTATTCCGGGCCACGTTGGGAGGGAGATG	AGATTGGCGCGACATTAGCTCGGCCTGTGATTACTATTCCGGGCCACGTTGGGAGGGAGATGTGGCTTACTGAGTGAATGCACGAGATTCACAT	GTCTTATCATGTGCCTTTCCTAGATTGGCGCGACATTAGCTCGGCCTGTGATTACTATTCCGGGCCACGTTGGGAGGGAGATGTGGCTTACTGAGTGAATGCACGAGATTCACATCCCTATAGTGAGTCGTATTA
Apln	GGCCTGTGTGGGGTACATTTCACCACTTAG	AGCTCGGCCTGTGATTGGCTTACTGAGTGAATGGCCTGTGTGGGGTACATTTCACCACTTAGTGCACGAGATTCACATTAGATTGGCGCGACAT	GTCTTATCATGTGCCTTTCCTAGCTCGGCCTGTGATTGGCTTACTGAGTGAATGGCCTGTGTGGGGTACATTTCACCACTTAGTGCACGAGATTCACATTAGATTGGCGCGACATCCCTATAGTGAGTCGTATTA
Apln	CAGGGGCTAAATGGTAGTTTCAGTGCCTGA	GGCTTACTGAGTGAATGCACGAGATTCACATTCAGGGGCTAAATGGTAGTTTCAGTGCCTGATAGATTGGCGCGACATTAGCTCGGCCTGTGAT	GTCTTATCATGTGCCTTTCCTGGCTTACTGAGTGAATGCACGAGATTCACATTCAGGGGCTAAATGGTAGTTTCAGTGCCTGATAGATTGGCGCGACATTAGCTCGGCCTGTGATCCCTATAGTGAGTCGTATTA
Apln	CAGTCAACACAGGGGTTCATGACAACCAGT	GCACGAGATTCACATTAGATTGGCGCGACATTCAGTCAACACAGGGGTTCATGACAACCAGTTAGCTCGGCCTGTGATTGGCTTACTGAGTGAA	GTCTTATCATGTGCCTTTCCTGCACGAGATTCACATTAGATTGGCGCGACATTCAGTCAACACAGGGGTTCATGACAACCAGTTAGCTCGGCCTGTGATTGGCTTACTGAGTGAACCCTATAGTGAGTCGTATTA
Apln	ATCCTCCCATCTCTCCTTCCTTCTTCCACC	AGATTGGCGCGACATTAGCTCGGCCTGTGATTATCCTCCCATCTCTCCTTCCTTCTTCCACCTGGCTTACTGAGTGAATGCACGAGATTCACAT	GTCTTATCATGTGCCTTTCCTAGATTGGCGCGACATTAGCTCGGCCTGTGATTATCCTCCCATCTCTCCTTCCTTCTTCCACCTGGCTTACTGAGTGAATGCACGAGATTCACATCCCTATAGTGAGTCGTATTA
Apln	CCCCTTGGTGGAGTGATAGATCCCACCTAC	AGCTCGGCCTGTGATTGGCTTACTGAGTGAATCCCCTTGGTGGAGTGATAGATCCCACCTACTGCACGAGATTCACATTAGATTGGCGCGACAT	GTCTTATCATGTGCCTTTCCTAGCTCGGCCTGTGATTGGCTTACTGAGTGAATCCCCTTGGTGGAGTGATAGATCCCACCTACTGCACGAGATTCACATTAGATTGGCGCGACATCCCTATAGTGAGTCGTATTA
Apln	GGCTACAAAAGGCTCCTGGTGAGAGATGAG	GGCTTACTGAGTGAATGCACGAGATTCACATTGGCTACAAAAGGCTCCTGGTGAGAGATGAGTAGATTGGCGCGACATTAGCTCGGCCTGTGAT	GTCTTATCATGTGCCTTTCCTGGCTTACTGAGTGAATGCACGAGATTCACATTGGCTACAAAAGGCTCCTGGTGAGAGATGAGTAGATTGGCGCGACATTAGCTCGGCCTGTGATCCCTATAGTGAGTCGTATTA
Apln	GCAGAGAAGATGAGGGTCTCCCTTCAGGGA	GCACGAGATTCACATTAGATTGGCGCGACATTGCAGAGAAGATGAGGGTCTCCCTTCAGGGATAGCTCGGCCTGTGATTGGCTTACTGAGTGAA	GTCTTATCATGTGCCTTTCCTGCACGAGATTCACATTAGATTGGCGCGACATTGCAGAGAAGATGAGGGTCTCCCTTCAGGGATAGCTCGGCCTGTGATTGGCTTACTGAGTGAACCCTATAGTGAGTCGTATTA
Apln	CTGAGAGGCCTCTGAGAAGAACATGTGCTC	AGATTGGCGCGACATTAGCTCGGCCTGTGATTCTGAGAGGCCTCTGAGAAGAACATGTGCTCTGGCTTACTGAGTGAATGCACGAGATTCACAT	GTCTTATCATGTGCCTTTCCTAGATTGGCGCGACATTAGCTCGGCCTGTGATTCTGAGAGGCCTCTGAGAAGAACATGTGCTCTGGCTTACTGAGTGAATGCACGAGATTCACATCCCTATAGTGAGTCGTATTA
Apln	AGAGGTGAGGACGCTATGCCTGGCCCTGCT	AGCTCGGCCTGTGATTGGCTTACTGAGTGAATAGAGGTGAGGACGCTATGCCTGGCCCTGCTTGCACGAGATTCACATTAGATTGGCGCGACAT	GTCTTATCATGTGCCTTTCCTAGCTCGGCCTGTGATTGGCTTACTGAGTGAATAGAGGTGAGGACGCTATGCCTGGCCCTGCTTGCACGAGATTCACATTAGATTGGCGCGACATCCCTATAGTGAGTCGTATTA
Apln	AAGAGGCGCCAGCCAGCTCCCACTTCTAGC	GGCTTACTGAGTGAATGCACGAGATTCACATTAAGAGGCGCCAGCCAGCTCCCACTTCTAGCTAGATTGGCGCGACATTAGCTCGGCCTGTGAT	GTCTTATCATGTGCCTTTCCTGGCTTACTGAGTGAATGCACGAGATTCACATTAAGAGGCGCCAGCCAGCTCCCACTTCTAGCTAGATTGGCGCGACATTAGCTCGGCCTGTGATCCCTATAGTGAGTCGTATTA
Apln	AAAGACGGAGAAGGCCCGGTCCCTGGTAGG	GCACGAGATTCACATTAGATTGGCGCGACATTAAAGACGGAGAAGGCCCGGTCCCTGGTAGGTAGCTCGGCCTGTGATTGGCTTACTGAGTGAA	GTCTTATCATGTGCCTTTCCTGCACGAGATTCACATTAGATTGGCGCGACATTAAAGACGGAGAAGGCCCGGTCCCTGGTAGGTAGCTCGGCCTGTGATTGGCTTACTGAGTGAACCCTATAGTGAGTCGTATTA
Apln	CAGGCTGATAAGGCAGGAGGTGCAGAAACG	AGATTGGCGCGACATTAGCTCGGCCTGTGATTCAGGCTGATAAGGCAGGAGGTGCAGAAACGTGGCTTACTGAGTGAATGCACGAGATTCACAT	GTCTTATCATGTGCCTTTCCTAGATTGGCGCGACATTAGCTCGGCCTGTGATTCAGGCTGATAAGGCAGGAGGTGCAGAAACGTGGCTTACTGAGTGAATGCACGAGATTCACATCCCTATAGTGAGTCGTATTA
Apln	ACTGGGCCCGTTTACTCCCCTCTTGTGCTT	AGCTCGGCCTGTGATTGGCTTACTGAGTGAATACTGGGCCCGTTTACTCCCCTCTTGTGCTTTGCACGAGATTCACATTAGATTGGCGCGACAT	GTCTTATCATGTGCCTTTCCTAGCTCGGCCTGTGATTGGCTTACTGAGTGAATACTGGGCCCGTTTACTCCCCTCTTGTGCTTTGCACGAGATTCACATTAGATTGGCGCGACATCCCTATAGTGAGTCGTATTA
Apln	CACAGGGACAAGATTGGCCCTAGGAGAAAA	GGCTTACTGAGTGAATGCACGAGATTCACATTCACAGGGACAAGATTGGCCCTAGGAGAAAATAGATTGGCGCGACATTAGCTCGGCCTGTGAT	GTCTTATCATGTGCCTTTCCTGGCTTACTGAGTGAATGCACGAGATTCACATTCACAGGGACAAGATTGGCCCTAGGAGAAAATAGATTGGCGCGACATTAGCTCGGCCTGTGATCCCTATAGTGAGTCGTATTA
Apln	GCACTCACCTCCCTACACGTGCAATCTGTG	GCACGAGATTCACATTAGATTGGCGCGACATTGCACTCACCTCCCTACACGTGCAATCTGTGTAGCTCGGCCTGTGATTGGCTTACTGAGTGAA	GTCTTATCATGTGCCTTTCCTGCACGAGATTCACATTAGATTGGCGCGACATTGCACTCACCTCCCTACACGTGCAATCTGTGTAGCTCGGCCTGTGATTGGCTTACTGAGTGAACCCTATAGTGAGTCGTATTA
Apln	CACCAGGTAGCGCATGCTTCCTTCTTCTAG	AGATTGGCGCGACATTAGCTCGGCCTGTGATTCACCAGGTAGCGCATGCTTCCTTCTTCTAGTGGCTTACTGAGTGAATGCACGAGATTCACAT	GTCTTATCATGTGCCTTTCCTAGATTGGCGCGACATTAGCTCGGCCTGTGATTCACCAGGTAGCGCATGCTTCCTTCTTCTAGTGGCTTACTGAGTGAATGCACGAGATTCACATCCCTATAGTGAGTCGTATTA
Apln	GCTCCTGGTCCAGTCCTCGAAGTTCTGGGC	AGCTCGGCCTGTGATTGGCTTACTGAGTGAATGCTCCTGGTCCAGTCCTCGAAGTTCTGGGCTGCACGAGATTCACATTAGATTGGCGCGACAT	GTCTTATCATGTGCCTTTCCTAGCTCGGCCTGTGATTGGCTTACTGAGTGAATGCTCCTGGTCCAGTCCTCGAAGTTCTGGGCTGCACGAGATTCACATTAGATTGGCGCGACATCCCTATAGTGAGTCGTATTA
Apln	GTCTGCGAAATTTCCTCCTGCCTCCCTGCC	GGCTTACTGAGTGAATGCACGAGATTCACATTGTCTGCGAAATTTCCTCCTGCCTCCCTGCCTAGATTGGCGCGACATTAGCTCGGCCTGTGAT	GTCTTATCATGTGCCTTTCCTGGCTTACTGAGTGAATGCACGAGATTCACATTGTCTGCGAAATTTCCTCCTGCCTCCCTGCCTAGATTGGCGCGACATTAGCTCGGCCTGTGATCCCTATAGTGAGTCGTATTA
Apln	AAAGGCATGGGGCCCTTATGGGAGAGCCGG	GCACGAGATTCACATTAGATTGGCGCGACATTAAAGGCATGGGGCCCTTATGGGAGAGCCGGTAGCTCGGCCTGTGATTGGCTTACTGAGTGAA	GTCTTATCATGTGCCTTTCCTGCACGAGATTCACATTAGATTGGCGCGACATTAAAGGCATGGGGCCCTTATGGGAGAGCCGGTAGCTCGGCCTGTGATTGGCTTACTGAGTGAACCCTATAGTGAGTCGTATTA
Apln	TTGGTCCAGGCTGTTAGAGAGAATGCTTCC	AGATTGGCGCGACATTAGCTCGGCCTGTGATTTTGGTCCAGGCTGTTAGAGAGAATGCTTCCTGGCTTACTGAGTGAATGCACGAGATTCACAT	GTCTTATCATGTGCCTTTCCTAGATTGGCGCGACATTAGCTCGGCCTGTGATTTTGGTCCAGGCTGTTAGAGAGAATGCTTCCTGGCTTACTGAGTGAATGCACGAGATTCACATCCCTATAGTGAGTCGTATTA
Apln	TGACGCTGCTCTGCCCGCGACTCCCAACTA	AGCTCGGCCTGTGATTGGCTTACTGAGTGAATTGACGCTGCTCTGCCCGCGACTCCCAACTATGCACGAGATTCACATTAGATTGGCGCGACAT	GTCTTATCATGTGCCTTTCCTAGCTCGGCCTGTGATTGGCTTACTGAGTGAATTGACGCTGCTCTGCCCGCGACTCCCAACTATGCACGAGATTCACATTAGATTGGCGCGACATCCCTATAGTGAGTCGTATTA
Apln	TCTGCTCTTGGTGCAGCCTTCTCTGCCGCC	GGCTTACTGAGTGAATGCACGAGATTCACATTTCTGCTCTTGGTGCAGCCTTCTCTGCCGCCTAGATTGGCGCGACATTAGCTCGGCCTGTGAT	GTCTTATCATGTGCCTTTCCTGGCTTACTGAGTGAATGCACGAGATTCACATTTCTGCTCTTGGTGCAGCCTTCTCTGCCGCCTAGATTGGCGCGACATTAGCTCGGCCTGTGATCCCTATAGTGAGTCGTATTA
Apln	ATTCATGCTGCAACTCGGTCCGCGGCAGCC	GCACGAGATTCACATTAGATTGGCGCGACATTATTCATGCTGCAACTCGGTCCGCGGCAGCCTAGCTCGGCCTGTGATTGGCTTACTGAGTGAA	GTCTTATCATGTGCCTTTCCTGCACGAGATTCACATTAGATTGGCGCGACATTATTCATGCTGCAACTCGGTCCGCGGCAGCCTAGCTCGGCCTGTGATTGGCTTACTGAGTGAACCCTATAGTGAGTCGTATTA
Apln	TCAAGGAGAGCCAGAGCAGCAGCAGCGCCT	AGATTGGCGCGACATTAGCTCGGCCTGTGATTTCAAGGAGAGCCAGAGCAGCAGCAGCGCCTTGGCTTACTGAGTGAATGCACGAGATTCACAT	GTCTTATCATGTGCCTTTCCTAGATTGGCGCGACATTAGCTCGGCCTGTGATTTCAAGGAGAGCCAGAGCAGCAGCAGCGCCTTGGCTTACTGAGTGAATGCACGAGATTCACATCCCTATAGTGAGTCGTATTA
Aplnr	TGCCACTGGGTAAGTAGACTAAATTGCCCC	AATGACGCGACATAGTCACTCGTACAGCGTTTTGCCACTGGGTAAGTAGACTAAATTGCCCCTTGATACGCGAACTGTTTAAGATGTCGCCGTG	GTCTTATCATGTGCCTTTCCTAATGACGCGACATAGTCACTCGTACAGCGTTTTGCCACTGGGTAAGTAGACTAAATTGCCCCTTGATACGCGAACTGTTTAAGATGTCGCCGTGCCCTATAGTGAGTCGTATTA
Aplnr	TCTGCACTCCCTCCTCCCACTCCCAGGCTA	CACTCGTACAGCGTTTTGATACGCGAACTGTTTCTGCACTCCCTCCTCCCACTCCCAGGCTATTAAGATGTCGCCGTGTAATGACGCGACATAG	GTCTTATCATGTGCCTTTCCTCACTCGTACAGCGTTTTGATACGCGAACTGTTTCTGCACTCCCTCCTCCCACTCCCAGGCTATTAAGATGTCGCCGTGTAATGACGCGACATAGCCCTATAGTGAGTCGTATTA
Aplnr	GCCCAGCCCAGCTCAGCTAAAGACACTTCC	TGATACGCGAACTGTTTAAGATGTCGCCGTGTGCCCAGCCCAGCTCAGCTAAAGACACTTCCTAATGACGCGACATAGTCACTCGTACAGCGTT	GTCTTATCATGTGCCTTTCCTTGATACGCGAACTGTTTAAGATGTCGCCGTGTGCCCAGCCCAGCTCAGCTAAAGACACTTCCTAATGACGCGACATAGTCACTCGTACAGCGTTCCCTATAGTGAGTCGTATTA
Aplnr	TTCAGGCAGCTTCAGTCTACCTTCCCGTCC	TAAGATGTCGCCGTGTAATGACGCGACATAGTTTCAGGCAGCTTCAGTCTACCTTCCCGTCCTCACTCGTACAGCGTTTTGATACGCGAACTGT	GTCTTATCATGTGCCTTTCCTTAAGATGTCGCCGTGTAATGACGCGACATAGTTTCAGGCAGCTTCAGTCTACCTTCCCGTCCTCACTCGTACAGCGTTTTGATACGCGAACTGTCCCTATAGTGAGTCGTATTA
Aplnr	AGTCCTTCCAGGCATGCGAACCGCCCCACT	AATGACGCGACATAGTCACTCGTACAGCGTTTAGTCCTTCCAGGCATGCGAACCGCCCCACTTTGATACGCGAACTGTTTAAGATGTCGCCGTG	GTCTTATCATGTGCCTTTCCTAATGACGCGACATAGTCACTCGTACAGCGTTTAGTCCTTCCAGGCATGCGAACCGCCCCACTTTGATACGCGAACTGTTTAAGATGTCGCCGTGCCCTATAGTGAGTCGTATTA
Aplnr	AACCTCAGAGTAAGAGGTCTGAGGGTGCTT	CACTCGTACAGCGTTTTGATACGCGAACTGTTAACCTCAGAGTAAGAGGTCTGAGGGTGCTTTTAAGATGTCGCCGTGTAATGACGCGACATAG	GTCTTATCATGTGCCTTTCCTCACTCGTACAGCGTTTTGATACGCGAACTGTTAACCTCAGAGTAAGAGGTCTGAGGGTGCTTTTAAGATGTCGCCGTGTAATGACGCGACATAGCCCTATAGTGAGTCGTATTA
Aplnr	TCCCAGGGACACCAGTTCCAGAGATGGGTC	TGATACGCGAACTGTTTAAGATGTCGCCGTGTTCCCAGGGACACCAGTTCCAGAGATGGGTCTAATGACGCGACATAGTCACTCGTACAGCGTT	GTCTTATCATGTGCCTTTCCTTGATACGCGAACTGTTTAAGATGTCGCCGTGTTCCCAGGGACACCAGTTCCAGAGATGGGTCTAATGACGCGACATAGTCACTCGTACAGCGTTCCCTATAGTGAGTCGTATTA
Aplnr	TGGTGCTGAATGAAGTGAAGCTGGGCAGTG	TAAGATGTCGCCGTGTAATGACGCGACATAGTTGGTGCTGAATGAAGTGAAGCTGGGCAGTGTCACTCGTACAGCGTTTTGATACGCGAACTGT	GTCTTATCATGTGCCTTTCCTTAAGATGTCGCCGTGTAATGACGCGACATAGTTGGTGCTGAATGAAGTGAAGCTGGGCAGTGTCACTCGTACAGCGTTTTGATACGCGAACTGTCCCTATAGTGAGTCGTATTA
Aplnr	TTCCAGTCTGCGTAGTCGCATTCAGACTGG	AATGACGCGACATAGTCACTCGTACAGCGTTTTTCCAGTCTGCGTAGTCGCATTCAGACTGGTTGATACGCGAACTGTTTAAGATGTCGCCGTG	GTCTTATCATGTGCCTTTCCTAATGACGCGACATAGTCACTCGTACAGCGTTTTTCCAGTCTGCGTAGTCGCATTCAGACTGGTTGATACGCGAACTGTTTAAGATGTCGCCGTGCCCTATAGTGAGTCGTATTA
Aplnr	TGTAGATGGCAGGAATGAGCGCTCCAGAGG	CACTCGTACAGCGTTTTGATACGCGAACTGTTTGTAGATGGCAGGAATGAGCGCTCCAGAGGTTAAGATGTCGCCGTGTAATGACGCGACATAG	GTCTTATCATGTGCCTTTCCTCACTCGTACAGCGTTTTGATACGCGAACTGTTTGTAGATGGCAGGAATGAGCGCTCCAGAGGTTAAGATGTCGCCGTGTAATGACGCGACATAGCCCTATAGTGAGTCGTATTA
Aplnr	AGGCCATTGCCTGTGGTGCCTAGAAGAAAA	TGATACGCGAACTGTTTAAGATGTCGCCGTGTAGGCCATTGCCTGTGGTGCCTAGAAGAAAATAATGACGCGACATAGTCACTCGTACAGCGTT	GTCTTATCATGTGCCTTTCCTTGATACGCGAACTGTTTAAGATGTCGCCGTGTAGGCCATTGCCTGTGGTGCCTAGAAGAAAATAATGACGCGACATAGTCACTCGTACAGCGTTCCCTATAGTGAGTCGTATTA
Aplnr	CGCGGCTGGTTCGAAACACGGTCCAGAGCA	TAAGATGTCGCCGTGTAATGACGCGACATAGTCGCGGCTGGTTCGAAACACGGTCCAGAGCATCACTCGTACAGCGTTTTGATACGCGAACTGT	GTCTTATCATGTGCCTTTCCTTAAGATGTCGCCGTGTAATGACGCGACATAGTCGCGGCTGGTTCGAAACACGGTCCAGAGCATCACTCGTACAGCGTTTTGATACGCGAACTGTCCCTATAGTGAGTCGTATTA
Aplnr	GGCAATGAAGATGTCAGCTGAGCGTCTCTT	AATGACGCGACATAGTCACTCGTACAGCGTTTGGCAATGAAGATGTCAGCTGAGCGTCTCTTTTGATACGCGAACTGTTTAAGATGTCGCCGTG	GTCTTATCATGTGCCTTTCCTAATGACGCGACATAGTCACTCGTACAGCGTTTGGCAATGAAGATGTCAGCTGAGCGTCTCTTTTGATACGCGAACTGTTTAAGATGTCGCCGTGCCCTATAGTGAGTCGTATTA
Aplnr	GGTAGGTATAAGTGGCCCACAGTGGCAAAG	CACTCGTACAGCGTTTTGATACGCGAACTGTTGGTAGGTATAAGTGGCCCACAGTGGCAAAGTTAAGATGTCGCCGTGTAATGACGCGACATAG	GTCTTATCATGTGCCTTTCCTCACTCGTACAGCGTTTTGATACGCGAACTGTTGGTAGGTATAAGTGGCCCACAGTGGCAAAGTTAAGATGTCGCCGTGTAATGACGCGACATAGCCCTATAGTGAGTCGTATTA
Aplnr	GGCCGGTGAGGCAAAAGACACTGGCGTACA	TGATACGCGAACTGTTTAAGATGTCGCCGTGTGGCCGGTGAGGCAAAAGACACTGGCGTACATAATGACGCGACATAGTCACTCGTACAGCGTT	GTCTTATCATGTGCCTTTCCTTGATACGCGAACTGTTTAAGATGTCGCCGTGTGGCCGGTGAGGCAAAAGACACTGGCGTACATAATGACGCGACATAGTCACTCGTACAGCGTTCCCTATAGTGAGTCGTATTA
Aplnr	CCTGACAATGGCCAGGTATCGGTCAAAGCT	TAAGATGTCGCCGTGTAATGACGCGACATAGTCCTGACAATGGCCAGGTATCGGTCAAAGCTTCACTCGTACAGCGTTTTGATACGCGAACTGT	GTCTTATCATGTGCCTTTCCTTAAGATGTCGCCGTGTAATGACGCGACATAGTCCTGACAATGGCCAGGTATCGGTCAAAGCTTCACTCGTACAGCGTTTTGATACGCGAACTGTCCCTATAGTGAGTCGTATTA
Aplnr	ACTCGCAGCCTTAGCCGAGCATTGGCCACC	AATGACGCGACATAGTCACTCGTACAGCGTTTACTCGCAGCCTTAGCCGAGCATTGGCCACCTTGATACGCGAACTGTTTAAGATGTCGCCGTG	GTCTTATCATGTGCCTTTCCTAATGACGCGACATAGTCACTCGTACAGCGTTTACTCGCAGCCTTAGCCGAGCATTGGCCACCTTGATACGCGAACTGTTTAAGATGTCGCCGTGCCCTATAGTGAGTCGTATTA
Aplnr	AGCACCCATAAGACTGCTGTGGCCACGGCC	CACTCGTACAGCGTTTTGATACGCGAACTGTTAGCACCCATAAGACTGCTGTGGCCACGGCCTTAAGATGTCGCCGTGTAATGACGCGACATAG	GTCTTATCATGTGCCTTTCCTCACTCGTACAGCGTTTTGATACGCGAACTGTTAGCACCCATAAGACTGCTGTGGCCACGGCCTTAAGATGTCGCCGTGTAATGACGCGACATAGCCCTATAGTGAGTCGTATTA
Aplnr	GGTGCCATTTTCCGAGGCGTCTGTGGAACG	TGATACGCGAACTGTTTAAGATGTCGCCGTGTGGTGCCATTTTCCGAGGCGTCTGTGGAACGTAATGACGCGACATAGTCACTCGTACAGCGTT	GTCTTATCATGTGCCTTTCCTTGATACGCGAACTGTTTAAGATGTCGCCGTGTGGTGCCATTTTCCGAGGCGTCTGTGGAACGTAATGACGCGACATAGTCACTCGTACAGCGTTCCCTATAGTGAGTCGTATTA
Aplnr	CCTCCCAGGCCCACTCTGAGTTTGAAGTGG	TAAGATGTCGCCGTGTAATGACGCGACATAGTCCTCCCAGGCCCACTCTGAGTTTGAAGTGGTCACTCGTACAGCGTTTTGATACGCGAACTGT	GTCTTATCATGTGCCTTTCCTTAAGATGTCGCCGTGTAATGACGCGACATAGTCCTCCCAGGCCCACTCTGAGTTTGAAGTGGTCACTCGTACAGCGTTTTGATACGCGAACTGTCCCTATAGTGAGTCGTATTA
Aplnr	AAAGCCCACGGCAGTGGAGGACACCCCAAG	AATGACGCGACATAGTCACTCGTACAGCGTTTAAAGCCCACGGCAGTGGAGGACACCCCAAGTTGATACGCGAACTGTTTAAGATGTCGCCGTG	GTCTTATCATGTGCCTTTCCTAATGACGCGACATAGTCACTCGTACAGCGTTTAAAGCCCACGGCAGTGGAGGACACCCCAAGTTGATACGCGAACTGTTTAAGATGTCGCCGTGCCCTATAGTGAGTCGTATTA
Aplnr	TAACATGTCAGCATGATGGTGAAGGGCACC	CACTCGTACAGCGTTTTGATACGCGAACTGTTTAACATGTCAGCATGATGGTGAAGGGCACCTTAAGATGTCGCCGTGTAATGACGCGACATAG	GTCTTATCATGTGCCTTTCCTCACTCGTACAGCGTTTTGATACGCGAACTGTTTAACATGTCAGCATGATGGTGAAGGGCACCTTAAGATGTCGCCGTGTAATGACGCGACATAGCCCTATAGTGAGTCGTATTA
Aplnr	AATGGCCAGCGATGGTTTGGGCAATGAAGA	TGATACGCGAACTGTTTAAGATGTCGCCGTGTAATGGCCAGCGATGGTTTGGGCAATGAAGATAATGACGCGACATAGTCACTCGTACAGCGTT	GTCTTATCATGTGCCTTTCCTTGATACGCGAACTGTTTAAGATGTCGCCGTGTAATGGCCAGCGATGGTTTGGGCAATGAAGATAATGACGCGACATAGTCACTCGTACAGCGTTCCCTATAGTGAGTCGTATTA
Aplnr	CTTCCGCAGGCCCTCAATGCGCTCCTTTCG	TAAGATGTCGCCGTGTAATGACGCGACATAGTCTTCCGCAGGCCCTCAATGCGCTCCTTTCGTCACTCGTACAGCGTTTTGATACGCGAACTGT	GTCTTATCATGTGCCTTTCCTTAAGATGTCGCCGTGTAATGACGCGACATAGTCTTCCGCAGGCCCTCAATGCGCTCCTTTCGTCACTCGTACAGCGTTTTGATACGCGAACTGTCCCTATAGTGAGTCGTATTA
Aplnr	AAGGCATCCAGCACAGGGCAAAGGTCACTA	AATGACGCGACATAGTCACTCGTACAGCGTTTAAGGCATCCAGCACAGGGCAAAGGTCACTATTGATACGCGAACTGTTTAAGATGTCGCCGTG	GTCTTATCATGTGCCTTTCCTAATGACGCGACATAGTCACTCGTACAGCGTTTAAGGCATCCAGCACAGGGCAAAGGTCACTATTGATACGCGAACTGTTTAAGATGTCGCCGTGCCCTATAGTGAGTCGTATTA
Aplnr	ATGTCAAAGTCACAGGGCCAGTGCAGCAAA	CACTCGTACAGCGTTTTGATACGCGAACTGTTATGTCAAAGTCACAGGGCCAGTGCAGCAAATTAAGATGTCGCCGTGTAATGACGCGACATAG	GTCTTATCATGTGCCTTTCCTCACTCGTACAGCGTTTTGATACGCGAACTGTTATGTCAAAGTCACAGGGCCAGTGCAGCAAATTAAGATGTCGCCGTGTAATGACGCGACATAGCCCTATAGTGAGTCGTATTA
Aplnr	AGGTGCAGTACGGAAAGACATTCATGAGGA	TGATACGCGAACTGTTTAAGATGTCGCCGTGTAGGTGCAGTACGGAAAGACATTCATGAGGATAATGACGCGACATAGTCACTCGTACAGCGTT	GTCTTATCATGTGCCTTTCCTTGATACGCGAACTGTTTAAGATGTCGCCGTGTAGGTGCAGTACGGAAAGACATTCATGAGGATAATGACGCGACATAGTCACTCGTACAGCGTTCCCTATAGTGAGTCGTATTA
Aplnr	GGGGTTGAGGCAGCTGTTGACATAACTGAT	TAAGATGTCGCCGTGTAATGACGCGACATAGTGGGGTTGAGGCAGCTGTTGACATAACTGATTCACTCGTACAGCGTTTTGATACGCGAACTGT	GTCTTATCATGTGCCTTTCCTTAAGATGTCGCCGTGTAATGACGCGACATAGTGGGGTTGAGGCAGCTGTTGACATAACTGATTCACTCGTACAGCGTTTTGATACGCGAACTGTCCCTATAGTGAGTCGTATTA
Aplnr	GTGCCTTTGCACCCGCTCTGATCACAGCAG	AATGACGCGACATAGTCACTCGTACAGCGTTTGTGCCTTTGCACCCGCTCTGATCACAGCAGTTGATACGCGAACTGTTTAAGATGTCGCCGTG	GTCTTATCATGTGCCTTTCCTAATGACGCGACATAGTCACTCGTACAGCGTTTGTGCCTTTGCACCCGCTCTGATCACAGCAGTTGATACGCGAACTGTTTAAGATGTCGCCGTGCCCTATAGTGAGTCGTATTA
Aplnr	TGGCTGACTTCTCAGCACTACTGCTGTGAG	CACTCGTACAGCGTTTTGATACGCGAACTGTTTGGCTGACTTCTCAGCACTACTGCTGTGAGTTAAGATGTCGCCGTGTAATGACGCGACATAG	GTCTTATCATGTGCCTTTCCTCACTCGTACAGCGTTTTGATACGCGAACTGTTTGGCTGACTTCTCAGCACTACTGCTGTGAGTTAAGATGTCGCCGTGTAATGACGCGACATAGCCCTATAGTGAGTCGTATTA
Aplnr	CGGAGCGAGGAATCCGGGAGAAAGTACAGC	TGATACGCGAACTGTTTAAGATGTCGCCGTGTCGGAGCGAGGAATCCGGGAGAAAGTACAGCTAATGACGCGACATAGTCACTCGTACAGCGTT	GTCTTATCATGTGCCTTTCCTTGATACGCGAACTGTTTAAGATGTCGCCGTGTCGGAGCGAGGAATCCGGGAGAAAGTACAGCTAATGACGCGACATAGTCACTCGTACAGCGTTCCCTATAGTGAGTCGTATTA
Aplnr	GCTGGGGTACAGACAGGAAGGTTTGAGGGG	TAAGATGTCGCCGTGTAATGACGCGACATAGTGCTGGGGTACAGACAGGAAGGTTTGAGGGGTCACTCGTACAGCGTTTTGATACGCGAACTGT	GTCTTATCATGTGCCTTTCCTTAAGATGTCGCCGTGTAATGACGCGACATAGTGCTGGGGTACAGACAGGAAGGTTTGAGGGGTCACTCGTACAGCGTTTTGATACGCGAACTGTCCCTATAGTGAGTCGTATTA
Aplnr	AGAGGGACAGGACAATCCACAGCTTCTTCA	AATGACGCGACATAGTCACTCGTACAGCGTTTAGAGGGACAGGACAATCCACAGCTTCTTCATTGATACGCGAACTGTTTAAGATGTCGCCGTG	GTCTTATCATGTGCCTTTCCTAATGACGCGACATAGTCACTCGTACAGCGTTTAGAGGGACAGGACAATCCACAGCTTCTTCATTGATACGCGAACTGTTTAAGATGTCGCCGTGCCCTATAGTGAGTCGTATTA
Aplnr	CCTTTCTCTGTTGTCCCTTCCCAACTCCCC	CACTCGTACAGCGTTTTGATACGCGAACTGTTCCTTTCTCTGTTGTCCCTTCCCAACTCCCCTTAAGATGTCGCCGTGTAATGACGCGACATAG	GTCTTATCATGTGCCTTTCCTCACTCGTACAGCGTTTTGATACGCGAACTGTTCCTTTCTCTGTTGTCCCTTCCCAACTCCCCTTAAGATGTCGCCGTGTAATGACGCGACATAGCCCTATAGTGAGTCGTATTA
Aplnr	CTGTAGGAGGTGGAGGGATGAGGATTGGGA	TGATACGCGAACTGTTTAAGATGTCGCCGTGTCTGTAGGAGGTGGAGGGATGAGGATTGGGATAATGACGCGACATAGTCACTCGTACAGCGTT	GTCTTATCATGTGCCTTTCCTTGATACGCGAACTGTTTAAGATGTCGCCGTGTCTGTAGGAGGTGGAGGGATGAGGATTGGGATAATGACGCGACATAGTCACTCGTACAGCGTTCCCTATAGTGAGTCGTATTA
Aplnr	CATAGGTCCATTCTTCCCCAAGTGGACTCT	TAAGATGTCGCCGTGTAATGACGCGACATAGTCATAGGTCCATTCTTCCCCAAGTGGACTCTTCACTCGTACAGCGTTTTGATACGCGAACTGT	GTCTTATCATGTGCCTTTCCTTAAGATGTCGCCGTGTAATGACGCGACATAGTCATAGGTCCATTCTTCCCCAAGTGGACTCTTCACTCGTACAGCGTTTTGATACGCGAACTGTCCCTATAGTGAGTCGTATTA
Aplnr	GGGGTGGATCCACAATGGATCTATTCTACC	AATGACGCGACATAGTCACTCGTACAGCGTTTGGGGTGGATCCACAATGGATCTATTCTACCTTGATACGCGAACTGTTTAAGATGTCGCCGTG	GTCTTATCATGTGCCTTTCCTAATGACGCGACATAGTCACTCGTACAGCGTTTGGGGTGGATCCACAATGGATCTATTCTACCTTGATACGCGAACTGTTTAAGATGTCGCCGTGCCCTATAGTGAGTCGTATTA
Aplnr	TCCAGCCTTAGGACCAGATGCCACTGAGAA	CACTCGTACAGCGTTTTGATACGCGAACTGTTTCCAGCCTTAGGACCAGATGCCACTGAGAATTAAGATGTCGCCGTGTAATGACGCGACATAG	GTCTTATCATGTGCCTTTCCTCACTCGTACAGCGTTTTGATACGCGAACTGTTTCCAGCCTTAGGACCAGATGCCACTGAGAATTAAGATGTCGCCGTGTAATGACGCGACATAGCCCTATAGTGAGTCGTATTA
Aplnr	AAAAGTCAGAGGCAGGGAGGGACAGAGGAG	TGATACGCGAACTGTTTAAGATGTCGCCGTGTAAAAGTCAGAGGCAGGGAGGGACAGAGGAGTAATGACGCGACATAGTCACTCGTACAGCGTT	GTCTTATCATGTGCCTTTCCTTGATACGCGAACTGTTTAAGATGTCGCCGTGTAAAAGTCAGAGGCAGGGAGGGACAGAGGAGTAATGACGCGACATAGTCACTCGTACAGCGTTCCCTATAGTGAGTCGTATTA
Aplnr	AAGACCCCTAAAGAGAGTGAGAGGGGTGAG	TAAGATGTCGCCGTGTAATGACGCGACATAGTAAGACCCCTAAAGAGAGTGAGAGGGGTGAGTCACTCGTACAGCGTTTTGATACGCGAACTGT	GTCTTATCATGTGCCTTTCCTTAAGATGTCGCCGTGTAATGACGCGACATAGTAAGACCCCTAAAGAGAGTGAGAGGGGTGAGTCACTCGTACAGCGTTTTGATACGCGAACTGTCCCTATAGTGAGTCGTATTA
Aplnr	TCATCATCCTGTGGCAAGAAAGTGGCCTCC	AATGACGCGACATAGTCACTCGTACAGCGTTTTCATCATCCTGTGGCAAGAAAGTGGCCTCCTTGATACGCGAACTGTTTAAGATGTCGCCGTG	GTCTTATCATGTGCCTTTCCTAATGACGCGACATAGTCACTCGTACAGCGTTTTCATCATCCTGTGGCAAGAAAGTGGCCTCCTTGATACGCGAACTGTTTAAGATGTCGCCGTGCCCTATAGTGAGTCGTATTA
Aplnr	AAGGAGAAAGAGGATCCAGGAGGCTCAGTC	CACTCGTACAGCGTTTTGATACGCGAACTGTTAAGGAGAAAGAGGATCCAGGAGGCTCAGTCTTAAGATGTCGCCGTGTAATGACGCGACATAG	GTCTTATCATGTGCCTTTCCTCACTCGTACAGCGTTTTGATACGCGAACTGTTAAGGAGAAAGAGGATCCAGGAGGCTCAGTCTTAAGATGTCGCCGTGTAATGACGCGACATAGCCCTATAGTGAGTCGTATTA
Aplnr	TCCAGTCACTCTTTCCCAAACTTACTCCCC	TGATACGCGAACTGTTTAAGATGTCGCCGTGTTCCAGTCACTCTTTCCCAAACTTACTCCCCTAATGACGCGACATAGTCACTCGTACAGCGTT	GTCTTATCATGTGCCTTTCCTTGATACGCGAACTGTTTAAGATGTCGCCGTGTTCCAGTCACTCTTTCCCAAACTTACTCCCCTAATGACGCGACATAGTCACTCGTACAGCGTTCCCTATAGTGAGTCGTATTA
Aplnr	CACACCCATGTCCAGCTCACAAAGGCCCCA	TAAGATGTCGCCGTGTAATGACGCGACATAGTCACACCCATGTCCAGCTCACAAAGGCCCCATCACTCGTACAGCGTTTTGATACGCGAACTGT	GTCTTATCATGTGCCTTTCCTTAAGATGTCGCCGTGTAATGACGCGACATAGTCACACCCATGTCCAGCTCACAAAGGCCCCATCACTCGTACAGCGTTTTGATACGCGAACTGTCCCTATAGTGAGTCGTATTA
Aplnr	CAGAGCCCTCCAAGAACAAAACCCGGAATA	AATGACGCGACATAGTCACTCGTACAGCGTTTCAGAGCCCTCCAAGAACAAAACCCGGAATATTGATACGCGAACTGTTTAAGATGTCGCCGTG	GTCTTATCATGTGCCTTTCCTAATGACGCGACATAGTCACTCGTACAGCGTTTCAGAGCCCTCCAAGAACAAAACCCGGAATATTGATACGCGAACTGTTTAAGATGTCGCCGTGCCCTATAGTGAGTCGTATTA
Aplnr	CTCTGCCAGAGATGGTCCAACCGCATCAAG	CACTCGTACAGCGTTTTGATACGCGAACTGTTCTCTGCCAGAGATGGTCCAACCGCATCAAGTTAAGATGTCGCCGTGTAATGACGCGACATAG	GTCTTATCATGTGCCTTTCCTCACTCGTACAGCGTTTTGATACGCGAACTGTTCTCTGCCAGAGATGGTCCAACCGCATCAAGTTAAGATGTCGCCGTGTAATGACGCGACATAGCCCTATAGTGAGTCGTATTA
Aplnr	CAGCTAAGAGGAGCTGCTTTCTCCATCCCC	TGATACGCGAACTGTTTAAGATGTCGCCGTGTCAGCTAAGAGGAGCTGCTTTCTCCATCCCCTAATGACGCGACATAGTCACTCGTACAGCGTT	GTCTTATCATGTGCCTTTCCTTGATACGCGAACTGTTTAAGATGTCGCCGTGTCAGCTAAGAGGAGCTGCTTTCTCCATCCCCTAATGACGCGACATAGTCACTCGTACAGCGTTCCCTATAGTGAGTCGTATTA
Aplnr	TTTGAGAATGGCCTGGCGGAGAAAGTAGCT	TAAGATGTCGCCGTGTAATGACGCGACATAGTTTTGAGAATGGCCTGGCGGAGAAAGTAGCTTCACTCGTACAGCGTTTTGATACGCGAACTGT	GTCTTATCATGTGCCTTTCCTTAAGATGTCGCCGTGTAATGACGCGACATAGTTTTGAGAATGGCCTGGCGGAGAAAGTAGCTTCACTCGTACAGCGTTTTGATACGCGAACTGTCCCTATAGTGAGTCGTATTA
Apoa4	AGGTCTCCTCTTTCCACCCCAGTGAGACAG	CGCGGTGTTCAGGATTCCGCAAGTAATCTGTTAGGTCTCCTCTTTCCACCCCAGTGAGACAGTACGGAAGCTCTAATCTAACGCGTAGGCTAGA	GTCTTATCATGTGCCTTTCCTCGCGGTGTTCAGGATTCCGCAAGTAATCTGTTAGGTCTCCTCTTTCCACCCCAGTGAGACAGTACGGAAGCTCTAATCTAACGCGTAGGCTAGACCCTATAGTGAGTCGTATTA
Apoa4	TGGGTCTGTGCCAGTCTGAGAGAACAAGGT	CCGCAAGTAATCTGTTACGGAAGCTCTAATCTTGGGTCTGTGCCAGTCTGAGAGAACAAGGTTAACGCGTAGGCTAGATCGCGGTGTTCAGGAT	GTCTTATCATGTGCCTTTCCTCCGCAAGTAATCTGTTACGGAAGCTCTAATCTTGGGTCTGTGCCAGTCTGAGAGAACAAGGTTAACGCGTAGGCTAGATCGCGGTGTTCAGGATCCCTATAGTGAGTCGTATTA
Apoa4	AACAGAACTGAGGCCCCAGAGGCCCGGTTG	ACGGAAGCTCTAATCTAACGCGTAGGCTAGATAACAGAACTGAGGCCCCAGAGGCCCGGTTGTCGCGGTGTTCAGGATTCCGCAAGTAATCTGT	GTCTTATCATGTGCCTTTCCTACGGAAGCTCTAATCTAACGCGTAGGCTAGATAACAGAACTGAGGCCCCAGAGGCCCGGTTGTCGCGGTGTTCAGGATTCCGCAAGTAATCTGTCCCTATAGTGAGTCGTATTA
Apoa4	GGAATGAGCCTGGGAGTCTAGGGGAGTCCC	AACGCGTAGGCTAGATCGCGGTGTTCAGGATTGGAATGAGCCTGGGAGTCTAGGGGAGTCCCTCCGCAAGTAATCTGTTACGGAAGCTCTAATC	GTCTTATCATGTGCCTTTCCTAACGCGTAGGCTAGATCGCGGTGTTCAGGATTGGAATGAGCCTGGGAGTCTAGGGGAGTCCCTCCGCAAGTAATCTGTTACGGAAGCTCTAATCCCCTATAGTGAGTCGTATTA
Apoa4	GAGGCTGGGAAGGATAGCCAGAAACTTCAG	CGCGGTGTTCAGGATTCCGCAAGTAATCTGTTGAGGCTGGGAAGGATAGCCAGAAACTTCAGTACGGAAGCTCTAATCTAACGCGTAGGCTAGA	GTCTTATCATGTGCCTTTCCTCGCGGTGTTCAGGATTCCGCAAGTAATCTGTTGAGGCTGGGAAGGATAGCCAGAAACTTCAGTACGGAAGCTCTAATCTAACGCGTAGGCTAGACCCTATAGTGAGTCGTATTA
Apoa4	CAGTCTTCTTGAGTTGGCTCCACCCTGTCC	CCGCAAGTAATCTGTTACGGAAGCTCTAATCTCAGTCTTCTTGAGTTGGCTCCACCCTGTCCTAACGCGTAGGCTAGATCGCGGTGTTCAGGAT	GTCTTATCATGTGCCTTTCCTCCGCAAGTAATCTGTTACGGAAGCTCTAATCTCAGTCTTCTTGAGTTGGCTCCACCCTGTCCTAACGCGTAGGCTAGATCGCGGTGTTCAGGATCCCTATAGTGAGTCGTATTA
Apoa4	GAAGCTGACAGCACACAGGCAGCAGAGGGA	ACGGAAGCTCTAATCTAACGCGTAGGCTAGATGAAGCTGACAGCACACAGGCAGCAGAGGGATCGCGGTGTTCAGGATTCCGCAAGTAATCTGT	GTCTTATCATGTGCCTTTCCTACGGAAGCTCTAATCTAACGCGTAGGCTAGATGAAGCTGACAGCACACAGGCAGCAGAGGGATCGCGGTGTTCAGGATTCCGCAAGTAATCTGTCCCTATAGTGAGTCGTATTA
Apoa4	CTCTTGGACTTTAGTGGCCCTAAGACAACG	AACGCGTAGGCTAGATCGCGGTGTTCAGGATTCTCTTGGACTTTAGTGGCCCTAAGACAACGTCCGCAAGTAATCTGTTACGGAAGCTCTAATC	GTCTTATCATGTGCCTTTCCTAACGCGTAGGCTAGATCGCGGTGTTCAGGATTCTCTTGGACTTTAGTGGCCCTAAGACAACGTCCGCAAGTAATCTGTTACGGAAGCTCTAATCCCCTATAGTGAGTCGTATTA
Apoa4	CCACGTTGGAAGGTGACACACTCCCAGGAG	CGCGGTGTTCAGGATTCCGCAAGTAATCTGTTCCACGTTGGAAGGTGACACACTCCCAGGAGTACGGAAGCTCTAATCTAACGCGTAGGCTAGA	GTCTTATCATGTGCCTTTCCTCGCGGTGTTCAGGATTCCGCAAGTAATCTGTTCCACGTTGGAAGGTGACACACTCCCAGGAGTACGGAAGCTCTAATCTAACGCGTAGGCTAGACCCTATAGTGAGTCGTATTA
Apoa4	TTTAAAGCCCCTCCAGCCCTCTCTCCCCGC	CCGCAAGTAATCTGTTACGGAAGCTCTAATCTTTTAAAGCCCCTCCAGCCCTCTCTCCCCGCTAACGCGTAGGCTAGATCGCGGTGTTCAGGAT	GTCTTATCATGTGCCTTTCCTCCGCAAGTAATCTGTTACGGAAGCTCTAATCTTTTAAAGCCCCTCCAGCCCTCTCTCCCCGCTAACGCGTAGGCTAGATCGCGGTGTTCAGGATCCCTATAGTGAGTCGTATTA
Apoa4	GCAGATTGACTGCAGGCAAGGCCAGCCACT	ACGGAAGCTCTAATCTAACGCGTAGGCTAGATGCAGATTGACTGCAGGCAAGGCCAGCCACTTCGCGGTGTTCAGGATTCCGCAAGTAATCTGT	GTCTTATCATGTGCCTTTCCTACGGAAGCTCTAATCTAACGCGTAGGCTAGATGCAGATTGACTGCAGGCAAGGCCAGCCACTTCGCGGTGTTCAGGATTCCGCAAGTAATCTGTCCCTATAGTGAGTCGTATTA
Apoa4	AGTCAGAAGAAACGGTGTACCTGTGTCCCT	AACGCGTAGGCTAGATCGCGGTGTTCAGGATTAGTCAGAAGAAACGGTGTACCTGTGTCCCTTCCGCAAGTAATCTGTTACGGAAGCTCTAATC	GTCTTATCATGTGCCTTTCCTAACGCGTAGGCTAGATCGCGGTGTTCAGGATTAGTCAGAAGAAACGGTGTACCTGTGTCCCTTCCGCAAGTAATCTGTTACGGAAGCTCTAATCCCCTATAGTGAGTCGTATTA
Apoa4	GGACAGTTTCGGCTACACTGGATGTTTCCC	CGCGGTGTTCAGGATTCCGCAAGTAATCTGTTGGACAGTTTCGGCTACACTGGATGTTTCCCTACGGAAGCTCTAATCTAACGCGTAGGCTAGA	GTCTTATCATGTGCCTTTCCTCGCGGTGTTCAGGATTCCGCAAGTAATCTGTTGGACAGTTTCGGCTACACTGGATGTTTCCCTACGGAAGCTCTAATCTAACGCGTAGGCTAGACCCTATAGTGAGTCGTATTA
Apoa4	TTCAGGAACATCCTGGGCTCCTCACTGGGC	CCGCAAGTAATCTGTTACGGAAGCTCTAATCTTTCAGGAACATCCTGGGCTCCTCACTGGGCTAACGCGTAGGCTAGATCGCGGTGTTCAGGAT	GTCTTATCATGTGCCTTTCCTCCGCAAGTAATCTGTTACGGAAGCTCTAATCTTTCAGGAACATCCTGGGCTCCTCACTGGGCTAACGCGTAGGCTAGATCGCGGTGTTCAGGATCCCTATAGTGAGTCGTATTA
Apoa4	TTGGCCACCTGGTCCGAAGTGACCTCAGCC	ACGGAAGCTCTAATCTAACGCGTAGGCTAGATTTGGCCACCTGGTCCGAAGTGACCTCAGCCTCGCGGTGTTCAGGATTCCGCAAGTAATCTGT	GTCTTATCATGTGCCTTTCCTACGGAAGCTCTAATCTAACGCGTAGGCTAGATTTGGCCACCTGGTCCGAAGTGACCTCAGCCTCGCGGTGTTCAGGATTCCGCAAGTAATCTGTCCCTATAGTGAGTCGTATTA
Apoa4	TGCTTAGCTGGGTAAAGTAATCCCACACCA	AACGCGTAGGCTAGATCGCGGTGTTCAGGATTTGCTTAGCTGGGTAAAGTAATCCCACACCATCCGCAAGTAATCTGTTACGGAAGCTCTAATC	GTCTTATCATGTGCCTTTCCTAACGCGTAGGCTAGATCGCGGTGTTCAGGATTTGCTTAGCTGGGTAAAGTAATCCCACACCATCCGCAAGTAATCTGTTACGGAAGCTCTAATCCCCTATAGTGAGTCGTATTA
Apoa4	CTGAAACTGTTCTACAGCCTCCTTGGCATT	CGCGGTGTTCAGGATTCCGCAAGTAATCTGTTCTGAAACTGTTCTACAGCCTCCTTGGCATTTACGGAAGCTCTAATCTAACGCGTAGGCTAGA	GTCTTATCATGTGCCTTTCCTCGCGGTGTTCAGGATTCCGCAAGTAATCTGTTCTGAAACTGTTCTACAGCCTCCTTGGCATTTACGGAAGCTCTAATCTAACGCGTAGGCTAGACCCTATAGTGAGTCGTATTA
Apoa4	TAGCATCCCCAAGTTTGTCCTGGAAGAGGG	CCGCAAGTAATCTGTTACGGAAGCTCTAATCTTAGCATCCCCAAGTTTGTCCTGGAAGAGGGTAACGCGTAGGCTAGATCGCGGTGTTCAGGAT	GTCTTATCATGTGCCTTTCCTCCGCAAGTAATCTGTTACGGAAGCTCTAATCTTAGCATCCCCAAGTTTGTCCTGGAAGAGGGTAACGCGTAGGCTAGATCGCGGTGTTCAGGATCCCTATAGTGAGTCGTATTA
Apoa4	TGTTGATCTGATCTTGCAGGTCCACGGCAT	ACGGAAGCTCTAATCTAACGCGTAGGCTAGATTGTTGATCTGATCTTGCAGGTCCACGGCATTCGCGGTGTTCAGGATTCCGCAAGTAATCTGT	GTCTTATCATGTGCCTTTCCTACGGAAGCTCTAATCTAACGCGTAGGCTAGATTGTTGATCTGATCTTGCAGGTCCACGGCATTCGCGGTGTTCAGGATTCCGCAAGTAATCTGTCCCTATAGTGAGTCGTATTA
Apoa4	GGTCAGCTGGAGCTTCATTTCCTGGGTCTG	AACGCGTAGGCTAGATCGCGGTGTTCAGGATTGGTCAGCTGGAGCTTCATTTCCTGGGTCTGTCCGCAAGTAATCTGTTACGGAAGCTCTAATC	GTCTTATCATGTGCCTTTCCTAACGCGTAGGCTAGATCGCGGTGTTCAGGATTGGTCAGCTGGAGCTTCATTTCCTGGGTCTGTCCGCAAGTAATCTGTTACGGAAGCTCTAATCCCCTATAGTGAGTCGTATTA
Apoa4	TTGATCGTGGTCTGCATGCGCTGGATGTAT	CGCGGTGTTCAGGATTCCGCAAGTAATCTGTTTTGATCGTGGTCTGCATGCGCTGGATGTATTACGGAAGCTCTAATCTAACGCGTAGGCTAGA	GTCTTATCATGTGCCTTTCCTCGCGGTGTTCAGGATTCCGCAAGTAATCTGTTTTGATCGTGGTCTGCATGCGCTGGATGTATTACGGAAGCTCTAATCTAACGCGTAGGCTAGACCCTATAGTGAGTCGTATTA
Apoa4	TCATCGAGGTGTGCAGGTTGTCCACATTCT	CCGCAAGTAATCTGTTACGGAAGCTCTAATCTTCATCGAGGTGTGCAGGTTGTCCACATTCTTAACGCGTAGGCTAGATCGCGGTGTTCAGGAT	GTCTTATCATGTGCCTTTCCTCCGCAAGTAATCTGTTACGGAAGCTCTAATCTTCATCGAGGTGTGCAGGTTGTCCACATTCTTAACGCGTAGGCTAGATCGCGGTGTTCAGGATCCCTATAGTGAGTCGTATTA
Apoa4	AAACTTGTCCTTTAAGTTGGTGGCAAGGGG	ACGGAAGCTCTAATCTAACGCGTAGGCTAGATAAACTTGTCCTTTAAGTTGGTGGCAAGGGGTCGCGGTGTTCAGGATTCCGCAAGTAATCTGT	GTCTTATCATGTGCCTTTCCTACGGAAGCTCTAATCTAACGCGTAGGCTAGATAAACTTGTCCTTTAAGTTGGTGGCAAGGGGTCGCGGTGTTCAGGATTCCGCAAGTAATCTGTCCCTATAGTGAGTCGTATTA
Apoa4	AGGTGCCCCTTGAGCTCTTCCATATTCCTG	AACGCGTAGGCTAGATCGCGGTGTTCAGGATTAGGTGCCCCTTGAGCTCTTCCATATTCCTGTCCGCAAGTAATCTGTTACGGAAGCTCTAATC	GTCTTATCATGTGCCTTTCCTAACGCGTAGGCTAGATCGCGGTGTTCAGGATTAGGTGCCCCTTGAGCTCTTCCATATTCCTGTCCGCAAGTAATCTGTTACGGAAGCTCTAATCCCCTATAGTGAGTCGTATTA
Apoa4	TCGATCGTGGCCTTCAGCTCGTTGGCACGG	CGCGGTGTTCAGGATTCCGCAAGTAATCTGTTTCGATCGTGGCCTTCAGCTCGTTGGCACGGTACGGAAGCTCTAATCTAACGCGTAGGCTAGA	GTCTTATCATGTGCCTTTCCTCGCGGTGTTCAGGATTCCGCAAGTAATCTGTTTCGATCGTGGCCTTCAGCTCGTTGGCACGGTACGGAAGCTCTAATCTAACGCGTAGGCTAGACCCTATAGTGAGTCGTATTA
Apoa4	AGTTTCTCCTGCACGCCCACCGTCAGAGGG	CCGCAAGTAATCTGTTACGGAAGCTCTAATCTAGTTTCTCCTGCACGCCCACCGTCAGAGGGTAACGCGTAGGCTAGATCGCGGTGTTCAGGAT	GTCTTATCATGTGCCTTTCCTCCGCAAGTAATCTGTTACGGAAGCTCTAATCTAGTTTCTCCTGCACGCCCACCGTCAGAGGGTAACGCGTAGGCTAGATCGCGGTGTTCAGGATCCCTATAGTGAGTCGTATTA
Apoa4	TCTGGAAGGCCAGGCCCTCCATCTGATGGT	ACGGAAGCTCTAATCTAACGCGTAGGCTAGATTCTGGAAGGCCAGGCCCTCCATCTGATGGTTCGCGGTGTTCAGGATTCCGCAAGTAATCTGT	GTCTTATCATGTGCCTTTCCTACGGAAGCTCTAATCTAACGCGTAGGCTAGATTCTGGAAGGCCAGGCCCTCCATCTGATGGTTCGCGGTGTTCAGGATTCCGCAAGTAATCTGTCCCTATAGTGAGTCGTATTA
Apoa4	CTTGGTCTGGAGCTCCTCCGCGTTCTTCTT	AACGCGTAGGCTAGATCGCGGTGTTCAGGATTCTTGGTCTGGAGCTCCTCCGCGTTCTTCTTTCCGCAAGTAATCTGTTACGGAAGCTCTAATC	GTCTTATCATGTGCCTTTCCTAACGCGTAGGCTAGATCGCGGTGTTCAGGATTCTTGGTCTGGAGCTCCTCCGCGTTCTTCTTTCCGCAAGTAATCTGTTACGGAAGCTCTAATCCCCTATAGTGAGTCGTATTA
Apoa4	GGCCAGATTCTTCTGCAGCTGGTCGATTTT	CGCGGTGTTCAGGATTCCGCAAGTAATCTGTTGGCCAGATTCTTCTGCAGCTGGTCGATTTTTACGGAAGCTCTAATCTAACGCGTAGGCTAGA	GTCTTATCATGTGCCTTTCCTCGCGGTGTTCAGGATTCCGCAAGTAATCTGTTGGCCAGATTCTTCTGCAGCTGGTCGATTTTTACGGAAGCTCTAATCTAACGCGTAGGCTAGACCCTATAGTGAGTCGTATTA
Apoa4	TTCACCTTGCTCTGCACGTCTTCCACCAGC	CCGCAAGTAATCTGTTACGGAAGCTCTAATCTTTCACCTTGCTCTGCACGTCTTCCACCAGCTAACGCGTAGGCTAGATCGCGGTGTTCAGGAT	GTCTTATCATGTGCCTTTCCTCCGCAAGTAATCTGTTACGGAAGCTCTAATCTTTCACCTTGCTCTGCACGTCTTCCACCAGCTAACGCGTAGGCTAGATCGCGGTGTTCAGGATCCCTATAGTGAGTCGTATTA
Apoa4	CCAGAGACTTCTGCAGCCCTTCCGTGTTGC	ACGGAAGCTCTAATCTAACGCGTAGGCTAGATCCAGAGACTTCTGCAGCCCTTCCGTGTTGCTCGCGGTGTTCAGGATTCCGCAAGTAATCTGT	GTCTTATCATGTGCCTTTCCTACGGAAGCTCTAATCTAACGCGTAGGCTAGATCCAGAGACTTCTGCAGCCCTTCCGTGTTGCTCGCGGTGTTCAGGATTCCGCAAGTAATCTGTCCCTATAGTGAGTCGTATTA
Apoa4	TCCCATGGGCTCCACAGTGCGTCGGAACTC	AACGCGTAGGCTAGATCGCGGTGTTCAGGATTTCCCATGGGCTCCACAGTGCGTCGGAACTCTCCGCAAGTAATCTGTTACGGAAGCTCTAATC	GTCTTATCATGTGCCTTTCCTAACGCGTAGGCTAGATCGCGGTGTTCAGGATTTCCCATGGGCTCCACAGTGCGTCGGAACTCTCCGCAAGTAATCTGTTACGGAAGCTCTAATCCCCTATAGTGAGTCGTATTA
Apoa4	AGCTGCTGCACCAGAGCCTTGTTGAACATC	CGCGGTGTTCAGGATTCCGCAAGTAATCTGTTAGCTGCTGCACCAGAGCCTTGTTGAACATCTACGGAAGCTCTAATCTAACGCGTAGGCTAGA	GTCTTATCATGTGCCTTTCCTCGCGGTGTTCAGGATTCCGCAAGTAATCTGTTAGCTGCTGCACCAGAGCCTTGTTGAACATCTACGGAAGCTCTAATCTAACGCGTAGGCTAGACCCTATAGTGAGTCGTATTA
Apoa4	AATTGGGACCCAGCTGCTGTCTGAACTGTT	CCGCAAGTAATCTGTTACGGAAGCTCTAATCTAATTGGGACCCAGCTGCTGTCTGAACTGTTTAACGCGTAGGCTAGATCGCGGTGTTCAGGAT	GTCTTATCATGTGCCTTTCCTCCGCAAGTAATCTGTTACGGAAGCTCTAATCTAATTGGGACCCAGCTGCTGTCTGAACTGTTTAACGCGTAGGCTAGATCGCGGTGTTCAGGATCCCTATAGTGAGTCGTATTA
Apoa4	CAGGAAGCTCAAGTGGCTTTCCACCTCCCC	ACGGAAGCTCTAATCTAACGCGTAGGCTAGATCAGGAAGCTCAAGTGGCTTTCCACCTCCCCTCGCGGTGTTCAGGATTCCGCAAGTAATCTGT	GTCTTATCATGTGCCTTTCCTACGGAAGCTCTAATCTAACGCGTAGGCTAGATCAGGAAGCTCAAGTGGCTTTCCACCTCCCCTCGCGGTGTTCAGGATTCCGCAAGTAATCTGTCCCTATAGTGAGTCGTATTA
Apoa4	AAGGAGTTGACCTTCTCCCTCAGGCTCTTC	AACGCGTAGGCTAGATCGCGGTGTTCAGGATTAAGGAGTTGACCTTCTCCCTCAGGCTCTTCTCCGCAAGTAATCTGTTACGGAAGCTCTAATC	GTCTTATCATGTGCCTTTCCTAACGCGTAGGCTAGATCGCGGTGTTCAGGATTAAGGAGTTGACCTTCTCCCTCAGGCTCTTCTCCGCAAGTAATCTGTTACGGAAGCTCTAATCCCCTATAGTGAGTCGTATTA
Apoa4	GGGCTTGAGGCTGGTCTGGGCTCCCCTTTT	CGCGGTGTTCAGGATTCCGCAAGTAATCTGTTGGGCTTGAGGCTGGTCTGGGCTCCCCTTTTTACGGAAGCTCTAATCTAACGCGTAGGCTAGA	GTCTTATCATGTGCCTTTCCTCGCGGTGTTCAGGATTCCGCAAGTAATCTGTTGGGCTTGAGGCTGGTCTGGGCTCCCCTTTTTACGGAAGCTCTAATCTAACGCGTAGGCTAGACCCTATAGTGAGTCGTATTA
Apoa4	CAGCTCAGCTCTCCAGAGGTTTGGGCTGCA	CCGCAAGTAATCTGTTACGGAAGCTCTAATCTCAGCTCAGCTCTCCAGAGGTTTGGGCTGCATAACGCGTAGGCTAGATCGCGGTGTTCAGGAT	GTCTTATCATGTGCCTTTCCTCCGCAAGTAATCTGTTACGGAAGCTCTAATCTCAGCTCAGCTCTCCAGAGGTTTGGGCTGCATAACGCGTAGGCTAGATCGCGGTGTTCAGGATCCCTATAGTGAGTCGTATTA
Apoa4	TCTGCTGCTGTGATGGGCTGAGGGCACCAG	ACGGAAGCTCTAATCTAACGCGTAGGCTAGATTCTGCTGCTGTGATGGGCTGAGGGCACCAGTCGCGGTGTTCAGGATTCCGCAAGTAATCTGT	GTCTTATCATGTGCCTTTCCTACGGAAGCTCTAATCTAACGCGTAGGCTAGATTCTGCTGCTGTGATGGGCTGAGGGCACCAGTCGCGGTGTTCAGGATTCCGCAAGTAATCTGTCCCTATAGTGAGTCGTATTA
Apoa4	AGTGACAGACAGGTGGTGGGGCAGGACAGG	AACGCGTAGGCTAGATCGCGGTGTTCAGGATTAGTGACAGACAGGTGGTGGGGCAGGACAGGTCCGCAAGTAATCTGTTACGGAAGCTCTAATC	GTCTTATCATGTGCCTTTCCTAACGCGTAGGCTAGATCGCGGTGTTCAGGATTAGTGACAGACAGGTGGTGGGGCAGGACAGGTCCGCAAGTAATCTGTTACGGAAGCTCTAATCCCCTATAGTGAGTCGTATTA
Apoa4	CTCAAGCTGGTACAAGAAGTGCCTGGGGAC	CGCGGTGTTCAGGATTCCGCAAGTAATCTGTTCTCAAGCTGGTACAAGAAGTGCCTGGGGACTACGGAAGCTCTAATCTAACGCGTAGGCTAGA	GTCTTATCATGTGCCTTTCCTCGCGGTGTTCAGGATTCCGCAAGTAATCTGTTCTCAAGCTGGTACAAGAAGTGCCTGGGGACTACGGAAGCTCTAATCTAACGCGTAGGCTAGACCCTATAGTGAGTCGTATTA
Apoa4	GATGTGGCTTCACCTCCCACAGGACATGTG	CCGCAAGTAATCTGTTACGGAAGCTCTAATCTGATGTGGCTTCACCTCCCACAGGACATGTGTAACGCGTAGGCTAGATCGCGGTGTTCAGGAT	GTCTTATCATGTGCCTTTCCTCCGCAAGTAATCTGTTACGGAAGCTCTAATCTGATGTGGCTTCACCTCCCACAGGACATGTGTAACGCGTAGGCTAGATCGCGGTGTTCAGGATCCCTATAGTGAGTCGTATTA
Apob	TGGTGTCCAAGAACAGTAGCAGGAACAGCA	GCGGTGATTGCACCATGTCCCGGCGTATCAATTGGTGTCCAAGAACAGTAGCAGGAACAGCATACGGAAGCTCTAATCTACTACGCGCGGATAT	GTCTTATCATGTGCCTTTCCTGCGGTGATTGCACCATGTCCCGGCGTATCAATTGGTGTCCAAGAACAGTAGCAGGAACAGCATACGGAAGCTCTAATCTACTACGCGCGGATATCCCTATAGTGAGTCGTATTA
Apob	TCCCTTCAGGAATGGCCAGCTTGAGTTCGT	GTCCCGGCGTATCAATACGGAAGCTCTAATCTTCCCTTCAGGAATGGCCAGCTTGAGTTCGTTACTACGCGCGGATATTGCGGTGATTGCACCA	GTCTTATCATGTGCCTTTCCTGTCCCGGCGTATCAATACGGAAGCTCTAATCTTCCCTTCAGGAATGGCCAGCTTGAGTTCGTTACTACGCGCGGATATTGCGGTGATTGCACCACCCTATAGTGAGTCGTATTA
Apob	ACTCTTGTTGGTCCTCTTCTGTCTCTGGGG	ACGGAAGCTCTAATCTACTACGCGCGGATATTACTCTTGTTGGTCCTCTTCTGTCTCTGGGGTGCGGTGATTGCACCATGTCCCGGCGTATCAA	GTCTTATCATGTGCCTTTCCTACGGAAGCTCTAATCTACTACGCGCGGATATTACTCTTGTTGGTCCTCTTCTGTCTCTGGGGTGCGGTGATTGCACCATGTCCCGGCGTATCAACCCTATAGTGAGTCGTATTA
Apob	ACACTTGTACTGATGGGCTGGAAGCCGTCA	ACTACGCGCGGATATTGCGGTGATTGCACCATACACTTGTACTGATGGGCTGGAAGCCGTCATGTCCCGGCGTATCAATACGGAAGCTCTAATC	GTCTTATCATGTGCCTTTCCTACTACGCGCGGATATTGCGGTGATTGCACCATACACTTGTACTGATGGGCTGGAAGCCGTCATGTCCCGGCGTATCAATACGGAAGCTCTAATCCCCTATAGTGAGTCGTATTA
Apob	GCTCTCAAAGGCCAGACCCATCCGGTTGGT	GCGGTGATTGCACCATGTCCCGGCGTATCAATGCTCTCAAAGGCCAGACCCATCCGGTTGGTTACGGAAGCTCTAATCTACTACGCGCGGATAT	GTCTTATCATGTGCCTTTCCTGCGGTGATTGCACCATGTCCCGGCGTATCAATGCTCTCAAAGGCCAGACCCATCCGGTTGGTTACGGAAGCTCTAATCTACTACGCGCGGATATCCCTATAGTGAGTCGTATTA
Apob	TCAGCCTGCTTTGGGGATGACGTGGACTTG	GTCCCGGCGTATCAATACGGAAGCTCTAATCTTCAGCCTGCTTTGGGGATGACGTGGACTTGTACTACGCGCGGATATTGCGGTGATTGCACCA	GTCTTATCATGTGCCTTTCCTGTCCCGGCGTATCAATACGGAAGCTCTAATCTTCAGCCTGCTTTGGGGATGACGTGGACTTGTACTACGCGCGGATATTGCGGTGATTGCACCACCCTATAGTGAGTCGTATTA
Apob	CTGGAGGATGTGAGTATAGCACTGTGGCTG	ACGGAAGCTCTAATCTACTACGCGCGGATATTCTGGAGGATGTGAGTATAGCACTGTGGCTGTGCGGTGATTGCACCATGTCCCGGCGTATCAA	GTCTTATCATGTGCCTTTCCTACGGAAGCTCTAATCTACTACGCGCGGATATTCTGGAGGATGTGAGTATAGCACTGTGGCTGTGCGGTGATTGCACCATGTCCCGGCGTATCAACCCTATAGTGAGTCGTATTA
Apob	CAGGTAGGTGACAATGTCAACCAGGAGGGG	ACTACGCGCGGATATTGCGGTGATTGCACCATCAGGTAGGTGACAATGTCAACCAGGAGGGGTGTCCCGGCGTATCAATACGGAAGCTCTAATC	GTCTTATCATGTGCCTTTCCTACTACGCGCGGATATTGCGGTGATTGCACCATCAGGTAGGTGACAATGTCAACCAGGAGGGGTGTCCCGGCGTATCAATACGGAAGCTCTAATCCCCTATAGTGAGTCGTATTA
Apob	ACTGCGTGGCTCAGTGCATACAGAGTGGCT	GCGGTGATTGCACCATGTCCCGGCGTATCAATACTGCGTGGCTCAGTGCATACAGAGTGGCTTACGGAAGCTCTAATCTACTACGCGCGGATAT	GTCTTATCATGTGCCTTTCCTGCGGTGATTGCACCATGTCCCGGCGTATCAATACTGCGTGGCTCAGTGCATACAGAGTGGCTTACGGAAGCTCTAATCTACTACGCGCGGATATCCCTATAGTGAGTCGTATTA
Apob	TCGTACACAGCTCAGGACTGAGGACTTGAG	GTCCCGGCGTATCAATACGGAAGCTCTAATCTTCGTACACAGCTCAGGACTGAGGACTTGAGTACTACGCGCGGATATTGCGGTGATTGCACCA	GTCTTATCATGTGCCTTTCCTGTCCCGGCGTATCAATACGGAAGCTCTAATCTTCGTACACAGCTCAGGACTGAGGACTTGAGTACTACGCGCGGATATTGCGGTGATTGCACCACCCTATAGTGAGTCGTATTA
Apob	TCCACCAAGACCTTGGAGACACCATCTGGA	ACGGAAGCTCTAATCTACTACGCGCGGATATTTCCACCAAGACCTTGGAGACACCATCTGGATGCGGTGATTGCACCATGTCCCGGCGTATCAA	GTCTTATCATGTGCCTTTCCTACGGAAGCTCTAATCTACTACGCGCGGATATTTCCACCAAGACCTTGGAGACACCATCTGGATGCGGTGATTGCACCATGTCCCGGCGTATCAACCCTATAGTGAGTCGTATTA
Apob	AGCTTCCCCAGGACTTGGAGGTCTTGGAGT	ACTACGCGCGGATATTGCGGTGATTGCACCATAGCTTCCCCAGGACTTGGAGGTCTTGGAGTTGTCCCGGCGTATCAATACGGAAGCTCTAATC	GTCTTATCATGTGCCTTTCCTACTACGCGCGGATATTGCGGTGATTGCACCATAGCTTCCCCAGGACTTGGAGGTCTTGGAGTTGTCCCGGCGTATCAATACGGAAGCTCTAATCCCCTATAGTGAGTCGTATTA
Apob	GGACACTTGCAGCTGTAACCCTGCTCCAGT	GCGGTGATTGCACCATGTCCCGGCGTATCAATGGACACTTGCAGCTGTAACCCTGCTCCAGTTACGGAAGCTCTAATCTACTACGCGCGGATAT	GTCTTATCATGTGCCTTTCCTGCGGTGATTGCACCATGTCCCGGCGTATCAATGGACACTTGCAGCTGTAACCCTGCTCCAGTTACGGAAGCTCTAATCTACTACGCGCGGATATCCCTATAGTGAGTCGTATTA
Apob	TCCAGTCTTACACCAGCCTTGATCCCGGGG	GTCCCGGCGTATCAATACGGAAGCTCTAATCTTCCAGTCTTACACCAGCCTTGATCCCGGGGTACTACGCGCGGATATTGCGGTGATTGCACCA	GTCTTATCATGTGCCTTTCCTGTCCCGGCGTATCAATACGGAAGCTCTAATCTTCCAGTCTTACACCAGCCTTGATCCCGGGGTACTACGCGCGGATATTGCGGTGATTGCACCACCCTATAGTGAGTCGTATTA
Apob	CCTGTTCTCAACCAGAGGTGGGATCACTTC	ACGGAAGCTCTAATCTACTACGCGCGGATATTCCTGTTCTCAACCAGAGGTGGGATCACTTCTGCGGTGATTGCACCATGTCCCGGCGTATCAA	GTCTTATCATGTGCCTTTCCTACGGAAGCTCTAATCTACTACGCGCGGATATTCCTGTTCTCAACCAGAGGTGGGATCACTTCTGCGGTGATTGCACCATGTCCCGGCGTATCAACCCTATAGTGAGTCGTATTA
Apob	GTGAAGAGAGGCTTGCAAGTTGACCAGGAC	ACTACGCGCGGATATTGCGGTGATTGCACCATGTGAAGAGAGGCTTGCAAGTTGACCAGGACTGTCCCGGCGTATCAATACGGAAGCTCTAATC	GTCTTATCATGTGCCTTTCCTACTACGCGCGGATATTGCGGTGATTGCACCATGTGAAGAGAGGCTTGCAAGTTGACCAGGACTGTCCCGGCGTATCAATACGGAAGCTCTAATCCCCTATAGTGAGTCGTATTA
Apob	TAGTAAGAGGCAGACTCCGTGGAGCTGGCG	GCGGTGATTGCACCATGTCCCGGCGTATCAATTAGTAAGAGGCAGACTCCGTGGAGCTGGCGTACGGAAGCTCTAATCTACTACGCGCGGATAT	GTCTTATCATGTGCCTTTCCTGCGGTGATTGCACCATGTCCCGGCGTATCAATTAGTAAGAGGCAGACTCCGTGGAGCTGGCGTACGGAAGCTCTAATCTACTACGCGCGGATATCCCTATAGTGAGTCGTATTA
Apob	CACTCCTGGCTTCTGCTTGCAAACGTGGTA	GTCCCGGCGTATCAATACGGAAGCTCTAATCTCACTCCTGGCTTCTGCTTGCAAACGTGGTATACTACGCGCGGATATTGCGGTGATTGCACCA	GTCTTATCATGTGCCTTTCCTGTCCCGGCGTATCAATACGGAAGCTCTAATCTCACTCCTGGCTTCTGCTTGCAAACGTGGTATACTACGCGCGGATATTGCGGTGATTGCACCACCCTATAGTGAGTCGTATTA
Apob	CAGTTTGGTGGAGGACCAGTGGGTGTGGAC	ACGGAAGCTCTAATCTACTACGCGCGGATATTCAGTTTGGTGGAGGACCAGTGGGTGTGGACTGCGGTGATTGCACCATGTCCCGGCGTATCAA	GTCTTATCATGTGCCTTTCCTACGGAAGCTCTAATCTACTACGCGCGGATATTCAGTTTGGTGGAGGACCAGTGGGTGTGGACTGCGGTGATTGCACCATGTCCCGGCGTATCAACCCTATAGTGAGTCGTATTA
Apob	CAGACTTGAAGTTGAGGGCTGGTGTCCTCA	ACTACGCGCGGATATTGCGGTGATTGCACCATCAGACTTGAAGTTGAGGGCTGGTGTCCTCATGTCCCGGCGTATCAATACGGAAGCTCTAATC	GTCTTATCATGTGCCTTTCCTACTACGCGCGGATATTGCGGTGATTGCACCATCAGACTTGAAGTTGAGGGCTGGTGTCCTCATGTCCCGGCGTATCAATACGGAAGCTCTAATCCCCTATAGTGAGTCGTATTA
Apob	TGGTCTCTGCTGGTGTTGCCACCAGTGTAG	GCGGTGATTGCACCATGTCCCGGCGTATCAATTGGTCTCTGCTGGTGTTGCCACCAGTGTAGTACGGAAGCTCTAATCTACTACGCGCGGATAT	GTCTTATCATGTGCCTTTCCTGCGGTGATTGCACCATGTCCCGGCGTATCAATTGGTCTCTGCTGGTGTTGCCACCAGTGTAGTACGGAAGCTCTAATCTACTACGCGCGGATATCCCTATAGTGAGTCGTATTA
Apob	TCTTCATGCGGTACTGAGCCTGAAGGCTGA	GTCCCGGCGTATCAATACGGAAGCTCTAATCTTCTTCATGCGGTACTGAGCCTGAAGGCTGATACTACGCGCGGATATTGCGGTGATTGCACCA	GTCTTATCATGTGCCTTTCCTGTCCCGGCGTATCAATACGGAAGCTCTAATCTTCTTCATGCGGTACTGAGCCTGAAGGCTGATACTACGCGCGGATATTGCGGTGATTGCACCACCCTATAGTGAGTCGTATTA
Apob	GCCGCTCAGCTGGCCAGTTGTAACATCTCT	ACGGAAGCTCTAATCTACTACGCGCGGATATTGCCGCTCAGCTGGCCAGTTGTAACATCTCTTGCGGTGATTGCACCATGTCCCGGCGTATCAA	GTCTTATCATGTGCCTTTCCTACGGAAGCTCTAATCTACTACGCGCGGATATTGCCGCTCAGCTGGCCAGTTGTAACATCTCTTGCGGTGATTGCACCATGTCCCGGCGTATCAACCCTATAGTGAGTCGTATTA
Apob	CATCCTGGTACATTCCCACGATCTGGTTGG	ACTACGCGCGGATATTGCGGTGATTGCACCATCATCCTGGTACATTCCCACGATCTGGTTGGTGTCCCGGCGTATCAATACGGAAGCTCTAATC	GTCTTATCATGTGCCTTTCCTACTACGCGCGGATATTGCGGTGATTGCACCATCATCCTGGTACATTCCCACGATCTGGTTGGTGTCCCGGCGTATCAATACGGAAGCTCTAATCCCCTATAGTGAGTCGTATTA
Apob	CAGGTCAGAAGTGGAGGTGATGGACAGGGC	GCGGTGATTGCACCATGTCCCGGCGTATCAATCAGGTCAGAAGTGGAGGTGATGGACAGGGCTACGGAAGCTCTAATCTACTACGCGCGGATAT	GTCTTATCATGTGCCTTTCCTGCGGTGATTGCACCATGTCCCGGCGTATCAATCAGGTCAGAAGTGGAGGTGATGGACAGGGCTACGGAAGCTCTAATCTACTACGCGCGGATATCCCTATAGTGAGTCGTATTA
Apob	GGGATCCTGAAAGAAGGGTGACAAGCCTCA	GTCCCGGCGTATCAATACGGAAGCTCTAATCTGGGATCCTGAAAGAAGGGTGACAAGCCTCATACTACGCGCGGATATTGCGGTGATTGCACCA	GTCTTATCATGTGCCTTTCCTGTCCCGGCGTATCAATACGGAAGCTCTAATCTGGGATCCTGAAAGAAGGGTGACAAGCCTCATACTACGCGCGGATATTGCGGTGATTGCACCACCCTATAGTGAGTCGTATTA
Apob	GGTGGTCGCACTGGTTGATAGTCCATCACG	ACGGAAGCTCTAATCTACTACGCGCGGATATTGGTGGTCGCACTGGTTGATAGTCCATCACGTGCGGTGATTGCACCATGTCCCGGCGTATCAA	GTCTTATCATGTGCCTTTCCTACGGAAGCTCTAATCTACTACGCGCGGATATTGGTGGTCGCACTGGTTGATAGTCCATCACGTGCGGTGATTGCACCATGTCCCGGCGTATCAACCCTATAGTGAGTCGTATTA
Apob	TGCATTCAACTCATTCTCCAGCAGCAGGGG	ACTACGCGCGGATATTGCGGTGATTGCACCATTGCATTCAACTCATTCTCCAGCAGCAGGGGTGTCCCGGCGTATCAATACGGAAGCTCTAATC	GTCTTATCATGTGCCTTTCCTACTACGCGCGGATATTGCGGTGATTGCACCATTGCATTCAACTCATTCTCCAGCAGCAGGGGTGTCCCGGCGTATCAATACGGAAGCTCTAATCCCCTATAGTGAGTCGTATTA
Apob	AATTTCATGGATGCCCCAGAGAGCCCAAGC	GCGGTGATTGCACCATGTCCCGGCGTATCAATAATTTCATGGATGCCCCAGAGAGCCCAAGCTACGGAAGCTCTAATCTACTACGCGCGGATAT	GTCTTATCATGTGCCTTTCCTGCGGTGATTGCACCATGTCCCGGCGTATCAATAATTTCATGGATGCCCCAGAGAGCCCAAGCTACGGAAGCTCTAATCTACTACGCGCGGATATCCCTATAGTGAGTCGTATTA
Apob	GCCTGGTAAATGCTCCCCAGTGACACCTCT	GTCCCGGCGTATCAATACGGAAGCTCTAATCTGCCTGGTAAATGCTCCCCAGTGACACCTCTTACTACGCGCGGATATTGCGGTGATTGCACCA	GTCTTATCATGTGCCTTTCCTGTCCCGGCGTATCAATACGGAAGCTCTAATCTGCCTGGTAAATGCTCCCCAGTGACACCTCTTACTACGCGCGGATATTGCGGTGATTGCACCACCCTATAGTGAGTCGTATTA
Apob	AAGTTGCCACCCACATTCAGCTTCAGTGGC	ACGGAAGCTCTAATCTACTACGCGCGGATATTAAGTTGCCACCCACATTCAGCTTCAGTGGCTGCGGTGATTGCACCATGTCCCGGCGTATCAA	GTCTTATCATGTGCCTTTCCTACGGAAGCTCTAATCTACTACGCGCGGATATTAAGTTGCCACCCACATTCAGCTTCAGTGGCTGCGGTGATTGCACCATGTCCCGGCGTATCAACCCTATAGTGAGTCGTATTA
Apob	GTGCTGATGCTGCTCTCGTACGGGAGACTG	ACTACGCGCGGATATTGCGGTGATTGCACCATGTGCTGATGCTGCTCTCGTACGGGAGACTGTGTCCCGGCGTATCAATACGGAAGCTCTAATC	GTCTTATCATGTGCCTTTCCTACTACGCGCGGATATTGCGGTGATTGCACCATGTGCTGATGCTGCTCTCGTACGGGAGACTGTGTCCCGGCGTATCAATACGGAAGCTCTAATCCCCTATAGTGAGTCGTATTA
Apob	GAATTTCCAGGTGCTTGTCTGCTCAGCTGG	GCGGTGATTGCACCATGTCCCGGCGTATCAATGAATTTCCAGGTGCTTGTCTGCTCAGCTGGTACGGAAGCTCTAATCTACTACGCGCGGATAT	GTCTTATCATGTGCCTTTCCTGCGGTGATTGCACCATGTCCCGGCGTATCAATGAATTTCCAGGTGCTTGTCTGCTCAGCTGGTACGGAAGCTCTAATCTACTACGCGCGGATATCCCTATAGTGAGTCGTATTA
Apob	CCCCTCGCATGGCTTCCAGTAGACTTATCA	GTCCCGGCGTATCAATACGGAAGCTCTAATCTCCCCTCGCATGGCTTCCAGTAGACTTATCATACTACGCGCGGATATTGCGGTGATTGCACCA	GTCTTATCATGTGCCTTTCCTGTCCCGGCGTATCAATACGGAAGCTCTAATCTCCCCTCGCATGGCTTCCAGTAGACTTATCATACTACGCGCGGATATTGCGGTGATTGCACCACCCTATAGTGAGTCGTATTA
Apob	GGAAGTCTGCTCAGGGCCGCTCTGTATTTC	ACGGAAGCTCTAATCTACTACGCGCGGATATTGGAAGTCTGCTCAGGGCCGCTCTGTATTTCTGCGGTGATTGCACCATGTCCCGGCGTATCAA	GTCTTATCATGTGCCTTTCCTACGGAAGCTCTAATCTACTACGCGCGGATATTGGAAGTCTGCTCAGGGCCGCTCTGTATTTCTGCGGTGATTGCACCATGTCCCGGCGTATCAACCCTATAGTGAGTCGTATTA
Apob	CTTCTTGGAGAGCACGGAGACTGACCTCAA	ACTACGCGCGGATATTGCGGTGATTGCACCATCTTCTTGGAGAGCACGGAGACTGACCTCAATGTCCCGGCGTATCAATACGGAAGCTCTAATC	GTCTTATCATGTGCCTTTCCTACTACGCGCGGATATTGCGGTGATTGCACCATCTTCTTGGAGAGCACGGAGACTGACCTCAATGTCCCGGCGTATCAATACGGAAGCTCTAATCCCCTATAGTGAGTCGTATTA
Apob	TATGCCTTCATCCGAGAAGTTGGGACAGGC	GCGGTGATTGCACCATGTCCCGGCGTATCAATTATGCCTTCATCCGAGAAGTTGGGACAGGCTACGGAAGCTCTAATCTACTACGCGCGGATAT	GTCTTATCATGTGCCTTTCCTGCGGTGATTGCACCATGTCCCGGCGTATCAATTATGCCTTCATCCGAGAAGTTGGGACAGGCTACGGAAGCTCTAATCTACTACGCGCGGATATCCCTATAGTGAGTCGTATTA
Apob	GTGCCCGACCATTGGCTGTTAGAATGCTGG	GTCCCGGCGTATCAATACGGAAGCTCTAATCTGTGCCCGACCATTGGCTGTTAGAATGCTGGTACTACGCGCGGATATTGCGGTGATTGCACCA	GTCTTATCATGTGCCTTTCCTGTCCCGGCGTATCAATACGGAAGCTCTAATCTGTGCCCGACCATTGGCTGTTAGAATGCTGGTACTACGCGCGGATATTGCGGTGATTGCACCACCCTATAGTGAGTCGTATTA
Apob	TGCTTATTGCTGTGGGGATCACATGGCTGG	ACGGAAGCTCTAATCTACTACGCGCGGATATTTGCTTATTGCTGTGGGGATCACATGGCTGGTGCGGTGATTGCACCATGTCCCGGCGTATCAA	GTCTTATCATGTGCCTTTCCTACGGAAGCTCTAATCTACTACGCGCGGATATTTGCTTATTGCTGTGGGGATCACATGGCTGGTGCGGTGATTGCACCATGTCCCGGCGTATCAACCCTATAGTGAGTCGTATTA
Apob	GGTGGCAGCACTAACTTGTATGAAGGCACC	ACTACGCGCGGATATTGCGGTGATTGCACCATGGTGGCAGCACTAACTTGTATGAAGGCACCTGTCCCGGCGTATCAATACGGAAGCTCTAATC	GTCTTATCATGTGCCTTTCCTACTACGCGCGGATATTGCGGTGATTGCACCATGGTGGCAGCACTAACTTGTATGAAGGCACCTGTCCCGGCGTATCAATACGGAAGCTCTAATCCCCTATAGTGAGTCGTATTA
Apob	TCCCAGGACCATGGAAAACTGGCAACTCCA	GCGGTGATTGCACCATGTCCCGGCGTATCAATTCCCAGGACCATGGAAAACTGGCAACTCCATACGGAAGCTCTAATCTACTACGCGCGGATAT	GTCTTATCATGTGCCTTTCCTGCGGTGATTGCACCATGTCCCGGCGTATCAATTCCCAGGACCATGGAAAACTGGCAACTCCATACGGAAGCTCTAATCTACTACGCGCGGATATCCCTATAGTGAGTCGTATTA
Apob	TTGTGCTCCCATGTGGTGTAGATGCGTTGG	GTCCCGGCGTATCAATACGGAAGCTCTAATCTTTGTGCTCCCATGTGGTGTAGATGCGTTGGTACTACGCGCGGATATTGCGGTGATTGCACCA	GTCTTATCATGTGCCTTTCCTGTCCCGGCGTATCAATACGGAAGCTCTAATCTTTGTGCTCCCATGTGGTGTAGATGCGTTGGTACTACGCGCGGATATTGCGGTGATTGCACCACCCTATAGTGAGTCGTATTA
Apob	TGTAGCAAGGTTGACATGGTCCATGGGGAG	ACGGAAGCTCTAATCTACTACGCGCGGATATTTGTAGCAAGGTTGACATGGTCCATGGGGAGTGCGGTGATTGCACCATGTCCCGGCGTATCAA	GTCTTATCATGTGCCTTTCCTACGGAAGCTCTAATCTACTACGCGCGGATATTTGTAGCAAGGTTGACATGGTCCATGGGGAGTGCGGTGATTGCACCATGTCCCGGCGTATCAACCCTATAGTGAGTCGTATTA
Apob	AGAACCCGTGATTCAACCTGGACCCCACCT	ACTACGCGCGGATATTGCGGTGATTGCACCATAGAACCCGTGATTCAACCTGGACCCCACCTTGTCCCGGCGTATCAATACGGAAGCTCTAATC	GTCTTATCATGTGCCTTTCCTACTACGCGCGGATATTGCGGTGATTGCACCATAGAACCCGTGATTCAACCTGGACCCCACCTTGTCCCGGCGTATCAATACGGAAGCTCTAATCCCCTATAGTGAGTCGTATTA
Apob	AAGATAGCTTCAAGGTCCCACAGCTGTCCG	GCGGTGATTGCACCATGTCCCGGCGTATCAATAAGATAGCTTCAAGGTCCCACAGCTGTCCGTACGGAAGCTCTAATCTACTACGCGCGGATAT	GTCTTATCATGTGCCTTTCCTGCGGTGATTGCACCATGTCCCGGCGTATCAATAAGATAGCTTCAAGGTCCCACAGCTGTCCGTACGGAAGCTCTAATCTACTACGCGCGGATATCCCTATAGTGAGTCGTATTA
Apob	ATAGTCTGCTCAGGCAGGGTGACACTAGGC	GTCCCGGCGTATCAATACGGAAGCTCTAATCTATAGTCTGCTCAGGCAGGGTGACACTAGGCTACTACGCGCGGATATTGCGGTGATTGCACCA	GTCTTATCATGTGCCTTTCCTGTCCCGGCGTATCAATACGGAAGCTCTAATCTATAGTCTGCTCAGGCAGGGTGACACTAGGCTACTACGCGCGGATATTGCGGTGATTGCACCACCCTATAGTGAGTCGTATTA
Apob	TGATGTCCAGGTGAGCCTCTCCCTGCCAGT	ACGGAAGCTCTAATCTACTACGCGCGGATATTTGATGTCCAGGTGAGCCTCTCCCTGCCAGTTGCGGTGATTGCACCATGTCCCGGCGTATCAA	GTCTTATCATGTGCCTTTCCTACGGAAGCTCTAATCTACTACGCGCGGATATTTGATGTCCAGGTGAGCCTCTCCCTGCCAGTTGCGGTGATTGCACCATGTCCCGGCGTATCAACCCTATAGTGAGTCGTATTA
Apob	GAGATTCTCAGGGATGCTCAGGCTCTTCTG	ACTACGCGCGGATATTGCGGTGATTGCACCATGAGATTCTCAGGGATGCTCAGGCTCTTCTGTGTCCCGGCGTATCAATACGGAAGCTCTAATC	GTCTTATCATGTGCCTTTCCTACTACGCGCGGATATTGCGGTGATTGCACCATGAGATTCTCAGGGATGCTCAGGCTCTTCTGTGTCCCGGCGTATCAATACGGAAGCTCTAATCCCCTATAGTGAGTCGTATTA
Aqp3	AATGGGTACCCACCACCAGTGCCGGCCAGT	TGACGGTTGTAACGGTTCCGTTATGGGCGTATAATGGGTACCCACCACCAGTGCCGGCCAGTTTAGAATTCGCGGCCATTTGACGAAGCCTGAC	GTCTTATCATGTGCCTTTCCTTGACGGTTGTAACGGTTCCGTTATGGGCGTATAATGGGTACCCACCACCAGTGCCGGCCAGTTTAGAATTCGCGGCCATTTGACGAAGCCTGACCCCTATAGTGAGTCGTATTA
Aqp3	ACACCAGCGATGGAACCCAGGAGTGGGGAG	TCCGTTATGGGCGTATTAGAATTCGCGGCCATACACCAGCGATGGAACCCAGGAGTGGGGAGTTTGACGAAGCCTGACTTGACGGTTGTAACGG	GTCTTATCATGTGCCTTTCCTTCCGTTATGGGCGTATTAGAATTCGCGGCCATACACCAGCGATGGAACCCAGGAGTGGGGAGTTTGACGAAGCCTGACTTGACGGTTGTAACGGCCCTATAGTGAGTCGTATTA
Aqp3	GGTGGCAACCAATCATGAGCTGGTACACGA	TAGAATTCGCGGCCATTTGACGAAGCCTGACTGGTGGCAACCAATCATGAGCTGGTACACGATTGACGGTTGTAACGGTTCCGTTATGGGCGTA	GTCTTATCATGTGCCTTTCCTTAGAATTCGCGGCCATTTGACGAAGCCTGACTGGTGGCAACCAATCATGAGCTGGTACACGATTGACGGTTGTAACGGTTCCGTTATGGGCGTACCCTATAGTGAGTCGTATTA
Aqp3	TCACATTCTCTTCCTCGGTGGAGGGTGGGG	TTGACGAAGCCTGACTTGACGGTTGTAACGGTTCACATTCTCTTCCTCGGTGGAGGGTGGGGTTCCGTTATGGGCGTATTAGAATTCGCGGCCA	GTCTTATCATGTGCCTTTCCTTTGACGAAGCCTGACTTGACGGTTGTAACGGTTCACATTCTCTTCCTCGGTGGAGGGTGGGGTTCCGTTATGGGCGTATTAGAATTCGCGGCCACCCTATAGTGAGTCGTATTA
Aqp3	AGTGGACACTCAGGAGAGTGCACAGTGGGG	TGACGGTTGTAACGGTTCCGTTATGGGCGTATAGTGGACACTCAGGAGAGTGCACAGTGGGGTTAGAATTCGCGGCCATTTGACGAAGCCTGAC	GTCTTATCATGTGCCTTTCCTTGACGGTTGTAACGGTTCCGTTATGGGCGTATAGTGGACACTCAGGAGAGTGCACAGTGGGGTTAGAATTCGCGGCCATTTGACGAAGCCTGACCCCTATAGTGAGTCGTATTA
Aqp3	AAGGGCTTTCGGGGACTGGTCCCCACACAG	TCCGTTATGGGCGTATTAGAATTCGCGGCCATAAGGGCTTTCGGGGACTGGTCCCCACACAGTTTGACGAAGCCTGACTTGACGGTTGTAACGG	GTCTTATCATGTGCCTTTCCTTCCGTTATGGGCGTATTAGAATTCGCGGCCATAAGGGCTTTCGGGGACTGGTCCCCACACAGTTTGACGAAGCCTGACTTGACGGTTGTAACGGCCCTATAGTGAGTCGTATTA
Aqp3	AGGGAGCGGTTTAGCCCGAGAGAGGCATCA	TAGAATTCGCGGCCATTTGACGAAGCCTGACTAGGGAGCGGTTTAGCCCGAGAGAGGCATCATTGACGGTTGTAACGGTTCCGTTATGGGCGTA	GTCTTATCATGTGCCTTTCCTTAGAATTCGCGGCCATTTGACGAAGCCTGACTAGGGAGCGGTTTAGCCCGAGAGAGGCATCATTGACGGTTGTAACGGTTCCGTTATGGGCGTACCCTATAGTGAGTCGTATTA
Aqp3	ATTCTGGAGGGCCCATCCAGCAGGGGTGGA	TTGACGAAGCCTGACTTGACGGTTGTAACGGTATTCTGGAGGGCCCATCCAGCAGGGGTGGATTCCGTTATGGGCGTATTAGAATTCGCGGCCA	GTCTTATCATGTGCCTTTCCTTTGACGAAGCCTGACTTGACGGTTGTAACGGTATTCTGGAGGGCCCATCCAGCAGGGGTGGATTCCGTTATGGGCGTATTAGAATTCGCGGCCACCCTATAGTGAGTCGTATTA
Aqp3	ACCTAATGCCCTAATGGGCAGAGTTCATAG	TGACGGTTGTAACGGTTCCGTTATGGGCGTATACCTAATGCCCTAATGGGCAGAGTTCATAGTTAGAATTCGCGGCCATTTGACGAAGCCTGAC	GTCTTATCATGTGCCTTTCCTTGACGGTTGTAACGGTTCCGTTATGGGCGTATACCTAATGCCCTAATGGGCAGAGTTCATAGTTAGAATTCGCGGCCATTTGACGAAGCCTGACCCCTATAGTGAGTCGTATTA
Aqp3	GCTATCCTACCTTGGCTTAAAGGTGGGTGG	TCCGTTATGGGCGTATTAGAATTCGCGGCCATGCTATCCTACCTTGGCTTAAAGGTGGGTGGTTTGACGAAGCCTGACTTGACGGTTGTAACGG	GTCTTATCATGTGCCTTTCCTTCCGTTATGGGCGTATTAGAATTCGCGGCCATGCTATCCTACCTTGGCTTAAAGGTGGGTGGTTTGACGAAGCCTGACTTGACGGTTGTAACGGCCCTATAGTGAGTCGTATTA
Aqp3	GTCCCTTGCCTTTGCATCATTCAGCTTAGA	TAGAATTCGCGGCCATTTGACGAAGCCTGACTGTCCCTTGCCTTTGCATCATTCAGCTTAGATTGACGGTTGTAACGGTTCCGTTATGGGCGTA	GTCTTATCATGTGCCTTTCCTTAGAATTCGCGGCCATTTGACGAAGCCTGACTGTCCCTTGCCTTTGCATCATTCAGCTTAGATTGACGGTTGTAACGGTTCCGTTATGGGCGTACCCTATAGTGAGTCGTATTA
Aqp3	GCACACTCTGGCACATTCCTGACTCACTTT	TTGACGAAGCCTGACTTGACGGTTGTAACGGTGCACACTCTGGCACATTCCTGACTCACTTTTTCCGTTATGGGCGTATTAGAATTCGCGGCCA	GTCTTATCATGTGCCTTTCCTTTGACGAAGCCTGACTTGACGGTTGTAACGGTGCACACTCTGGCACATTCCTGACTCACTTTTTCCGTTATGGGCGTATTAGAATTCGCGGCCACCCTATAGTGAGTCGTATTA
Aqp3	TCCACCTCCACATGGAGGAGTCCCTGAAGC	TGACGGTTGTAACGGTTCCGTTATGGGCGTATTCCACCTCCACATGGAGGAGTCCCTGAAGCTTAGAATTCGCGGCCATTTGACGAAGCCTGAC	GTCTTATCATGTGCCTTTCCTTGACGGTTGTAACGGTTCCGTTATGGGCGTATTCCACCTCCACATGGAGGAGTCCCTGAAGCTTAGAATTCGCGGCCATTTGACGAAGCCTGACCCCTATAGTGAGTCGTATTA
Aqp3	GGCACACGCATACTTAGAAACTCACTTCTG	TCCGTTATGGGCGTATTAGAATTCGCGGCCATGGCACACGCATACTTAGAAACTCACTTCTGTTTGACGAAGCCTGACTTGACGGTTGTAACGG	GTCTTATCATGTGCCTTTCCTTCCGTTATGGGCGTATTAGAATTCGCGGCCATGGCACACGCATACTTAGAAACTCACTTCTGTTTGACGAAGCCTGACTTGACGGTTGTAACGGCCCTATAGTGAGTCGTATTA
Aqp3	TGTGAGCTACACCCTTCTTATCCCTTCCCC	TAGAATTCGCGGCCATTTGACGAAGCCTGACTTGTGAGCTACACCCTTCTTATCCCTTCCCCTTGACGGTTGTAACGGTTCCGTTATGGGCGTA	GTCTTATCATGTGCCTTTCCTTAGAATTCGCGGCCATTTGACGAAGCCTGACTTGTGAGCTACACCCTTCTTATCCCTTCCCCTTGACGGTTGTAACGGTTCCGTTATGGGCGTACCCTATAGTGAGTCGTATTA
Aqp3	CAGCCCCTCCCAATGTCTATCTTATAACAG	TTGACGAAGCCTGACTTGACGGTTGTAACGGTCAGCCCCTCCCAATGTCTATCTTATAACAGTTCCGTTATGGGCGTATTAGAATTCGCGGCCA	GTCTTATCATGTGCCTTTCCTTTGACGAAGCCTGACTTGACGGTTGTAACGGTCAGCCCCTCCCAATGTCTATCTTATAACAGTTCCGTTATGGGCGTATTAGAATTCGCGGCCACCCTATAGTGAGTCGTATTA
Aqp3	GTTTCCCACCCCTATTCCTAGGGCTGTAAC	TGACGGTTGTAACGGTTCCGTTATGGGCGTATGTTTCCCACCCCTATTCCTAGGGCTGTAACTTAGAATTCGCGGCCATTTGACGAAGCCTGAC	GTCTTATCATGTGCCTTTCCTTGACGGTTGTAACGGTTCCGTTATGGGCGTATGTTTCCCACCCCTATTCCTAGGGCTGTAACTTAGAATTCGCGGCCATTTGACGAAGCCTGACCCCTATAGTGAGTCGTATTA
Aqp3	ACACACAATAAGGGCGGCTGTGCCTATGAA	TCCGTTATGGGCGTATTAGAATTCGCGGCCATACACACAATAAGGGCGGCTGTGCCTATGAATTTGACGAAGCCTGACTTGACGGTTGTAACGG	GTCTTATCATGTGCCTTTCCTTCCGTTATGGGCGTATTAGAATTCGCGGCCATACACACAATAAGGGCGGCTGTGCCTATGAATTTGACGAAGCCTGACTTGACGGTTGTAACGGCCCTATAGTGAGTCGTATTA
Aqp3	GGGTTGTTATAAGGGTCAACGATGGCCAGT	TAGAATTCGCGGCCATTTGACGAAGCCTGACTGGGTTGTTATAAGGGTCAACGATGGCCAGTTTGACGGTTGTAACGGTTCCGTTATGGGCGTA	GTCTTATCATGTGCCTTTCCTTAGAATTCGCGGCCATTTGACGAAGCCTGACTGGGTTGTTATAAGGGTCAACGATGGCCAGTTTGACGGTTGTAACGGTTCCGTTATGGGCGTACCCTATAGTGAGTCGTATTA
Aqp3	ACCAGGCCCACAGTGAAAGCCTCCAGGCCA	TTGACGAAGCCTGACTTGACGGTTGTAACGGTACCAGGCCCACAGTGAAAGCCTCCAGGCCATTCCGTTATGGGCGTATTAGAATTCGCGGCCA	GTCTTATCATGTGCCTTTCCTTTGACGAAGCCTGACTTGACGGTTGTAACGGTACCAGGCCCACAGTGAAAGCCTCCAGGCCATTCCGTTATGGGCGTATTAGAATTCGCGGCCACCCTATAGTGAGTCGTATTA
Aqp3	TGAAGCCCATGGAGGTTCCAATGACCAGGA	TGACGGTTGTAACGGTTCCGTTATGGGCGTATTGAAGCCCATGGAGGTTCCAATGACCAGGATTAGAATTCGCGGCCATTTGACGAAGCCTGAC	GTCTTATCATGTGCCTTTCCTTGACGGTTGTAACGGTTCCGTTATGGGCGTATTGAAGCCCATGGAGGTTCCAATGACCAGGATTAGAATTCGCGGCCATTTGACGAAGCCTGACCCCTATAGTGAGTCGTATTA
Aqp3	GTCACGGGCAGGGTTGACGGCATAGCCAGA	TCCGTTATGGGCGTATTAGAATTCGCGGCCATGTCACGGGCAGGGTTGACGGCATAGCCAGATTTGACGAAGCCTGACTTGACGGTTGTAACGG	GTCTTATCATGTGCCTTTCCTTCCGTTATGGGCGTATTAGAATTCGCGGCCATGTCACGGGCAGGGTTGACGGCATAGCCAGATTTGACGAAGCCTGACTTGACGGTTGTAACGGCCCTATAGTGAGTCGTATTA
Aqp3	GCTCATTGTTGGCAAAGGCCCAGATTGCAT	TAGAATTCGCGGCCATTTGACGAAGCCTGACTGCTCATTGTTGGCAAAGGCCCAGATTGCATTTGACGGTTGTAACGGTTCCGTTATGGGCGTA	GTCTTATCATGTGCCTTTCCTTAGAATTCGCGGCCATTTGACGAAGCCTGACTGCTCATTGTTGGCAAAGGCCCAGATTGCATTTGACGGTTGTAACGGTTCCGTTATGGGCGTACCCTATAGTGAGTCGTATTA
Aqp3	TCCAGCTGTGCCGTTGGGGCCAGAGACGAA	TTGACGAAGCCTGACTTGACGGTTGTAACGGTTCCAGCTGTGCCGTTGGGGCCAGAGACGAATTCCGTTATGGGCGTATTAGAATTCGCGGCCA	GTCTTATCATGTGCCTTTCCTTTGACGAAGCCTGACTTGACGGTTGTAACGGTTCCAGCTGTGCCGTTGGGGCCAGAGACGAATTCCGTTATGGGCGTATTAGAATTCGCGGCCACCCTATAGTGAGTCGTATTA
Aqp3	TCCAAGTGTCCAGAGGGATAGGTGGCAAAG	TGACGGTTGTAACGGTTCCGTTATGGGCGTATTCCAAGTGTCCAGAGGGATAGGTGGCAAAGTTAGAATTCGCGGCCATTTGACGAAGCCTGAC	GTCTTATCATGTGCCTTTCCTTGACGGTTGTAACGGTTCCGTTATGGGCGTATTCCAAGTGTCCAGAGGGATAGGTGGCAAAGTTAGAATTCGCGGCCATTTGACGAAGCCTGACCCCTATAGTGAGTCGTATTA
Aqp3	CGAAGGTCACAGCGGGGTTCAAGTGGGCAC	TCCGTTATGGGCGTATTAGAATTCGCGGCCATCGAAGGTCACAGCGGGGTTCAAGTGGGCACTTTGACGAAGCCTGACTTGACGGTTGTAACGG	GTCTTATCATGTGCCTTTCCTTCCGTTATGGGCGTATTAGAATTCGCGGCCATCGAAGGTCACAGCGGGGTTCAAGTGGGCACTTTGACGAAGCCTGACTTGACGGTTGTAACGGCCCTATAGTGAGTCGTATTA
Aqp3	GATCCAGGGCTCTCGTGCCAGGAAGCACAT	TAGAATTCGCGGCCATTTGACGAAGCCTGACTGATCCAGGGCTCTCGTGCCAGGAAGCACATTTGACGGTTGTAACGGTTCCGTTATGGGCGTA	GTCTTATCATGTGCCTTTCCTTAGAATTCGCGGCCATTTGACGAAGCCTGACTGATCCAGGGCTCTCGTGCCAGGAAGCACATTTGACGGTTGTAACGGTTCCGTTATGGGCGTACCCTATAGTGAGTCGTATTA
Aqp3	AGTGTCTGTGCCAGTGCATAGATGGGCAGC	TTGACGAAGCCTGACTTGACGGTTGTAACGGTAGTGTCTGTGCCAGTGCATAGATGGGCAGCTTCCGTTATGGGCGTATTAGAATTCGCGGCCA	GTCTTATCATGTGCCTTTCCTTTGACGAAGCCTGACTTGACGGTTGTAACGGTAGTGTCTGTGCCAGTGCATAGATGGGCAGCTTCCGTTATGGGCGTATTAGAATTCGCGGCCACCCTATAGTGAGTCGTATTA
Aqp3	CACCTGAGCCACGGAGCCACAGCCAAACAT	TGACGGTTGTAACGGTTCCGTTATGGGCGTATCACCTGAGCCACGGAGCCACAGCCAAACATTTAGAATTCGCGGCCATTTGACGAAGCCTGAC	GTCTTATCATGTGCCTTTCCTTGACGGTTGTAACGGTTCCGTTATGGGCGTATCACCTGAGCCACGGAGCCACAGCCAAACATTTAGAATTCGCGGCCATTTGACGAAGCCTGACCCCTATAGTGAGTCGTATTA
Aqp3	TGAGGAAGCCACCATGGGTGCCACGGCTGA	TCCGTTATGGGCGTATTAGAATTCGCGGCCATTGAGGAAGCCACCATGGGTGCCACGGCTGATTTGACGAAGCCTGACTTGACGGTTGTAACGG	GTCTTATCATGTGCCTTTCCTTCCGTTATGGGCGTATTAGAATTCGCGGCCATTGAGGAAGCCACCATGGGTGCCACGGCTGATTTGACGAAGCCTGACTTGACGGTTGTAACGGCCCTATAGTGAGTCGTATTA
Aqp3	GGTGACAGCGAAGCCAAAAGCCAAGTTGAT	TAGAATTCGCGGCCATTTGACGAAGCCTGACTGGTGACAGCGAAGCCAAAAGCCAAGTTGATTTGACGGTTGTAACGGTTCCGTTATGGGCGTA	GTCTTATCATGTGCCTTTCCTTAGAATTCGCGGCCATTTGACGAAGCCTGACTGGTGACAGCGAAGCCAAAAGCCAAGTTGATTTGACGGTTGTAACGGTTCCGTTATGGGCGTACCCTATAGTGAGTCGTATTA
Aqp3	AAGTAGCTAGCGCAAGGCACCGAGAGCGGT	TTGACGAAGCCTGACTTGACGGTTGTAACGGTAAGTAGCTAGCGCAAGGCACCGAGAGCGGTTTCCGTTATGGGCGTATTAGAATTCGCGGCCA	GTCTTATCATGTGCCTTTCCTTTGACGAAGCCTGACTTGACGGTTGTAACGGTAAGTAGCTAGCGCAAGGCACCGAGAGCGGTTTCCGTTATGGGCGTATTAGAATTCGCGGCCACCCTATAGTGAGTCGTATTA
Aqp3	ACTCCTTCTGTCGACCCATGGCGCGAGGCA	TGACGGTTGTAACGGTTCCGTTATGGGCGTATACTCCTTCTGTCGACCCATGGCGCGAGGCATTAGAATTCGCGGCCATTTGACGAAGCCTGAC	GTCTTATCATGTGCCTTTCCTTGACGGTTGTAACGGTTCCGTTATGGGCGTATACTCCTTCTGTCGACCCATGGCGCGAGGCATTAGAATTCGCGGCCATTTGACGAAGCCTGACCCCTATAGTGAGTCGTATTA
Aqp3	GATGTGAAGCATCTCCCCACAACGATTCAT	TCCGTTATGGGCGTATTAGAATTCGCGGCCATGATGTGAAGCATCTCCCCACAACGATTCATTTTGACGAAGCCTGACTTGACGGTTGTAACGG	GTCTTATCATGTGCCTTTCCTTCCGTTATGGGCGTATTAGAATTCGCGGCCATGATGTGAAGCATCTCCCCACAACGATTCATTTTGACGAAGCCTGACTTGACGGTTGTAACGGCCCTATAGTGAGTCGTATTA
Aqp8	GGGACATTCACCAAAGGTGTCCAGAAAGCA	AGGGCCACGCACAAATCCGCAAGTAATCTGTTGGGACATTCACCAAAGGTGTCCAGAAAGCATGACTGATTGGATGCATACTACGCGCGGATAT	GTCTTATCATGTGCCTTTCCTAGGGCCACGCACAAATCCGCAAGTAATCTGTTGGGACATTCACCAAAGGTGTCCAGAAAGCATGACTGATTGGATGCATACTACGCGCGGATATCCCTATAGTGAGTCGTATTA
Aqp8	AGTCTAGCGGACTCTGCGCTTTTAAAGGAC	CCGCAAGTAATCTGTTGACTGATTGGATGCATAGTCTAGCGGACTCTGCGCTTTTAAAGGACTACTACGCGCGGATATTAGGGCCACGCACAAA	GTCTTATCATGTGCCTTTCCTCCGCAAGTAATCTGTTGACTGATTGGATGCATAGTCTAGCGGACTCTGCGCTTTTAAAGGACTACTACGCGCGGATATTAGGGCCACGCACAAACCCTATAGTGAGTCGTATTA
Aqp8	TCACTTATCTCTAGGTCACAGACTGGAGGT	GACTGATTGGATGCATACTACGCGCGGATATTTCACTTATCTCTAGGTCACAGACTGGAGGTTAGGGCCACGCACAAATCCGCAAGTAATCTGT	GTCTTATCATGTGCCTTTCCTGACTGATTGGATGCATACTACGCGCGGATATTTCACTTATCTCTAGGTCACAGACTGGAGGTTAGGGCCACGCACAAATCCGCAAGTAATCTGTCCCTATAGTGAGTCGTATTA
Aqp8	CCAGGAGCTTCGCCGGCTGCCCTAGATTGT	ACTACGCGCGGATATTAGGGCCACGCACAAATCCAGGAGCTTCGCCGGCTGCCCTAGATTGTTCCGCAAGTAATCTGTTGACTGATTGGATGCA	GTCTTATCATGTGCCTTTCCTACTACGCGCGGATATTAGGGCCACGCACAAATCCAGGAGCTTCGCCGGCTGCCCTAGATTGTTCCGCAAGTAATCTGTTGACTGATTGGATGCACCCTATAGTGAGTCGTATTA
Aqp8	ACATCTGCTCAAGAAGATCCGAGCCAGAGC	AGGGCCACGCACAAATCCGCAAGTAATCTGTTACATCTGCTCAAGAAGATCCGAGCCAGAGCTGACTGATTGGATGCATACTACGCGCGGATAT	GTCTTATCATGTGCCTTTCCTAGGGCCACGCACAAATCCGCAAGTAATCTGTTACATCTGCTCAAGAAGATCCGAGCCAGAGCTGACTGATTGGATGCATACTACGCGCGGATATCCCTATAGTGAGTCGTATTA
Aqp8	ACCTCAGGTAGGTCCATACTACACATTGGT	CCGCAAGTAATCTGTTGACTGATTGGATGCATACCTCAGGTAGGTCCATACTACACATTGGTTACTACGCGCGGATATTAGGGCCACGCACAAA	GTCTTATCATGTGCCTTTCCTCCGCAAGTAATCTGTTGACTGATTGGATGCATACCTCAGGTAGGTCCATACTACACATTGGTTACTACGCGCGGATATTAGGGCCACGCACAAACCCTATAGTGAGTCGTATTA
Aqp8	GGCATCTGCCAGCCATGCTGGTCTTCACCT	GACTGATTGGATGCATACTACGCGCGGATATTGGCATCTGCCAGCCATGCTGGTCTTCACCTTAGGGCCACGCACAAATCCGCAAGTAATCTGT	GTCTTATCATGTGCCTTTCCTGACTGATTGGATGCATACTACGCGCGGATATTGGCATCTGCCAGCCATGCTGGTCTTCACCTTAGGGCCACGCACAAATCCGCAAGTAATCTGTCCCTATAGTGAGTCGTATTA
Aqp8	CCCACAAGTTCCACTATACATGGTTGTACG	ACTACGCGCGGATATTAGGGCCACGCACAAATCCCACAAGTTCCACTATACATGGTTGTACGTCCGCAAGTAATCTGTTGACTGATTGGATGCA	GTCTTATCATGTGCCTTTCCTACTACGCGCGGATATTAGGGCCACGCACAAATCCCACAAGTTCCACTATACATGGTTGTACGTCCGCAAGTAATCTGTTGACTGATTGGATGCACCCTATAGTGAGTCGTATTA
Aqp8	ATAGACATCCGATGAAGATGAAGAGAGCGG	AGGGCCACGCACAAATCCGCAAGTAATCTGTTATAGACATCCGATGAAGATGAAGAGAGCGGTGACTGATTGGATGCATACTACGCGCGGATAT	GTCTTATCATGTGCCTTTCCTAGGGCCACGCACAAATCCGCAAGTAATCTGTTATAGACATCCGATGAAGATGAAGAGAGCGGTGACTGATTGGATGCATACTACGCGCGGATATCCCTATAGTGAGTCGTATTA
Aqp8	GAGCCCAGTATTCGGACTATTCTCAATGAC	CCGCAAGTAATCTGTTGACTGATTGGATGCATGAGCCCAGTATTCGGACTATTCTCAATGACTACTACGCGCGGATATTAGGGCCACGCACAAA	GTCTTATCATGTGCCTTTCCTCCGCAAGTAATCTGTTGACTGATTGGATGCATGAGCCCAGTATTCGGACTATTCTCAATGACTACTACGCGCGGATATTAGGGCCACGCACAAACCCTATAGTGAGTCGTATTA
Aqp8	ATGAGCCCCAAGGCCAGCCCATGAGCCAAG	GACTGATTGGATGCATACTACGCGCGGATATTATGAGCCCCAAGGCCAGCCCATGAGCCAAGTAGGGCCACGCACAAATCCGCAAGTAATCTGT	GTCTTATCATGTGCCTTTCCTGACTGATTGGATGCATACTACGCGCGGATATTATGAGCCCCAAGGCCAGCCCATGAGCCAAGTAGGGCCACGCACAAATCCGCAAGTAATCTGTCCCTATAGTGAGTCGTATTA
Aqp8	CCAGCGACACAGCAGGGTTGAAGTGTCCAC	ACTACGCGCGGATATTAGGGCCACGCACAAATCCAGCGACACAGCAGGGTTGAAGTGTCCACTCCGCAAGTAATCTGTTGACTGATTGGATGCA	GTCTTATCATGTGCCTTTCCTACTACGCGCGGATATTAGGGCCACGCACAAATCCAGCGACACAGCAGGGTTGAAGTGTCCACTCCGCAAGTAATCTGTTGACTGATTGGATGCACCCTATAGTGAGTCGTATTA
Aqp8	CATGGTCTTGAGGCCTCCGATCACTGTGAC	AGGGCCACGCACAAATCCGCAAGTAATCTGTTCATGGTCTTGAGGCCTCCGATCACTGTGACTGACTGATTGGATGCATACTACGCGCGGATAT	GTCTTATCATGTGCCTTTCCTAGGGCCACGCACAAATCCGCAAGTAATCTGTTCATGGTCTTGAGGCCTCCGATCACTGTGACTGACTGATTGGATGCATACTACGCGCGGATATCCCTATAGTGAGTCGTATTA
Aqp8	CTCCAAATAGCTGGGAGATCCAATAGGGAA	CCGCAAGTAATCTGTTGACTGATTGGATGCATCTCCAAATAGCTGGGAGATCCAATAGGGAATACTACGCGCGGATATTAGGGCCACGCACAAA	GTCTTATCATGTGCCTTTCCTCCGCAAGTAATCTGTTGACTGATTGGATGCATCTCCAAATAGCTGGGAGATCCAATAGGGAATACTACGCGCGGATATTAGGGCCACGCACAAACCCTATAGTGAGTCGTATTA
Aqp8	GCATTCCAGAATCTTTCCTCTGGACTCACC	GACTGATTGGATGCATACTACGCGCGGATATTGCATTCCAGAATCTTTCCTCTGGACTCACCTAGGGCCACGCACAAATCCGCAAGTAATCTGT	GTCTTATCATGTGCCTTTCCTGACTGATTGGATGCATACTACGCGCGGATATTGCATTCCAGAATCTTTCCTCTGGACTCACCTAGGGCCACGCACAAATCCGCAAGTAATCTGTCCCTATAGTGAGTCGTATTA
Aqp8	TGCTCCTGGACGATGGCAAAGGCTGCCCCA	ACTACGCGCGGATATTAGGGCCACGCACAAATTGCTCCTGGACGATGGCAAAGGCTGCCCCATCCGCAAGTAATCTGTTGACTGATTGGATGCA	GTCTTATCATGTGCCTTTCCTACTACGCGCGGATATTAGGGCCACGCACAAATTGCTCCTGGACGATGGCAAAGGCTGCCCCATCCGCAAGTAATCTGTTGACTGATTGGATGCACCCTATAGTGAGTCGTATTA
Aqp8	CACACAGCCAATACCAACAGCATTGTCAGA	AGGGCCACGCACAAATCCGCAAGTAATCTGTTCACACAGCCAATACCAACAGCATTGTCAGATGACTGATTGGATGCATACTACGCGCGGATAT	GTCTTATCATGTGCCTTTCCTAGGGCCACGCACAAATCCGCAAGTAATCTGTTCACACAGCCAATACCAACAGCATTGTCAGATGACTGATTGGATGCATACTACGCGCGGATATCCCTATAGTGAGTCGTATTA
Aqp8	GGCCCATTGTCTTCTCATTGACAGCACCCA	CCGCAAGTAATCTGTTGACTGATTGGATGCATGGCCCATTGTCTTCTCATTGACAGCACCCATACTACGCGCGGATATTAGGGCCACGCACAAA	GTCTTATCATGTGCCTTTCCTCCGCAAGTAATCTGTTGACTGATTGGATGCATGGCCCATTGTCTTCTCATTGACAGCACCCATACTACGCGCGGATATTAGGGCCACGCACAAACCCTATAGTGAGTCGTATTA
Aqp8	GACAGAGAAGCCAATGGAGAATGGGGCTAA	GACTGATTGGATGCATACTACGCGCGGATATTGACAGAGAAGCCAATGGAGAATGGGGCTAATAGGGCCACGCACAAATCCGCAAGTAATCTGT	GTCTTATCATGTGCCTTTCCTGACTGATTGGATGCATACTACGCGCGGATATTGACAGAGAAGCCAATGGAGAATGGGGCTAATAGGGCCACGCACAAATCCGCAAGTAATCTGTCCCTATAGTGAGTCGTATTA
Aqp8	CAGGGTTCATGCAGGCTCCAGAGATGCTAC	ACTACGCGCGGATATTAGGGCCACGCACAAATCAGGGTTCATGCAGGCTCCAGAGATGCTACTCCGCAAGTAATCTGTTGACTGATTGGATGCA	GTCTTATCATGTGCCTTTCCTACTACGCGCGGATATTAGGGCCACGCACAAATCAGGGTTCATGCAGGCTCCAGAGATGCTACTCCGCAAGTAATCTGTTGACTGATTGGATGCACCCTATAGTGAGTCGTATTA
Aqp8	GCCAGCCATCACAGCAGGTCCAAAGGCACG	AGGGCCACGCACAAATCCGCAAGTAATCTGTTGCCAGCCATCACAGCAGGTCCAAAGGCACGTGACTGATTGGATGCATACTACGCGCGGATAT	GTCTTATCATGTGCCTTTCCTAGGGCCACGCACAAATCCGCAAGTAATCTGTTGCCAGCCATCACAGCAGGTCCAAAGGCACGTGACTGATTGGATGCATACTACGCGCGGATATCCCTATAGTGAGTCGTATTA
Aqp8	CCCAGCCAGTAGATCCAATGGAAGTCCCAG	CCGCAAGTAATCTGTTGACTGATTGGATGCATCCCAGCCAGTAGATCCAATGGAAGTCCCAGTACTACGCGCGGATATTAGGGCCACGCACAAA	GTCTTATCATGTGCCTTTCCTCCGCAAGTAATCTGTTGACTGATTGGATGCATCCCAGCCAGTAGATCCAATGGAAGTCCCAGTACTACGCGCGGATATTAGGGCCACGCACAAACCCTATAGTGAGTCGTATTA
Aqp8	GCAGTCCTACAAAGAGGCCAGCCAGGAGGG	GACTGATTGGATGCATACTACGCGCGGATATTGCAGTCCTACAAAGAGGCCAGCCAGGAGGGTAGGGCCACGCACAAATCCGCAAGTAATCTGT	GTCTTATCATGTGCCTTTCCTGACTGATTGGATGCATACTACGCGCGGATATTGCAGTCCTACAAAGAGGCCAGCCAGGAGGGTAGGGCCACGCACAAATCCGCAAGTAATCTGTCCCTATAGTGAGTCGTATTA
Aqp8	TTAGGCGGGTTTTCTCATCTCCGATGAGGA	ACTACGCGCGGATATTAGGGCCACGCACAAATTTAGGCGGGTTTTCTCATCTCCGATGAGGATCCGCAAGTAATCTGTTGACTGATTGGATGCA	GTCTTATCATGTGCCTTTCCTACTACGCGCGGATATTAGGGCCACGCACAAATTTAGGCGGGTTTTCTCATCTCCGATGAGGATCCGCAAGTAATCTGTTGACTGATTGGATGCACCCTATAGTGAGTCGTATTA
Aqp8	GCCAGCAGTTCTTCTTCACCTCGACTTTAG	AGGGCCACGCACAAATCCGCAAGTAATCTGTTGCCAGCAGTTCTTCTTCACCTCGACTTTAGTGACTGATTGGATGCATACTACGCGCGGATAT	GTCTTATCATGTGCCTTTCCTAGGGCCACGCACAAATCCGCAAGTAATCTGTTGCCAGCAGTTCTTCTTCACCTCGACTTTAGTGACTGATTGGATGCATACTACGCGCGGATATCCCTATAGTGAGTCGTATTA
Aqp8	AGCAGCTGAGGACTCCAGGCAGTGGGAACG	CCGCAAGTAATCTGTTGACTGATTGGATGCATAGCAGCTGAGGACTCCAGGCAGTGGGAACGTACTACGCGCGGATATTAGGGCCACGCACAAA	GTCTTATCATGTGCCTTTCCTCCGCAAGTAATCTGTTGACTGATTGGATGCATAGCAGCTGAGGACTCCAGGCAGTGGGAACGTACTACGCGCGGATATTAGGGCCACGCACAAACCCTATAGTGAGTCGTATTA
Aqp8	GCAGGAGATAATGGAATTGTTCCGTCCTCA	GACTGATTGGATGCATACTACGCGCGGATATTGCAGGAGATAATGGAATTGTTCCGTCCTCATAGGGCCACGCACAAATCCGCAAGTAATCTGT	GTCTTATCATGTGCCTTTCCTGACTGATTGGATGCATACTACGCGCGGATATTGCAGGAGATAATGGAATTGTTCCGTCCTCATAGGGCCACGCACAAATCCGCAAGTAATCTGTCCCTATAGTGAGTCGTATTA
Aqp8	CTGTCATGGTGACTCCTGTTAGCTCAGGTC	ACTACGCGCGGATATTAGGGCCACGCACAAATCTGTCATGGTGACTCCTGTTAGCTCAGGTCTCCGCAAGTAATCTGTTGACTGATTGGATGCA	GTCTTATCATGTGCCTTTCCTACTACGCGCGGATATTAGGGCCACGCACAAATCTGTCATGGTGACTCCTGTTAGCTCAGGTCTCCGCAAGTAATCTGTTGACTGATTGGATGCACCCTATAGTGAGTCGTATTA
Aqp8	CAGGAGCATGCTCAGGACAGAGCAGCAGCC	AGGGCCACGCACAAATCCGCAAGTAATCTGTTCAGGAGCATGCTCAGGACAGAGCAGCAGCCTGACTGATTGGATGCATACTACGCGCGGATAT	GTCTTATCATGTGCCTTTCCTAGGGCCACGCACAAATCCGCAAGTAATCTGTTCAGGAGCATGCTCAGGACAGAGCAGCAGCCTGACTGATTGGATGCATACTACGCGCGGATATCCCTATAGTGAGTCGTATTA
Aqp8	CACTCCATGAGCACAGAGAAATTCCAGGTT	CCGCAAGTAATCTGTTGACTGATTGGATGCATCACTCCATGAGCACAGAGAAATTCCAGGTTTACTACGCGCGGATATTAGGGCCACGCACAAA	GTCTTATCATGTGCCTTTCCTCCGCAAGTAATCTGTTGACTGATTGGATGCATCACTCCATGAGCACAGAGAAATTCCAGGTTTACTACGCGCGGATATTAGGGCCACGCACAAACCCTATAGTGAGTCGTATTA
Aqp8	TCTCTACCTGTCTTTAGGCTGGGCCCCAGG	GACTGATTGGATGCATACTACGCGCGGATATTTCTCTACCTGTCTTTAGGCTGGGCCCCAGGTAGGGCCACGCACAAATCCGCAAGTAATCTGT	GTCTTATCATGTGCCTTTCCTGACTGATTGGATGCATACTACGCGCGGATATTTCTCTACCTGTCTTTAGGCTGGGCCCCAGGTAGGGCCACGCACAAATCCGCAAGTAATCTGTCCCTATAGTGAGTCGTATTA
Aqp8	TCTCGCAAGAAAAGAGGCCTACCCTCTTTT	ACTACGCGCGGATATTAGGGCCACGCACAAATTCTCGCAAGAAAAGAGGCCTACCCTCTTTTTCCGCAAGTAATCTGTTGACTGATTGGATGCA	GTCTTATCATGTGCCTTTCCTACTACGCGCGGATATTAGGGCCACGCACAAATTCTCGCAAGAAAAGAGGCCTACCCTCTTTTTCCGCAAGTAATCTGTTGACTGATTGGATGCACCCTATAGTGAGTCGTATTA
Aqp8	CTCCACCTTCTCAGCCCTTCTAATCCCTGC	AGGGCCACGCACAAATCCGCAAGTAATCTGTTCTCCACCTTCTCAGCCCTTCTAATCCCTGCTGACTGATTGGATGCATACTACGCGCGGATAT	GTCTTATCATGTGCCTTTCCTAGGGCCACGCACAAATCCGCAAGTAATCTGTTCTCCACCTTCTCAGCCCTTCTAATCCCTGCTGACTGATTGGATGCATACTACGCGCGGATATCCCTATAGTGAGTCGTATTA
Aqp8	GAAAGAGGACTGAAGAAATGGACAGTGTGC	CCGCAAGTAATCTGTTGACTGATTGGATGCATGAAAGAGGACTGAAGAAATGGACAGTGTGCTACTACGCGCGGATATTAGGGCCACGCACAAA	GTCTTATCATGTGCCTTTCCTCCGCAAGTAATCTGTTGACTGATTGGATGCATGAAAGAGGACTGAAGAAATGGACAGTGTGCTACTACGCGCGGATATTAGGGCCACGCACAAACCCTATAGTGAGTCGTATTA
Aqp8	GGGCTCCTGAAAGACCTTCTGTAACTGTAA	GACTGATTGGATGCATACTACGCGCGGATATTGGGCTCCTGAAAGACCTTCTGTAACTGTAATAGGGCCACGCACAAATCCGCAAGTAATCTGT	GTCTTATCATGTGCCTTTCCTGACTGATTGGATGCATACTACGCGCGGATATTGGGCTCCTGAAAGACCTTCTGTAACTGTAATAGGGCCACGCACAAATCCGCAAGTAATCTGTCCCTATAGTGAGTCGTATTA
Aqp8	GTCAGATTGGGAGCTGAGGAAGCAAGATCT	ACTACGCGCGGATATTAGGGCCACGCACAAATGTCAGATTGGGAGCTGAGGAAGCAAGATCTTCCGCAAGTAATCTGTTGACTGATTGGATGCA	GTCTTATCATGTGCCTTTCCTACTACGCGCGGATATTAGGGCCACGCACAAATGTCAGATTGGGAGCTGAGGAAGCAAGATCTTCCGCAAGTAATCTGTTGACTGATTGGATGCACCCTATAGTGAGTCGTATTA
Arhgdib	AGCTGCCAACCATGAATGTGGCTTTATCCA	AGGGCCACGCACAAATGGGTGGAATTTCGTATAGCTGCCAACCATGAATGTGGCTTTATCCATCCCTCGTACGCCTATTACTACGCGCGGATAT	GTCTTATCATGTGCCTTTCCTAGGGCCACGCACAAATGGGTGGAATTTCGTATAGCTGCCAACCATGAATGTGGCTTTATCCATCCCTCGTACGCCTATTACTACGCGCGGATATCCCTATAGTGAGTCGTATTA
Arhgdib	GAGGAATTCGTACTCCTCTGGTCGGGGCCC	GGGTGGAATTTCGTATCCCTCGTACGCCTATTGAGGAATTCGTACTCCTCTGGTCGGGGCCCTACTACGCGCGGATATTAGGGCCACGCACAAA	GTCTTATCATGTGCCTTTCCTGGGTGGAATTTCGTATCCCTCGTACGCCTATTGAGGAATTCGTACTCCTCTGGTCGGGGCCCTACTACGCGCGGATATTAGGGCCACGCACAAACCCTATAGTGAGTCGTATTA
Arhgdib	AGCATGCCCTTGGGAGCTTCCTCTACTGGA	CCCTCGTACGCCTATTACTACGCGCGGATATTAGCATGCCCTTGGGAGCTTCCTCTACTGGATAGGGCCACGCACAAATGGGTGGAATTTCGTA	GTCTTATCATGTGCCTTTCCTCCCTCGTACGCCTATTACTACGCGCGGATATTAGCATGCCCTTGGGAGCTTCCTCTACTGGATAGGGCCACGCACAAATGGGTGGAATTTCGTACCCTATAGTGAGTCGTATTA
Arhgdib	AGAAGGACTTGTTGTGGTAAGTGCCTCGGG	ACTACGCGCGGATATTAGGGCCACGCACAAATAGAAGGACTTGTTGTGGTAAGTGCCTCGGGTGGGTGGAATTTCGTATCCCTCGTACGCCTAT	GTCTTATCATGTGCCTTTCCTACTACGCGCGGATATTAGGGCCACGCACAAATAGAAGGACTTGTTGTGGTAAGTGCCTCGGGTGGGTGGAATTTCGTATCCCTCGTACGCCTATCCCTATAGTGAGTCGTATTA
Arhgdib	GGTGAGGTGGTCCTGTTTGTCGTCATCCGT	AGGGCCACGCACAAATGGGTGGAATTTCGTATGGTGAGGTGGTCCTGTTTGTCGTCATCCGTTCCCTCGTACGCCTATTACTACGCGCGGATAT	GTCTTATCATGTGCCTTTCCTAGGGCCACGCACAAATGGGTGGAATTTCGTATGGTGAGGTGGTCCTGTTTGTCGTCATCCGTTCCCTCGTACGCCTATTACTACGCGCGGATATCCCTATAGTGAGTCGTATTA
Arhgdib	CAATCCTTCTTAATGGCCAGGTTCCATTCC	GGGTGGAATTTCGTATCCCTCGTACGCCTATTCAATCCTTCTTAATGGCCAGGTTCCATTCCTACTACGCGCGGATATTAGGGCCACGCACAAA	GTCTTATCATGTGCCTTTCCTGGGTGGAATTTCGTATCCCTCGTACGCCTATTCAATCCTTCTTAATGGCCAGGTTCCATTCCTACTACGCGCGGATATTAGGGCCACGCACAAACCCTATAGTGAGTCGTATTA
Arhgdib	CAGGAGGGACGGACAGACGCACTCATTCTG	CCCTCGTACGCCTATTACTACGCGCGGATATTCAGGAGGGACGGACAGACGCACTCATTCTGTAGGGCCACGCACAAATGGGTGGAATTTCGTA	GTCTTATCATGTGCCTTTCCTCCCTCGTACGCCTATTACTACGCGCGGATATTCAGGAGGGACGGACAGACGCACTCATTCTGTAGGGCCACGCACAAATGGGTGGAATTTCGTACCCTATAGTGAGTCGTATTA
Arhgdib	GGGAGAACTCTTCTGGTGGGTGAGGAAGGT	ACTACGCGCGGATATTAGGGCCACGCACAAATGGGAGAACTCTTCTGGTGGGTGAGGAAGGTTGGGTGGAATTTCGTATCCCTCGTACGCCTAT	GTCTTATCATGTGCCTTTCCTACTACGCGCGGATATTAGGGCCACGCACAAATGGGAGAACTCTTCTGGTGGGTGAGGAAGGTTGGGTGGAATTTCGTATCCCTCGTACGCCTATCCCTATAGTGAGTCGTATTA
Arhgdib	GGAGGAGGGAGTTTGTGATGATCAACATGG	AGGGCCACGCACAAATGGGTGGAATTTCGTATGGAGGAGGGAGTTTGTGATGATCAACATGGTCCCTCGTACGCCTATTACTACGCGCGGATAT	GTCTTATCATGTGCCTTTCCTAGGGCCACGCACAAATGGGTGGAATTTCGTATGGAGGAGGGAGTTTGTGATGATCAACATGGTCCCTCGTACGCCTATTACTACGCGCGGATATCCCTATAGTGAGTCGTATTA
Arhgdib	GGGAACACTCTGAGAGATGGGGTAAGATAA	GGGTGGAATTTCGTATCCCTCGTACGCCTATTGGGAACACTCTGAGAGATGGGGTAAGATAATACTACGCGCGGATATTAGGGCCACGCACAAA	GTCTTATCATGTGCCTTTCCTGGGTGGAATTTCGTATCCCTCGTACGCCTATTGGGAACACTCTGAGAGATGGGGTAAGATAATACTACGCGCGGATATTAGGGCCACGCACAAACCCTATAGTGAGTCGTATTA
Arhgdib	GGGAGAAGCCAGGGTTTTAAGTCTCATTTG	CCCTCGTACGCCTATTACTACGCGCGGATATTGGGAGAAGCCAGGGTTTTAAGTCTCATTTGTAGGGCCACGCACAAATGGGTGGAATTTCGTA	GTCTTATCATGTGCCTTTCCTCCCTCGTACGCCTATTACTACGCGCGGATATTGGGAGAAGCCAGGGTTTTAAGTCTCATTTGTAGGGCCACGCACAAATGGGTGGAATTTCGTACCCTATAGTGAGTCGTATTA
Arhgdib	TTGCCCATTTCTTGACCTTCAGGACTCAAG	ACTACGCGCGGATATTAGGGCCACGCACAAATTTGCCCATTTCTTGACCTTCAGGACTCAAGTGGGTGGAATTTCGTATCCCTCGTACGCCTAT	GTCTTATCATGTGCCTTTCCTACTACGCGCGGATATTAGGGCCACGCACAAATTTGCCCATTTCTTGACCTTCAGGACTCAAGTGGGTGGAATTTCGTATCCCTCGTACGCCTATCCCTATAGTGAGTCGTATTA
Arhgdib	GAACAGAAGGCCAAGGAGGCGTCAGCCGGA	AGGGCCACGCACAAATGGGTGGAATTTCGTATGAACAGAAGGCCAAGGAGGCGTCAGCCGGATCCCTCGTACGCCTATTACTACGCGCGGATAT	GTCTTATCATGTGCCTTTCCTAGGGCCACGCACAAATGGGTGGAATTTCGTATGAACAGAAGGCCAAGGAGGCGTCAGCCGGATCCCTCGTACGCCTATTACTACGCGCGGATATCCCTATAGTGAGTCGTATTA
Arhgdib	CCGGAAGAACCCAGTGGCAAGAATAAACTT	GGGTGGAATTTCGTATCCCTCGTACGCCTATTCCGGAAGAACCCAGTGGCAAGAATAAACTTTACTACGCGCGGATATTAGGGCCACGCACAAA	GTCTTATCATGTGCCTTTCCTGGGTGGAATTTCGTATCCCTCGTACGCCTATTCCGGAAGAACCCAGTGGCAAGAATAAACTTTACTACGCGCGGATATTAGGGCCACGCACAAACCCTATAGTGAGTCGTATTA
Arhgdib	CCTTGGCAGAGAAGACAACGGGGTTCATCG	CCCTCGTACGCCTATTACTACGCGCGGATATTCCTTGGCAGAGAAGACAACGGGGTTCATCGTAGGGCCACGCACAAATGGGTGGAATTTCGTA	GTCTTATCATGTGCCTTTCCTCCCTCGTACGCCTATTACTACGCGCGGATATTCCTTGGCAGAGAAGACAACGGGGTTCATCGTAGGGCCACGCACAAATGGGTGGAATTTCGTACCCTATAGTGAGTCGTATTA
Arhgdib	GTTTACAGTGTCTCCCACAAAAGGAGAGCT	ACTACGCGCGGATATTAGGGCCACGCACAAATGTTTACAGTGTCTCCCACAAAAGGAGAGCTTGGGTGGAATTTCGTATCCCTCGTACGCCTAT	GTCTTATCATGTGCCTTTCCTACTACGCGCGGATATTAGGGCCACGCACAAATGTTTACAGTGTCTCCCACAAAAGGAGAGCTTGGGTGGAATTTCGTATCCCTCGTACGCCTATCCCTATAGTGAGTCGTATTA
Arhgdib	CAAATGAGGTTCTCAGTCACACACACAACG	AGGGCCACGCACAAATGGGTGGAATTTCGTATCAAATGAGGTTCTCAGTCACACACACAACGTCCCTCGTACGCCTATTACTACGCGCGGATAT	GTCTTATCATGTGCCTTTCCTAGGGCCACGCACAAATGGGTGGAATTTCGTATCAAATGAGGTTCTCAGTCACACACACAACGTCCCTCGTACGCCTATTACTACGCGCGGATATCCCTATAGTGAGTCGTATTA
Arhgdib	GTGTGTTGAACATACTTCAGGCCAGACACA	GGGTGGAATTTCGTATCCCTCGTACGCCTATTGTGTGTTGAACATACTTCAGGCCAGACACATACTACGCGCGGATATTAGGGCCACGCACAAA	GTCTTATCATGTGCCTTTCCTGGGTGGAATTTCGTATCCCTCGTACGCCTATTGTGTGTTGAACATACTTCAGGCCAGACACATACTACGCGCGGATATTAGGGCCACGCACAAACCCTATAGTGAGTCGTATTA
Arhgdib	CACCCTGTATTCAATGCCTTCCTTTAGCAC	CCCTCGTACGCCTATTACTACGCGCGGATATTCACCCTGTATTCAATGCCTTCCTTTAGCACTAGGGCCACGCACAAATGGGTGGAATTTCGTA	GTCTTATCATGTGCCTTTCCTCCCTCGTACGCCTATTACTACGCGCGGATATTCACCCTGTATTCAATGCCTTCCTTTAGCACTAGGGCCACGCACAAATGGGTGGAATTTCGTACCCTATAGTGAGTCGTATTA
Arhgdib	GGGTAACAGTCACGTTGGGAACTGTTGGGT	ACTACGCGCGGATATTAGGGCCACGCACAAATGGGTAACAGTCACGTTGGGAACTGTTGGGTTGGGTGGAATTTCGTATCCCTCGTACGCCTAT	GTCTTATCATGTGCCTTTCCTACTACGCGCGGATATTAGGGCCACGCACAAATGGGTAACAGTCACGTTGGGAACTGTTGGGTTGGGTGGAATTTCGTATCCCTCGTACGCCTATCCCTATAGTGAGTCGTATTA
Arhgdib	TCCTGGTGCACTGTCACATACAAGGCTAAG	AGGGCCACGCACAAATGGGTGGAATTTCGTATTCCTGGTGCACTGTCACATACAAGGCTAAGTCCCTCGTACGCCTATTACTACGCGCGGATAT	GTCTTATCATGTGCCTTTCCTAGGGCCACGCACAAATGGGTGGAATTTCGTATTCCTGGTGCACTGTCACATACAAGGCTAAGTCCCTCGTACGCCTATTACTACGCGCGGATATCCCTATAGTGAGTCGTATTA
Arhgdib	TGCATCCTTCTCCGTCATCTTGATTGCTCT	GGGTGGAATTTCGTATCCCTCGTACGCCTATTTGCATCCTTCTCCGTCATCTTGATTGCTCTTACTACGCGCGGATATTAGGGCCACGCACAAA	GTCTTATCATGTGCCTTTCCTGGGTGGAATTTCGTATCCCTCGTACGCCTATTTGCATCCTTCTCCGTCATCTTGATTGCTCTTACTACGCGCGGATATTAGGGCCACGCACAAACCCTATAGTGAGTCGTATTA
Arhgdib	TCCAGGTCGTCGTCCGCCTCTTCCAGCTGT	CCCTCGTACGCCTATTACTACGCGCGGATATTTCCAGGTCGTCGTCCGCCTCTTCCAGCTGTTAGGGCCACGCACAAATGGGTGGAATTTCGTA	GTCTTATCATGTGCCTTTCCTCCCTCGTACGCCTATTACTACGCGCGGATATTTCCAGGTCGTCGTCCGCCTCTTCCAGCTGTTAGGGCCACGCACAAATGGGTGGAATTTCGTACCCTATAGTGAGTCGTATTA
Arhgdib	CCTGCAGCTCCTTCAAGGACTTCTGAGGGG	ACTACGCGCGGATATTAGGGCCACGCACAAATCCTGCAGCTCCTTCAAGGACTTCTGAGGGGTGGGTGGAATTTCGTATCCCTCGTACGCCTAT	GTCTTATCATGTGCCTTTCCTACTACGCGCGGATATTAGGGCCACGCACAAATCCTGCAGCTCCTTCAAGGACTTCTGAGGGGTGGGTGGAATTTCGTATCCCTCGTACGCCTATCCCTATAGTGAGTCGTATTA
Arhgdib	CTTGGTTAGACTCTCGTCATCCTTGTCCAT	AGGGCCACGCACAAATGGGTGGAATTTCGTATCTTGGTTAGACTCTCGTCATCCTTGTCCATTCCCTCGTACGCCTATTACTACGCGCGGATAT	GTCTTATCATGTGCCTTTCCTAGGGCCACGCACAAATGGGTGGAATTTCGTATCTTGGTTAGACTCTCGTCATCCTTGTCCATTCCCTCGTACGCCTATTACTACGCGCGGATATCCCTATAGTGAGTCGTATTA
Arhgdib	ACAGGGACATCTCCCAGCAGTGTTTTCTTG	GGGTGGAATTTCGTATCCCTCGTACGCCTATTACAGGGACATCTCCCAGCAGTGTTTTCTTGTACTACGCGCGGATATTAGGGCCACGCACAAA	GTCTTATCATGTGCCTTTCCTGGGTGGAATTTCGTATCCCTCGTACGCCTATTACAGGGACATCTCCCAGCAGTGTTTTCTTGTACTACGCGCGGATATTAGGGCCACGCACAAACCCTATAGTGAGTCGTATTA
Arhgdib	ACTGAGGACTGGCAGAACAGGAAGGAAGTT	CCCTCGTACGCCTATTACTACGCGCGGATATTACTGAGGACTGGCAGAACAGGAAGGAAGTTTAGGGCCACGCACAAATGGGTGGAATTTCGTA	GTCTTATCATGTGCCTTTCCTCCCTCGTACGCCTATTACTACGCGCGGATATTACTGAGGACTGGCAGAACAGGAAGGAAGTTTAGGGCCACGCACAAATGGGTGGAATTTCGTACCCTATAGTGAGTCGTATTA
Arhgdib	TCTCTGGAGGTTACCTCTGTCTCTCAACTC	ACTACGCGCGGATATTAGGGCCACGCACAAATTCTCTGGAGGTTACCTCTGTCTCTCAACTCTGGGTGGAATTTCGTATCCCTCGTACGCCTAT	GTCTTATCATGTGCCTTTCCTACTACGCGCGGATATTAGGGCCACGCACAAATTCTCTGGAGGTTACCTCTGTCTCTCAACTCTGGGTGGAATTTCGTATCCCTCGTACGCCTATCCCTATAGTGAGTCGTATTA
Arl4d	AGCGGACTTTGCAGTGCCGCTGCTCCGGTT	TGACGGTTGTAACGGTCACTCGTACAGCGTTTAGCGGACTTTGCAGTGCCGCTGCTCCGGTTTGTCCTAGAGGTAGTTTTATCATACGACGTGG	GTCTTATCATGTGCCTTTCCTTGACGGTTGTAACGGTCACTCGTACAGCGTTTAGCGGACTTTGCAGTGCCGCTGCTCCGGTTTGTCCTAGAGGTAGTTTTATCATACGACGTGGCCCTATAGTGAGTCGTATTA
Arl4d	AACCAGACACCGACTCGTCGCGTCTCAGCC	CACTCGTACAGCGTTTGTCCTAGAGGTAGTTTAACCAGACACCGACTCGTCGCGTCTCAGCCTTATCATACGACGTGGTTGACGGTTGTAACGG	GTCTTATCATGTGCCTTTCCTCACTCGTACAGCGTTTGTCCTAGAGGTAGTTTAACCAGACACCGACTCGTCGCGTCTCAGCCTTATCATACGACGTGGTTGACGGTTGTAACGGCCCTATAGTGAGTCGTATTA
Arl4d	CTTAAAACGGCAGGTAGCACAAGCTGGGGT	GTCCTAGAGGTAGTTTTATCATACGACGTGGTCTTAAAACGGCAGGTAGCACAAGCTGGGGTTTGACGGTTGTAACGGTCACTCGTACAGCGTT	GTCTTATCATGTGCCTTTCCTGTCCTAGAGGTAGTTTTATCATACGACGTGGTCTTAAAACGGCAGGTAGCACAAGCTGGGGTTTGACGGTTGTAACGGTCACTCGTACAGCGTTCCCTATAGTGAGTCGTATTA
Arl4d	TGGGACTCCAGCAGAGGCCAAGAAGAGGAG	TATCATACGACGTGGTTGACGGTTGTAACGGTTGGGACTCCAGCAGAGGCCAAGAAGAGGAGTCACTCGTACAGCGTTTGTCCTAGAGGTAGTT	GTCTTATCATGTGCCTTTCCTTATCATACGACGTGGTTGACGGTTGTAACGGTTGGGACTCCAGCAGAGGCCAAGAAGAGGAGTCACTCGTACAGCGTTTGTCCTAGAGGTAGTTCCCTATAGTGAGTCGTATTA
Arl4d	CTAGGGTGCAGGGTGGACCTCAGGAGTAGG	TGACGGTTGTAACGGTCACTCGTACAGCGTTTCTAGGGTGCAGGGTGGACCTCAGGAGTAGGTGTCCTAGAGGTAGTTTTATCATACGACGTGG	GTCTTATCATGTGCCTTTCCTTGACGGTTGTAACGGTCACTCGTACAGCGTTTCTAGGGTGCAGGGTGGACCTCAGGAGTAGGTGTCCTAGAGGTAGTTTTATCATACGACGTGGCCCTATAGTGAGTCGTATTA
Arl4d	GCCATTTCAGTCAAGTGGTTCCCCATGGTG	CACTCGTACAGCGTTTGTCCTAGAGGTAGTTTGCCATTTCAGTCAAGTGGTTCCCCATGGTGTTATCATACGACGTGGTTGACGGTTGTAACGG	GTCTTATCATGTGCCTTTCCTCACTCGTACAGCGTTTGTCCTAGAGGTAGTTTGCCATTTCAGTCAAGTGGTTCCCCATGGTGTTATCATACGACGTGGTTGACGGTTGTAACGGCCCTATAGTGAGTCGTATTA
Arl4d	GGAAGTGCGGCAGAAAGGACGAGGCTGTAG	GTCCTAGAGGTAGTTTTATCATACGACGTGGTGGAAGTGCGGCAGAAAGGACGAGGCTGTAGTTGACGGTTGTAACGGTCACTCGTACAGCGTT	GTCTTATCATGTGCCTTTCCTGTCCTAGAGGTAGTTTTATCATACGACGTGGTGGAAGTGCGGCAGAAAGGACGAGGCTGTAGTTGACGGTTGTAACGGTCACTCGTACAGCGTTCCCTATAGTGAGTCGTATTA
Arl4d	ATCCAACCCAATGACGACGACATGCAGGGC	TATCATACGACGTGGTTGACGGTTGTAACGGTATCCAACCCAATGACGACGACATGCAGGGCTCACTCGTACAGCGTTTGTCCTAGAGGTAGTT	GTCTTATCATGTGCCTTTCCTTATCATACGACGTGGTTGACGGTTGTAACGGTATCCAACCCAATGACGACGACATGCAGGGCTCACTCGTACAGCGTTTGTCCTAGAGGTAGTTCCCTATAGTGAGTCGTATTA
Arl4d	AGACGGTAAAGAAGGGAAGTCTTCCCCGCG	TGACGGTTGTAACGGTCACTCGTACAGCGTTTAGACGGTAAAGAAGGGAAGTCTTCCCCGCGTGTCCTAGAGGTAGTTTTATCATACGACGTGG	GTCTTATCATGTGCCTTTCCTTGACGGTTGTAACGGTCACTCGTACAGCGTTTAGACGGTAAAGAAGGGAAGTCTTCCCCGCGTGTCCTAGAGGTAGTTTTATCATACGACGTGGCCCTATAGTGAGTCGTATTA
Arl4d	TGGGGACGCTCTGGACAAACTCCTTGAACT	CACTCGTACAGCGTTTGTCCTAGAGGTAGTTTTGGGGACGCTCTGGACAAACTCCTTGAACTTTATCATACGACGTGGTTGACGGTTGTAACGG	GTCTTATCATGTGCCTTTCCTCACTCGTACAGCGTTTGTCCTAGAGGTAGTTTTGGGGACGCTCTGGACAAACTCCTTGAACTTTATCATACGACGTGGTTGACGGTTGTAACGGCCCTATAGTGAGTCGTATTA
Arl4d	CACGCGGATCTTCTCAGTATTAAAGCCCTT	GTCCTAGAGGTAGTTTTATCATACGACGTGGTCACGCGGATCTTCTCAGTATTAAAGCCCTTTTGACGGTTGTAACGGTCACTCGTACAGCGTT	GTCTTATCATGTGCCTTTCCTGTCCTAGAGGTAGTTTTATCATACGACGTGGTCACGCGGATCTTCTCAGTATTAAAGCCCTTTTGACGGTTGTAACGGTCACTCGTACAGCGTTCCCTATAGTGAGTCGTATTA
Arl4d	ACACTTGGAAAGTGATCCCACGGGAACCCC	TATCATACGACGTGGTTGACGGTTGTAACGGTACACTTGGAAAGTGATCCCACGGGAACCCCTCACTCGTACAGCGTTTGTCCTAGAGGTAGTT	GTCTTATCATGTGCCTTTCCTTATCATACGACGTGGTTGACGGTTGTAACGGTACACTTGGAAAGTGATCCCACGGGAACCCCTCACTCGTACAGCGTTTGTCCTAGAGGTAGTTCCCTATAGTGAGTCGTATTA
Arl4d	AGCGCCACAGTGGCCGAAGCTTCTCCTGAC	TGACGGTTGTAACGGTCACTCGTACAGCGTTTAGCGCCACAGTGGCCGAAGCTTCTCCTGACTGTCCTAGAGGTAGTTTTATCATACGACGTGG	GTCTTATCATGTGCCTTTCCTTGACGGTTGTAACGGTCACTCGTACAGCGTTTAGCGCCACAGTGGCCGAAGCTTCTCCTGACTGTCCTAGAGGTAGTTTTATCATACGACGTGGCCCTATAGTGAGTCGTATTA
Arl4d	AAACACCAGTCCATCTGTCCGGCGGGTGTA	CACTCGTACAGCGTTTGTCCTAGAGGTAGTTTAAACACCAGTCCATCTGTCCGGCGGGTGTATTATCATACGACGTGGTTGACGGTTGTAACGG	GTCTTATCATGTGCCTTTCCTCACTCGTACAGCGTTTGTCCTAGAGGTAGTTTAAACACCAGTCCATCTGTCCGGCGGGTGTATTATCATACGACGTGGTTGACGGTTGTAACGGCCCTATAGTGAGTCGTATTA
Arl4d	TGCTGATCCGGTGTAACTCCATTCTGGCTT	GTCCTAGAGGTAGTTTTATCATACGACGTGGTTGCTGATCCGGTGTAACTCCATTCTGGCTTTTGACGGTTGTAACGGTCACTCGTACAGCGTT	GTCTTATCATGTGCCTTTCCTGTCCTAGAGGTAGTTTTATCATACGACGTGGTTGCTGATCCGGTGTAACTCCATTCTGGCTTTTGACGGTTGTAACGGTCACTCGTACAGCGTTCCCTATAGTGAGTCGTATTA
Arl4d	TGCTTGTTGGCCAGCACCAGCACTGGCACC	TATCATACGACGTGGTTGACGGTTGTAACGGTTGCTTGTTGGCCAGCACCAGCACTGGCACCTCACTCGTACAGCGTTTGTCCTAGAGGTAGTT	GTCTTATCATGTGCCTTTCCTTATCATACGACGTGGTTGACGGTTGTAACGGTTGCTTGTTGGCCAGCACCAGCACTGGCACCTCACTCGTACAGCGTTTGTCCTAGAGGTAGTTCCCTATAGTGAGTCGTATTA
Arl4d	TCTTCTCCACCTCGGCTGCACTCAGTGCCC	TGACGGTTGTAACGGTCACTCGTACAGCGTTTTCTTCTCCACCTCGGCTGCACTCAGTGCCCTGTCCTAGAGGTAGTTTTATCATACGACGTGG	GTCTTATCATGTGCCTTTCCTTGACGGTTGTAACGGTCACTCGTACAGCGTTTTCTTCTCCACCTCGGCTGCACTCAGTGCCCTGTCCTAGAGGTAGTTTTATCATACGACGTGGCCCTATAGTGAGTCGTATTA
Arl4d	ACATGGGTGAGCGTGGCAGCTGCCAGCTCT	CACTCGTACAGCGTTTGTCCTAGAGGTAGTTTACATGGGTGAGCGTGGCAGCTGCCAGCTCTTTATCATACGACGTGGTTGACGGTTGTAACGG	GTCTTATCATGTGCCTTTCCTCACTCGTACAGCGTTTGTCCTAGAGGTAGTTTACATGGGTGAGCGTGGCAGCTGCCAGCTCTTTATCATACGACGTGGTTGACGGTTGTAACGGCCCTATAGTGAGTCGTATTA
Arl4d	AAATGTTCCAGGCCTGGCTGCAGGCCCAGC	GTCCTAGAGGTAGTTTTATCATACGACGTGGTAAATGTTCCAGGCCTGGCTGCAGGCCCAGCTTGACGGTTGTAACGGTCACTCGTACAGCGTT	GTCTTATCATGTGCCTTTCCTGTCCTAGAGGTAGTTTTATCATACGACGTGGTAAATGTTCCAGGCCTGGCTGCAGGCCCAGCTTGACGGTTGTAACGGTCACTCGTACAGCGTTCCCTATAGTGAGTCGTATTA
Arl4d	GGTGCCTTCTTCCTCTTCAGGATCATTTCA	TATCATACGACGTGGTTGACGGTTGTAACGGTGGTGCCTTCTTCCTCTTCAGGATCATTTCATCACTCGTACAGCGTTTGTCCTAGAGGTAGTT	GTCTTATCATGTGCCTTTCCTTATCATACGACGTGGTTGACGGTTGTAACGGTGGTGCCTTCTTCCTCTTCAGGATCATTTCATCACTCGTACAGCGTTTGTCCTAGAGGTAGTTCCCTATAGTGAGTCGTATTA
Arl4d	CTTCGGGTCACCGTCTCTTCTTGCTCGACC	TGACGGTTGTAACGGTCACTCGTACAGCGTTTCTTCGGGTCACCGTCTCTTCTTGCTCGACCTGTCCTAGAGGTAGTTTTATCATACGACGTGG	GTCTTATCATGTGCCTTTCCTTGACGGTTGTAACGGTCACTCGTACAGCGTTTCTTCGGGTCACCGTCTCTTCTTGCTCGACCTGTCCTAGAGGTAGTTTTATCATACGACGTGGCCCTATAGTGAGTCGTATTA
Arl4d	CCCTGCCTGACTATAATGTGTACTGACCCC	CACTCGTACAGCGTTTGTCCTAGAGGTAGTTTCCCTGCCTGACTATAATGTGTACTGACCCCTTATCATACGACGTGGTTGACGGTTGTAACGG	GTCTTATCATGTGCCTTTCCTCACTCGTACAGCGTTTGTCCTAGAGGTAGTTTCCCTGCCTGACTATAATGTGTACTGACCCCTTATCATACGACGTGGTTGACGGTTGTAACGGCCCTATAGTGAGTCGTATTA
Arl4d	ATCCAGCACCCAGGCTGGCTGAGAGGTCAC	GTCCTAGAGGTAGTTTTATCATACGACGTGGTATCCAGCACCCAGGCTGGCTGAGAGGTCACTTGACGGTTGTAACGGTCACTCGTACAGCGTT	GTCTTATCATGTGCCTTTCCTGTCCTAGAGGTAGTTTTATCATACGACGTGGTATCCAGCACCCAGGCTGGCTGAGAGGTCACTTGACGGTTGTAACGGTCACTCGTACAGCGTTCCCTATAGTGAGTCGTATTA
Arl4d	CCTATGCTCCTTCAGTCCTTTGCGGTGGAC	TATCATACGACGTGGTTGACGGTTGTAACGGTCCTATGCTCCTTCAGTCCTTTGCGGTGGACTCACTCGTACAGCGTTTGTCCTAGAGGTAGTT	GTCTTATCATGTGCCTTTCCTTATCATACGACGTGGTTGACGGTTGTAACGGTCCTATGCTCCTTCAGTCCTTTGCGGTGGACTCACTCGTACAGCGTTTGTCCTAGAGGTAGTTCCCTATAGTGAGTCGTATTA
Arl4d	GGCAATGAAGACACTTCATCTTCCCTCCCC	TGACGGTTGTAACGGTCACTCGTACAGCGTTTGGCAATGAAGACACTTCATCTTCCCTCCCCTGTCCTAGAGGTAGTTTTATCATACGACGTGG	GTCTTATCATGTGCCTTTCCTTGACGGTTGTAACGGTCACTCGTACAGCGTTTGGCAATGAAGACACTTCATCTTCCCTCCCCTGTCCTAGAGGTAGTTTTATCATACGACGTGGCCCTATAGTGAGTCGTATTA
Arl4d	TTGCAGCCCCTCCCTACCCTCTTCAGGTGA	CACTCGTACAGCGTTTGTCCTAGAGGTAGTTTTTGCAGCCCCTCCCTACCCTCTTCAGGTGATTATCATACGACGTGGTTGACGGTTGTAACGG	GTCTTATCATGTGCCTTTCCTCACTCGTACAGCGTTTGTCCTAGAGGTAGTTTTTGCAGCCCCTCCCTACCCTCTTCAGGTGATTATCATACGACGTGGTTGACGGTTGTAACGGCCCTATAGTGAGTCGTATTA
Arl4d	CCGAGGTAGGAGGTAGAGTTAGCATTTACA	GTCCTAGAGGTAGTTTTATCATACGACGTGGTCCGAGGTAGGAGGTAGAGTTAGCATTTACATTGACGGTTGTAACGGTCACTCGTACAGCGTT	GTCTTATCATGTGCCTTTCCTGTCCTAGAGGTAGTTTTATCATACGACGTGGTCCGAGGTAGGAGGTAGAGTTAGCATTTACATTGACGGTTGTAACGGTCACTCGTACAGCGTTCCCTATAGTGAGTCGTATTA
Arl4d	TAAAATGCCAGGGAAGGACAGGAGAGCCAG	TATCATACGACGTGGTTGACGGTTGTAACGGTTAAAATGCCAGGGAAGGACAGGAGAGCCAGTCACTCGTACAGCGTTTGTCCTAGAGGTAGTT	GTCTTATCATGTGCCTTTCCTTATCATACGACGTGGTTGACGGTTGTAACGGTTAAAATGCCAGGGAAGGACAGGAGAGCCAGTCACTCGTACAGCGTTTGTCCTAGAGGTAGTTCCCTATAGTGAGTCGTATTA
Arl4d	TCTCTGGATAACCTTCTACACACCCTCCCC	TGACGGTTGTAACGGTCACTCGTACAGCGTTTTCTCTGGATAACCTTCTACACACCCTCCCCTGTCCTAGAGGTAGTTTTATCATACGACGTGG	GTCTTATCATGTGCCTTTCCTTGACGGTTGTAACGGTCACTCGTACAGCGTTTTCTCTGGATAACCTTCTACACACCCTCCCCTGTCCTAGAGGTAGTTTTATCATACGACGTGGCCCTATAGTGAGTCGTATTA
Arl4d	TCGACTGTGGAGATGTTCTCAATTCACCCC	CACTCGTACAGCGTTTGTCCTAGAGGTAGTTTTCGACTGTGGAGATGTTCTCAATTCACCCCTTATCATACGACGTGGTTGACGGTTGTAACGG	GTCTTATCATGTGCCTTTCCTCACTCGTACAGCGTTTGTCCTAGAGGTAGTTTTCGACTGTGGAGATGTTCTCAATTCACCCCTTATCATACGACGTGGTTGACGGTTGTAACGGCCCTATAGTGAGTCGTATTA
Arl4d	TGTGAGAAGAGCAGCTGAGGAGACCCCTCT	GTCCTAGAGGTAGTTTTATCATACGACGTGGTTGTGAGAAGAGCAGCTGAGGAGACCCCTCTTTGACGGTTGTAACGGTCACTCGTACAGCGTT	GTCTTATCATGTGCCTTTCCTGTCCTAGAGGTAGTTTTATCATACGACGTGGTTGTGAGAAGAGCAGCTGAGGAGACCCCTCTTTGACGGTTGTAACGGTCACTCGTACAGCGTTCCCTATAGTGAGTCGTATTA
Arl4d	GGGGAGAATTCTTGGCATTTTCACAGACAC	TATCATACGACGTGGTTGACGGTTGTAACGGTGGGGAGAATTCTTGGCATTTTCACAGACACTCACTCGTACAGCGTTTGTCCTAGAGGTAGTT	GTCTTATCATGTGCCTTTCCTTATCATACGACGTGGTTGACGGTTGTAACGGTGGGGAGAATTCTTGGCATTTTCACAGACACTCACTCGTACAGCGTTTGTCCTAGAGGTAGTTCCCTATAGTGAGTCGTATTA
Ash2l	CTGTAAGCCACACCCTGATTGACACCATTT	AATTGCATCTTCGCGTTATCGCAACCGACCTTCTGTAAGCCACACCCTGATTGACACCATTTTGCACGAGATTCACATTACTACGCGCGGATAT	GTCTTATCATGTGCCTTTCCTAATTGCATCTTCGCGTTATCGCAACCGACCTTCTGTAAGCCACACCCTGATTGACACCATTTTGCACGAGATTCACATTACTACGCGCGGATATCCCTATAGTGAGTCGTATTA
Ash2l	GTGAGATGGCTGGGAAGTAAACTCCTTCAA	TATCGCAACCGACCTTGCACGAGATTCACATTGTGAGATGGCTGGGAAGTAAACTCCTTCAATACTACGCGCGGATATTAATTGCATCTTCGCG	GTCTTATCATGTGCCTTTCCTTATCGCAACCGACCTTGCACGAGATTCACATTGTGAGATGGCTGGGAAGTAAACTCCTTCAATACTACGCGCGGATATTAATTGCATCTTCGCGCCCTATAGTGAGTCGTATTA
Ash2l	ATAGAGAGTACGTACCGTGCAGCTCTTGTA	GCACGAGATTCACATTACTACGCGCGGATATTATAGAGAGTACGTACCGTGCAGCTCTTGTATAATTGCATCTTCGCGTTATCGCAACCGACCT	GTCTTATCATGTGCCTTTCCTGCACGAGATTCACATTACTACGCGCGGATATTATAGAGAGTACGTACCGTGCAGCTCTTGTATAATTGCATCTTCGCGTTATCGCAACCGACCTCCCTATAGTGAGTCGTATTA
Ash2l	GCTTTCATCACAACCCACCCACACACTTCC	ACTACGCGCGGATATTAATTGCATCTTCGCGTGCTTTCATCACAACCCACCCACACACTTCCTTATCGCAACCGACCTTGCACGAGATTCACAT	GTCTTATCATGTGCCTTTCCTACTACGCGCGGATATTAATTGCATCTTCGCGTGCTTTCATCACAACCCACCCACACACTTCCTTATCGCAACCGACCTTGCACGAGATTCACATCCCTATAGTGAGTCGTATTA
Ash2l	CCCAGAGCATGCTCTCATTTCTTCCTAGAA	AATTGCATCTTCGCGTTATCGCAACCGACCTTCCCAGAGCATGCTCTCATTTCTTCCTAGAATGCACGAGATTCACATTACTACGCGCGGATAT	GTCTTATCATGTGCCTTTCCTAATTGCATCTTCGCGTTATCGCAACCGACCTTCCCAGAGCATGCTCTCATTTCTTCCTAGAATGCACGAGATTCACATTACTACGCGCGGATATCCCTATAGTGAGTCGTATTA
Ash2l	AGCATGCCGACCCCTGATCTCCCTCACACC	TATCGCAACCGACCTTGCACGAGATTCACATTAGCATGCCGACCCCTGATCTCCCTCACACCTACTACGCGCGGATATTAATTGCATCTTCGCG	GTCTTATCATGTGCCTTTCCTTATCGCAACCGACCTTGCACGAGATTCACATTAGCATGCCGACCCCTGATCTCCCTCACACCTACTACGCGCGGATATTAATTGCATCTTCGCGCCCTATAGTGAGTCGTATTA
Ash2l	TCCCGTCAAACAACAAGACCCGCAAAGCAC	GCACGAGATTCACATTACTACGCGCGGATATTTCCCGTCAAACAACAAGACCCGCAAAGCACTAATTGCATCTTCGCGTTATCGCAACCGACCT	GTCTTATCATGTGCCTTTCCTGCACGAGATTCACATTACTACGCGCGGATATTTCCCGTCAAACAACAAGACCCGCAAAGCACTAATTGCATCTTCGCGTTATCGCAACCGACCTCCCTATAGTGAGTCGTATTA
Ash2l	CCGCACTGATCCATGAATATGCTCTGTGTC	ACTACGCGCGGATATTAATTGCATCTTCGCGTCCGCACTGATCCATGAATATGCTCTGTGTCTTATCGCAACCGACCTTGCACGAGATTCACAT	GTCTTATCATGTGCCTTTCCTACTACGCGCGGATATTAATTGCATCTTCGCGTCCGCACTGATCCATGAATATGCTCTGTGTCTTATCGCAACCGACCTTGCACGAGATTCACATCCCTATAGTGAGTCGTATTA
Ash2l	CACTGATTTCTGCTTGGAACCTCATCTTCC	AATTGCATCTTCGCGTTATCGCAACCGACCTTCACTGATTTCTGCTTGGAACCTCATCTTCCTGCACGAGATTCACATTACTACGCGCGGATAT	GTCTTATCATGTGCCTTTCCTAATTGCATCTTCGCGTTATCGCAACCGACCTTCACTGATTTCTGCTTGGAACCTCATCTTCCTGCACGAGATTCACATTACTACGCGCGGATATCCCTATAGTGAGTCGTATTA
Ash2l	CTAACCGGGACAAAGGAGGCAAACATCCTG	TATCGCAACCGACCTTGCACGAGATTCACATTCTAACCGGGACAAAGGAGGCAAACATCCTGTACTACGCGCGGATATTAATTGCATCTTCGCG	GTCTTATCATGTGCCTTTCCTTATCGCAACCGACCTTGCACGAGATTCACATTCTAACCGGGACAAAGGAGGCAAACATCCTGTACTACGCGCGGATATTAATTGCATCTTCGCGCCCTATAGTGAGTCGTATTA
Ash2l	CTGGGACAAGTTCAATACAAGCAGACACAG	GCACGAGATTCACATTACTACGCGCGGATATTCTGGGACAAGTTCAATACAAGCAGACACAGTAATTGCATCTTCGCGTTATCGCAACCGACCT	GTCTTATCATGTGCCTTTCCTGCACGAGATTCACATTACTACGCGCGGATATTCTGGGACAAGTTCAATACAAGCAGACACAGTAATTGCATCTTCGCGTTATCGCAACCGACCTCCCTATAGTGAGTCGTATTA
Ash2l	CCTTACAGTACTCACAGGGTGGTACGTGAG	ACTACGCGCGGATATTAATTGCATCTTCGCGTCCTTACAGTACTCACAGGGTGGTACGTGAGTTATCGCAACCGACCTTGCACGAGATTCACAT	GTCTTATCATGTGCCTTTCCTACTACGCGCGGATATTAATTGCATCTTCGCGTCCTTACAGTACTCACAGGGTGGTACGTGAGTTATCGCAACCGACCTTGCACGAGATTCACATCCCTATAGTGAGTCGTATTA
Ash2l	GGTGATTACAGAAGCCTGAGCAAGAAACAG	AATTGCATCTTCGCGTTATCGCAACCGACCTTGGTGATTACAGAAGCCTGAGCAAGAAACAGTGCACGAGATTCACATTACTACGCGCGGATAT	GTCTTATCATGTGCCTTTCCTAATTGCATCTTCGCGTTATCGCAACCGACCTTGGTGATTACAGAAGCCTGAGCAAGAAACAGTGCACGAGATTCACATTACTACGCGCGGATATCCCTATAGTGAGTCGTATTA
Ash2l	CCCATGTCACTCATCTGCAGGAGCAATAAA	TATCGCAACCGACCTTGCACGAGATTCACATTCCCATGTCACTCATCTGCAGGAGCAATAAATACTACGCGCGGATATTAATTGCATCTTCGCG	GTCTTATCATGTGCCTTTCCTTATCGCAACCGACCTTGCACGAGATTCACATTCCCATGTCACTCATCTGCAGGAGCAATAAATACTACGCGCGGATATTAATTGCATCTTCGCGCCCTATAGTGAGTCGTATTA
Ash2l	CAGCCAGTGTGTGTTCTACCACAGCGCCCC	GCACGAGATTCACATTACTACGCGCGGATATTCAGCCAGTGTGTGTTCTACCACAGCGCCCCTAATTGCATCTTCGCGTTATCGCAACCGACCT	GTCTTATCATGTGCCTTTCCTGCACGAGATTCACATTACTACGCGCGGATATTCAGCCAGTGTGTGTTCTACCACAGCGCCCCTAATTGCATCTTCGCGTTATCGCAACCGACCTCCCTATAGTGAGTCGTATTA
Ash2l	GTCCACTTCTGTCTCCACGTGATACAAAAC	ACTACGCGCGGATATTAATTGCATCTTCGCGTGTCCACTTCTGTCTCCACGTGATACAAAACTTATCGCAACCGACCTTGCACGAGATTCACAT	GTCTTATCATGTGCCTTTCCTACTACGCGCGGATATTAATTGCATCTTCGCGTGTCCACTTCTGTCTCCACGTGATACAAAACTTATCGCAACCGACCTTGCACGAGATTCACATCCCTATAGTGAGTCGTATTA
Ash2l	GGTTAGGGTTCCCAGGGTGGACTACGTCTT	AATTGCATCTTCGCGTTATCGCAACCGACCTTGGTTAGGGTTCCCAGGGTGGACTACGTCTTTGCACGAGATTCACATTACTACGCGCGGATAT	GTCTTATCATGTGCCTTTCCTAATTGCATCTTCGCGTTATCGCAACCGACCTTGGTTAGGGTTCCCAGGGTGGACTACGTCTTTGCACGAGATTCACATTACTACGCGCGGATATCCCTATAGTGAGTCGTATTA
Ash2l	CCACCCACCCTTTTACCTTGATCAAAGTGT	TATCGCAACCGACCTTGCACGAGATTCACATTCCACCCACCCTTTTACCTTGATCAAAGTGTTACTACGCGCGGATATTAATTGCATCTTCGCG	GTCTTATCATGTGCCTTTCCTTATCGCAACCGACCTTGCACGAGATTCACATTCCACCCACCCTTTTACCTTGATCAAAGTGTTACTACGCGCGGATATTAATTGCATCTTCGCGCCCTATAGTGAGTCGTATTA
Ash2l	AGGGATGCTGAAGAGCAGGCACTGCTGCAG	GCACGAGATTCACATTACTACGCGCGGATATTAGGGATGCTGAAGAGCAGGCACTGCTGCAGTAATTGCATCTTCGCGTTATCGCAACCGACCT	GTCTTATCATGTGCCTTTCCTGCACGAGATTCACATTACTACGCGCGGATATTAGGGATGCTGAAGAGCAGGCACTGCTGCAGTAATTGCATCTTCGCGTTATCGCAACCGACCTCCCTATAGTGAGTCGTATTA
Ash2l	TATGGCACTCAGAGTAAGTAGTTGTGTGGG	ACTACGCGCGGATATTAATTGCATCTTCGCGTTATGGCACTCAGAGTAAGTAGTTGTGTGGGTTATCGCAACCGACCTTGCACGAGATTCACAT	GTCTTATCATGTGCCTTTCCTACTACGCGCGGATATTAATTGCATCTTCGCGTTATGGCACTCAGAGTAAGTAGTTGTGTGGGTTATCGCAACCGACCTTGCACGAGATTCACATCCCTATAGTGAGTCGTATTA
Ash2l	CACAGCAGCAGCCTTACAGGGAGCGGCTGA	AATTGCATCTTCGCGTTATCGCAACCGACCTTCACAGCAGCAGCCTTACAGGGAGCGGCTGATGCACGAGATTCACATTACTACGCGCGGATAT	GTCTTATCATGTGCCTTTCCTAATTGCATCTTCGCGTTATCGCAACCGACCTTCACAGCAGCAGCCTTACAGGGAGCGGCTGATGCACGAGATTCACATTACTACGCGCGGATATCCCTATAGTGAGTCGTATTA
Ash2l	GATTACTCGCTCTTTGGAACACACAGACAC	TATCGCAACCGACCTTGCACGAGATTCACATTGATTACTCGCTCTTTGGAACACACAGACACTACTACGCGCGGATATTAATTGCATCTTCGCG	GTCTTATCATGTGCCTTTCCTTATCGCAACCGACCTTGCACGAGATTCACATTGATTACTCGCTCTTTGGAACACACAGACACTACTACGCGCGGATATTAATTGCATCTTCGCGCCCTATAGTGAGTCGTATTA
Ash2l	ATCCAACATCCTCAAGCAAGCTGTCTGAGC	GCACGAGATTCACATTACTACGCGCGGATATTATCCAACATCCTCAAGCAAGCTGTCTGAGCTAATTGCATCTTCGCGTTATCGCAACCGACCT	GTCTTATCATGTGCCTTTCCTGCACGAGATTCACATTACTACGCGCGGATATTATCCAACATCCTCAAGCAAGCTGTCTGAGCTAATTGCATCTTCGCGTTATCGCAACCGACCTCCCTATAGTGAGTCGTATTA
Ash2l	TCAAACAAGCTTGCCTCCCCAGAAACCAGG	ACTACGCGCGGATATTAATTGCATCTTCGCGTTCAAACAAGCTTGCCTCCCCAGAAACCAGGTTATCGCAACCGACCTTGCACGAGATTCACAT	GTCTTATCATGTGCCTTTCCTACTACGCGCGGATATTAATTGCATCTTCGCGTTCAAACAAGCTTGCCTCCCCAGAAACCAGGTTATCGCAACCGACCTTGCACGAGATTCACATCCCTATAGTGAGTCGTATTA
Ash2l	CTCTGGAATGGAATGCCATTGATTTCAGCC	AATTGCATCTTCGCGTTATCGCAACCGACCTTCTCTGGAATGGAATGCCATTGATTTCAGCCTGCACGAGATTCACATTACTACGCGCGGATAT	GTCTTATCATGTGCCTTTCCTAATTGCATCTTCGCGTTATCGCAACCGACCTTCTCTGGAATGGAATGCCATTGATTTCAGCCTGCACGAGATTCACATTACTACGCGCGGATATCCCTATAGTGAGTCGTATTA
Ash2l	CCCAGATGATCCCCAAACTCCACACCAAAA	TATCGCAACCGACCTTGCACGAGATTCACATTCCCAGATGATCCCCAAACTCCACACCAAAATACTACGCGCGGATATTAATTGCATCTTCGCG	GTCTTATCATGTGCCTTTCCTTATCGCAACCGACCTTGCACGAGATTCACATTCCCAGATGATCCCCAAACTCCACACCAAAATACTACGCGCGGATATTAATTGCATCTTCGCGCCCTATAGTGAGTCGTATTA
Ash2l	GGCTCTTCTCTGCTTTGTCCACAAAGTCTT	GCACGAGATTCACATTACTACGCGCGGATATTGGCTCTTCTCTGCTTTGTCCACAAAGTCTTTAATTGCATCTTCGCGTTATCGCAACCGACCT	GTCTTATCATGTGCCTTTCCTGCACGAGATTCACATTACTACGCGCGGATATTGGCTCTTCTCTGCTTTGTCCACAAAGTCTTTAATTGCATCTTCGCGTTATCGCAACCGACCTCCCTATAGTGAGTCGTATTA
Ash2l	TAGTGCTTGCCAATGGACTGGTGGAACTTG	ACTACGCGCGGATATTAATTGCATCTTCGCGTTAGTGCTTGCCAATGGACTGGTGGAACTTGTTATCGCAACCGACCTTGCACGAGATTCACAT	GTCTTATCATGTGCCTTTCCTACTACGCGCGGATATTAATTGCATCTTCGCGTTAGTGCTTGCCAATGGACTGGTGGAACTTGTTATCGCAACCGACCTTGCACGAGATTCACATCCCTATAGTGAGTCGTATTA
Ash2l	CTAGGACGTCCCCTTGTCCGTAGCCAGACG	AATTGCATCTTCGCGTTATCGCAACCGACCTTCTAGGACGTCCCCTTGTCCGTAGCCAGACGTGCACGAGATTCACATTACTACGCGCGGATAT	GTCTTATCATGTGCCTTTCCTAATTGCATCTTCGCGTTATCGCAACCGACCTTCTAGGACGTCCCCTTGTCCGTAGCCAGACGTGCACGAGATTCACATTACTACGCGCGGATATCCCTATAGTGAGTCGTATTA
Ash2l	TATCTTTGTAGGTGTCCGGCAGTGACTTGG	TATCGCAACCGACCTTGCACGAGATTCACATTTATCTTTGTAGGTGTCCGGCAGTGACTTGGTACTACGCGCGGATATTAATTGCATCTTCGCG	GTCTTATCATGTGCCTTTCCTTATCGCAACCGACCTTGCACGAGATTCACATTTATCTTTGTAGGTGTCCGGCAGTGACTTGGTACTACGCGCGGATATTAATTGCATCTTCGCGCCCTATAGTGAGTCGTATTA
Ash2l	GCCGGTCATCAGAGATCTTTAACTGGGGAG	GCACGAGATTCACATTACTACGCGCGGATATTGCCGGTCATCAGAGATCTTTAACTGGGGAGTAATTGCATCTTCGCGTTATCGCAACCGACCT	GTCTTATCATGTGCCTTTCCTGCACGAGATTCACATTACTACGCGCGGATATTGCCGGTCATCAGAGATCTTTAACTGGGGAGTAATTGCATCTTCGCGTTATCGCAACCGACCTCCCTATAGTGAGTCGTATTA
Ash2l	CATGGAGTAGCCCTTCTCTCCAACCACGGT	ACTACGCGCGGATATTAATTGCATCTTCGCGTCATGGAGTAGCCCTTCTCTCCAACCACGGTTTATCGCAACCGACCTTGCACGAGATTCACAT	GTCTTATCATGTGCCTTTCCTACTACGCGCGGATATTAATTGCATCTTCGCGTCATGGAGTAGCCCTTCTCTCCAACCACGGTTTATCGCAACCGACCTTGCACGAGATTCACATCCCTATAGTGAGTCGTATTA
Ash2l	ACCAGGCCCCTTTGCGTACCCCATGAGAGG	AATTGCATCTTCGCGTTATCGCAACCGACCTTACCAGGCCCCTTTGCGTACCCCATGAGAGGTGCACGAGATTCACATTACTACGCGCGGATAT	GTCTTATCATGTGCCTTTCCTAATTGCATCTTCGCGTTATCGCAACCGACCTTACCAGGCCCCTTTGCGTACCCCATGAGAGGTGCACGAGATTCACATTACTACGCGCGGATATCCCTATAGTGAGTCGTATTA
Ash2l	GGGAGACGCTGAGCAGAAAATAAAGGATCA	TATCGCAACCGACCTTGCACGAGATTCACATTGGGAGACGCTGAGCAGAAAATAAAGGATCATACTACGCGCGGATATTAATTGCATCTTCGCG	GTCTTATCATGTGCCTTTCCTTATCGCAACCGACCTTGCACGAGATTCACATTGGGAGACGCTGAGCAGAAAATAAAGGATCATACTACGCGCGGATATTAATTGCATCTTCGCGCCCTATAGTGAGTCGTATTA
Ash2l	GGCTCAGCAAGAATATACCGATAGCCATCT	GCACGAGATTCACATTACTACGCGCGGATATTGGCTCAGCAAGAATATACCGATAGCCATCTTAATTGCATCTTCGCGTTATCGCAACCGACCT	GTCTTATCATGTGCCTTTCCTGCACGAGATTCACATTACTACGCGCGGATATTGGCTCAGCAAGAATATACCGATAGCCATCTTAATTGCATCTTCGCGTTATCGCAACCGACCTCCCTATAGTGAGTCGTATTA
Ash2l	CAGTCAAGTTCAAGCTTCTCCGGGTCGGGG	ACTACGCGCGGATATTAATTGCATCTTCGCGTCAGTCAAGTTCAAGCTTCTCCGGGTCGGGGTTATCGCAACCGACCTTGCACGAGATTCACAT	GTCTTATCATGTGCCTTTCCTACTACGCGCGGATATTAATTGCATCTTCGCGTCAGTCAAGTTCAAGCTTCTCCGGGTCGGGGTTATCGCAACCGACCTTGCACGAGATTCACATCCCTATAGTGAGTCGTATTA
Ash2l	AAAGGTCTCCAGGAATAGGCTTTCCCGCCC	AATTGCATCTTCGCGTTATCGCAACCGACCTTAAAGGTCTCCAGGAATAGGCTTTCCCGCCCTGCACGAGATTCACATTACTACGCGCGGATAT	GTCTTATCATGTGCCTTTCCTAATTGCATCTTCGCGTTATCGCAACCGACCTTAAAGGTCTCCAGGAATAGGCTTTCCCGCCCTGCACGAGATTCACATTACTACGCGCGGATATCCCTATAGTGAGTCGTATTA
Ash2l	CCTCCATCTTGCTGCTTACGCTTGGCTCCT	TATCGCAACCGACCTTGCACGAGATTCACATTCCTCCATCTTGCTGCTTACGCTTGGCTCCTTACTACGCGCGGATATTAATTGCATCTTCGCG	GTCTTATCATGTGCCTTTCCTTATCGCAACCGACCTTGCACGAGATTCACATTCCTCCATCTTGCTGCTTACGCTTGGCTCCTTACTACGCGCGGATATTAATTGCATCTTCGCGCCCTATAGTGAGTCGTATTA
Ash2l	CAGGGTGTTCCTTTACCAAGAACACATCTC	GCACGAGATTCACATTACTACGCGCGGATATTCAGGGTGTTCCTTTACCAAGAACACATCTCTAATTGCATCTTCGCGTTATCGCAACCGACCT	GTCTTATCATGTGCCTTTCCTGCACGAGATTCACATTACTACGCGCGGATATTCAGGGTGTTCCTTTACCAAGAACACATCTCTAATTGCATCTTCGCGTTATCGCAACCGACCTCCCTATAGTGAGTCGTATTA
Ash2l	GTAATCTTCTTCTGGGTCTTTGCTTCCTGG	ACTACGCGCGGATATTAATTGCATCTTCGCGTGTAATCTTCTTCTGGGTCTTTGCTTCCTGGTTATCGCAACCGACCTTGCACGAGATTCACAT	GTCTTATCATGTGCCTTTCCTACTACGCGCGGATATTAATTGCATCTTCGCGTGTAATCTTCTTCTGGGTCTTTGCTTCCTGGTTATCGCAACCGACCTTGCACGAGATTCACATCCCTATAGTGAGTCGTATTA
Ash2l	GTCTCTGTCTGGTTGTCATACATTCCCAGT	AATTGCATCTTCGCGTTATCGCAACCGACCTTGTCTCTGTCTGGTTGTCATACATTCCCAGTTGCACGAGATTCACATTACTACGCGCGGATAT	GTCTTATCATGTGCCTTTCCTAATTGCATCTTCGCGTTATCGCAACCGACCTTGTCTCTGTCTGGTTGTCATACATTCCCAGTTGCACGAGATTCACATTACTACGCGCGGATATCCCTATAGTGAGTCGTATTA
Ash2l	CAAATTCGCCAAGGCACTAAGGCACATTTC	TATCGCAACCGACCTTGCACGAGATTCACATTCAAATTCGCCAAGGCACTAAGGCACATTTCTACTACGCGCGGATATTAATTGCATCTTCGCG	GTCTTATCATGTGCCTTTCCTTATCGCAACCGACCTTGCACGAGATTCACATTCAAATTCGCCAAGGCACTAAGGCACATTTCTACTACGCGCGGATATTAATTGCATCTTCGCGCCCTATAGTGAGTCGTATTA
Ash2l	GGATGTTCATCCTGTGTTCGAGACTGCCAC	GCACGAGATTCACATTACTACGCGCGGATATTGGATGTTCATCCTGTGTTCGAGACTGCCACTAATTGCATCTTCGCGTTATCGCAACCGACCT	GTCTTATCATGTGCCTTTCCTGCACGAGATTCACATTACTACGCGCGGATATTGGATGTTCATCCTGTGTTCGAGACTGCCACTAATTGCATCTTCGCGTTATCGCAACCGACCTCCCTATAGTGAGTCGTATTA
Ash2l	GGAAGCTGTAGTTGGTCATAAAAGGCAGAC	ACTACGCGCGGATATTAATTGCATCTTCGCGTGGAAGCTGTAGTTGGTCATAAAAGGCAGACTTATCGCAACCGACCTTGCACGAGATTCACAT	GTCTTATCATGTGCCTTTCCTACTACGCGCGGATATTAATTGCATCTTCGCGTGGAAGCTGTAGTTGGTCATAAAAGGCAGACTTATCGCAACCGACCTTGCACGAGATTCACATCCCTATAGTGAGTCGTATTA
Ash2l	GGTATTCCCACTGTGATGGCACACATTGCA	AATTGCATCTTCGCGTTATCGCAACCGACCTTGGTATTCCCACTGTGATGGCACACATTGCATGCACGAGATTCACATTACTACGCGCGGATAT	GTCTTATCATGTGCCTTTCCTAATTGCATCTTCGCGTTATCGCAACCGACCTTGGTATTCCCACTGTGATGGCACACATTGCATGCACGAGATTCACATTACTACGCGCGGATATCCCTATAGTGAGTCGTATTA
Ash2l	ACTGCAACTCCACTTCTCCCAACTGCCGCC	TATCGCAACCGACCTTGCACGAGATTCACATTACTGCAACTCCACTTCTCCCAACTGCCGCCTACTACGCGCGGATATTAATTGCATCTTCGCG	GTCTTATCATGTGCCTTTCCTTATCGCAACCGACCTTGCACGAGATTCACATTACTGCAACTCCACTTCTCCCAACTGCCGCCTACTACGCGCGGATATTAATTGCATCTTCGCGCCCTATAGTGAGTCGTATTA
Ash2l	GTCAGCGGTGAACCATTTTGTACATATCCC	GCACGAGATTCACATTACTACGCGCGGATATTGTCAGCGGTGAACCATTTTGTACATATCCCTAATTGCATCTTCGCGTTATCGCAACCGACCT	GTCTTATCATGTGCCTTTCCTGCACGAGATTCACATTACTACGCGCGGATATTGTCAGCGGTGAACCATTTTGTACATATCCCTAATTGCATCTTCGCGTTATCGCAACCGACCTCCCTATAGTGAGTCGTATTA
Ash2l	TCTCGGTCCTCCGCCGTTGTGGCACTTGCA	ACTACGCGCGGATATTAATTGCATCTTCGCGTTCTCGGTCCTCCGCCGTTGTGGCACTTGCATTATCGCAACCGACCTTGCACGAGATTCACAT	GTCTTATCATGTGCCTTTCCTACTACGCGCGGATATTAATTGCATCTTCGCGTTCTCGGTCCTCCGCCGTTGTGGCACTTGCATTATCGCAACCGACCTTGCACGAGATTCACATCCCTATAGTGAGTCGTATTA
Ass1	CGCGCATCCAGGGTTATAAGCACAGGGCCT	TGCTCCCGGATTACATCACTCGTACAGCGTTTCGCGCATCCAGGGTTATAAGCACAGGGCCTTGGCTAGCAGTCCGTCTTATCATACGACGTGG	GTCTTATCATGTGCCTTTCCTTGCTCCCGGATTACATCACTCGTACAGCGTTTCGCGCATCCAGGGTTATAAGCACAGGGCCTTGGCTAGCAGTCCGTCTTATCATACGACGTGGCCCTATAGTGAGTCGTATTA
Ass1	TGTAGTCTGCTTTCCTGGCCAGATGAACCA	CACTCGTACAGCGTTTGGCTAGCAGTCCGTCTTGTAGTCTGCTTTCCTGGCCAGATGAACCATTATCATACGACGTGGTTGCTCCCGGATTACA	GTCTTATCATGTGCCTTTCCTCACTCGTACAGCGTTTGGCTAGCAGTCCGTCTTGTAGTCTGCTTTCCTGGCCAGATGAACCATTATCATACGACGTGGTTGCTCCCGGATTACACCCTATAGTGAGTCGTATTA
Ass1	CTTGGATTATAGGTACAGGTCCCTGGAGTC	GGCTAGCAGTCCGTCTTATCATACGACGTGGTCTTGGATTATAGGTACAGGTCCCTGGAGTCTTGCTCCCGGATTACATCACTCGTACAGCGTT	GTCTTATCATGTGCCTTTCCTGGCTAGCAGTCCGTCTTATCATACGACGTGGTCTTGGATTATAGGTACAGGTCCCTGGAGTCTTGCTCCCGGATTACATCACTCGTACAGCGTTCCCTATAGTGAGTCGTATTA
Ass1	CAGAACCACAGAGCCCTTGCTGGACATCTT	TATCATACGACGTGGTTGCTCCCGGATTACATCAGAACCACAGAGCCCTTGCTGGACATCTTTCACTCGTACAGCGTTTGGCTAGCAGTCCGTC	GTCTTATCATGTGCCTTTCCTTATCATACGACGTGGTTGCTCCCGGATTACATCAGAACCACAGAGCCCTTGCTGGACATCTTTCACTCGTACAGCGTTTGGCTAGCAGTCCGTCCCCTATAGTGAGTCGTATTA
Ass1	ATGCAGGAGGTGTCCAGGCCACCACTGTAG	TGCTCCCGGATTACATCACTCGTACAGCGTTTATGCAGGAGGTGTCCAGGCCACCACTGTAGTGGCTAGCAGTCCGTCTTATCATACGACGTGG	GTCTTATCATGTGCCTTTCCTTGCTCCCGGATTACATCACTCGTACAGCGTTTATGCAGGAGGTGTCCAGGCCACCACTGTAGTGGCTAGCAGTCCGTCTTATCATACGACGTGGCCCTATAGTGAGTCGTATTA
Ass1	CATCATAGCCTTGTTCCTTCAGCCACACGA	CACTCGTACAGCGTTTGGCTAGCAGTCCGTCTCATCATAGCCTTGTTCCTTCAGCCACACGATTATCATACGACGTGGTTGCTCCCGGATTACA	GTCTTATCATGTGCCTTTCCTCACTCGTACAGCGTTTGGCTAGCAGTCCGTCTCATCATAGCCTTGTTCCTTCAGCCACACGATTATCATACGACGTGGTTGCTCCCGGATTACACCCTATAGTGAGTCGTATTA
Ass1	TCCTCAAAGTCTTCCTTCTGGCCAATGTTG	GGCTAGCAGTCCGTCTTATCATACGACGTGGTTCCTCAAAGTCTTCCTTCTGGCCAATGTTGTTGCTCCCGGATTACATCACTCGTACAGCGTT	GTCTTATCATGTGCCTTTCCTGGCTAGCAGTCCGTCTTATCATACGACGTGGTTCCTCAAAGTCTTCCTTCTGGCCAATGTTGTTGCTCCCGGATTACATCACTCGTACAGCGTTCCCTATAGTGAGTCGTATTA
Ass1	TGGCCCCAAGCTTCAGCGCCTTCTTCCTGG	TATCATACGACGTGGTTGCTCCCGGATTACATTGGCCCCAAGCTTCAGCGCCTTCTTCCTGGTCACTCGTACAGCGTTTGGCTAGCAGTCCGTC	GTCTTATCATGTGCCTTTCCTTATCATACGACGTGGTTGCTCCCGGATTACATTGGCCCCAAGCTTCAGCGCCTTCTTCCTGGTCACTCGTACAGCGTTTGGCTAGCAGTCCGTCCCCTATAGTGAGTCGTATTA
Ass1	CTCTTCCACAAATTCCTTGCTCACATCCTC	TGCTCCCGGATTACATCACTCGTACAGCGTTTCTCTTCCACAAATTCCTTGCTCACATCCTCTGGCTAGCAGTCCGTCTTATCATACGACGTGG	GTCTTATCATGTGCCTTTCCTTGCTCCCGGATTACATCACTCGTACAGCGTTTCTCTTCCACAAATTCCTTGCTCACATCCTCTGGCTAGCAGTCCGTCTTATCATACGACGTGGCCCTATAGTGAGTCGTATTA
Ass1	AGTGCACTGGACTGGACAGCAGGCCAGATG	CACTCGTACAGCGTTTGGCTAGCAGTCCGTCTAGTGCACTGGACTGGACAGCAGGCCAGATGTTATCATACGACGTGGTTGCTCCCGGATTACA	GTCTTATCATGTGCCTTTCCTCACTCGTACAGCGTTTGGCTAGCAGTCCGTCTAGTGCACTGGACTGGACAGCAGGCCAGATGTTATCATACGACGTGGTTGCTCCCGGATTACACCCTATAGTGAGTCGTATTA
Ass1	GAGAGGTGCCCAGGAGATAGCGGTCCTCGT	GGCTAGCAGTCCGTCTTATCATACGACGTGGTGAGAGGTGCCCAGGAGATAGCGGTCCTCGTTTGCTCCCGGATTACATCACTCGTACAGCGTT	GTCTTATCATGTGCCTTTCCTGGCTAGCAGTCCGTCTTATCATACGACGTGGTGAGAGGTGCCCAGGAGATAGCGGTCCTCGTTTGCTCCCGGATTACATCACTCGTACAGCGTTCCCTATAGTGAGTCGTATTA
Ass1	CACCTGTCTGCGAGCTATGCAAGGCCTGGC	TATCATACGACGTGGTTGCTCCCGGATTACATCACCTGTCTGCGAGCTATGCAAGGCCTGGCTCACTCGTACAGCGTTTGGCTAGCAGTCCGTC	GTCTTATCATGTGCCTTTCCTTATCATACGACGTGGTTGCTCCCGGATTACATCACCTGTCTGCGAGCTATGCAAGGCCTGGCTCACTCGTACAGCGTTTGGCTAGCAGTCCGTCCCCTATAGTGAGTCGTATTA
Ass1	ACATACTTGGCCCCTTCACGCTGGGCAATC	TGCTCCCGGATTACATCACTCGTACAGCGTTTACATACTTGGCCCCTTCACGCTGGGCAATCTGGCTAGCAGTCCGTCTTATCATACGACGTGG	GTCTTATCATGTGCCTTTCCTTGCTCCCGGATTACATCACTCGTACAGCGTTTACATACTTGGCCCCTTCACGCTGGGCAATCTGGCTAGCAGTCCGTCTTATCATACGACGTGGCCCTATAGTGAGTCGTATTA
Ass1	CAGGTGAGCTCAAAGCGGACCTGGTCATTC	CACTCGTACAGCGTTTGGCTAGCAGTCCGTCTCAGGTGAGCTCAAAGCGGACCTGGTCATTCTTATCATACGACGTGGTTGCTCCCGGATTACA	GTCTTATCATGTGCCTTTCCTCACTCGTACAGCGTTTGGCTAGCAGTCCGTCTCAGGTGAGCTCAAAGCGGACCTGGTCATTCTTATCATACGACGTGGTTGCTCCCGGATTACACCCTATAGTGAGTCGTATTA
Ass1	TAAAACTCAGGCATCCTCCAGGGAGCGATG	GGCTAGCAGTCCGTCTTATCATACGACGTGGTTAAAACTCAGGCATCCTCCAGGGAGCGATGTTGCTCCCGGATTACATCACTCGTACAGCGTT	GTCTTATCATGTGCCTTTCCTGGCTAGCAGTCCGTCTTATCATACGACGTGGTTAAAACTCAGGCATCCTCCAGGGAGCGATGTTGCTCCCGGATTACATCACTCGTACAGCGTTCCCTATAGTGAGTCGTATTA
Ass1	CCATCAGATCATTTCGGCCCTTGAACCGGT	TATCATACGACGTGGTTGCTCCCGGATTACATCCATCAGATCATTTCGGCCCTTGAACCGGTTCACTCGTACAGCGTTTGGCTAGCAGTCCGTC	GTCTTATCATGTGCCTTTCCTTATCATACGACGTGGTTGCTCCCGGATTACATCCATCAGATCATTTCGGCCCTTGAACCGGTTCACTCGTACAGCGTTTGGCTAGCAGTCCGTCCCCTATAGTGAGTCGTATTA
Ass1	TTTTCATCCATACTCCAGGGGCTCTTGGGG	TGCTCCCGGATTACATCACTCGTACAGCGTTTTTTTCATCCATACTCCAGGGGCTCTTGGGGTGGCTAGCAGTCCGTCTTATCATACGACGTGG	GTCTTATCATGTGCCTTTCCTTGCTCCCGGATTACATCACTCGTACAGCGTTTTTTTCATCCATACTCCAGGGGCTCTTGGGGTGGCTAGCAGTCCGTCTTATCATACGACGTGGCCCTATAGTGAGTCGTATTA
Ass1	GTTGGGTGCTTTGGCAGGGTCCTGAGTTTT	CACTCGTACAGCGTTTGGCTAGCAGTCCGTCTGTTGGGTGCTTTGGCAGGGTCCTGAGTTTTTTATCATACGACGTGGTTGCTCCCGGATTACA	GTCTTATCATGTGCCTTTCCTCACTCGTACAGCGTTTGGCTAGCAGTCCGTCTGTTGGGTGCTTTGGCAGGGTCCTGAGTTTTTTATCATACGACGTGGTTGCTCCCGGATTACACCCTATAGTGAGTCGTATTA
Ass1	ATCTTTGATGTTGGTCACCTTCACAGGGAC	GGCTAGCAGTCCGTCTTATCATACGACGTGGTATCTTTGATGTTGGTCACCTTCACAGGGACTTGCTCCCGGATTACATCACTCGTACAGCGTT	GTCTTATCATGTGCCTTTCCTGGCTAGCAGTCCGTCTTATCATACGACGTGGTATCTTTGATGTTGGTCACCTTCACAGGGACTTGCTCCCGGATTACATCACTCGTACAGCGTTCCCTATAGTGAGTCGTATTA
Ass1	AAGAGTTCCAGGGATGTGGTGCGGGTTGTG	TATCATACGACGTGGTTGCTCCCGGATTACATAAGAGTTCCAGGGATGTGGTGCGGGTTGTGTCACTCGTACAGCGTTTGGCTAGCAGTCCGTC	GTCTTATCATGTGCCTTTCCTTATCATACGACGTGGTTGCTCCCGGATTACATAAGAGTTCCAGGGATGTGGTGCGGGTTGTGTCACTCGTACAGCGTTTGGCTAGCAGTCCGTCCCCTATAGTGAGTCGTATTA
Ass1	CGATGTCAATGCGACCCACTCCGTGCTTGC	TGCTCCCGGATTACATCACTCGTACAGCGTTTCGATGTCAATGCGACCCACTCCGTGCTTGCTGGCTAGCAGTCCGTCTTATCATACGACGTGG	GTCTTATCATGTGCCTTTCCTTGCTCCCGGATTACATCACTCGTACAGCGTTTCGATGTCAATGCGACCCACTCCGTGCTTGCTGGCTAGCAGTCCGTCTTATCATACGACGTGGCCCTATAGTGAGTCGTATTA
Ass1	TCGGGACTTCATTCCAATGAAGCGGTTCTC	CACTCGTACAGCGTTTGGCTAGCAGTCCGTCTTCGGGACTTCATTCCAATGAAGCGGTTCTCTTATCATACGACGTGGTTGCTCCCGGATTACA	GTCTTATCATGTGCCTTTCCTCACTCGTACAGCGTTTGGCTAGCAGTCCGTCTTCGGGACTTCATTCCAATGAAGCGGTTCTCTTATCATACGACGTGGTTGCTCCCGGATTACACCCTATAGTGAGTCGTATTA
Ass1	AAGGATGGTCCCTGCTGGGGTCTCGTAGAT	GGCTAGCAGTCCGTCTTATCATACGACGTGGTAAGGATGGTCCCTGCTGGGGTCTCGTAGATTTGCTCCCGGATTACATCACTCGTACAGCGTT	GTCTTATCATGTGCCTTTCCTGGCTAGCAGTCCGTCTTATCATACGACGTGGTAAGGATGGTCCCTGCTGGGGTCTCGTAGATTTGCTCCCGGATTACATCACTCGTACAGCGTTCCCTATAGTGAGTCGTATTA
Ass1	GTGAAGGCCTCTATGTCTAAATGAGCGTGG	TATCATACGACGTGGTTGCTCCCGGATTACATGTGAAGGCCTCTATGTCTAAATGAGCGTGGTCACTCGTACAGCGTTTGGCTAGCAGTCCGTC	GTCTTATCATGTGCCTTTCCTTATCATACGACGTGGTTGCTCCCGGATTACATGTGAAGGCCTCTATGTCTAAATGAGCGTGGTCACTCGTACAGCGTTTGGCTAGCAGTCCGTCCCCTATAGTGAGTCGTATTA
Ass1	CCTGCTTGATTTTGCGTACTTCCCGATCCA	TGCTCCCGGATTACATCACTCGTACAGCGTTTCCTGCTTGATTTTGCGTACTTCCCGATCCATGGCTAGCAGTCCGTCTTATCATACGACGTGG	GTCTTATCATGTGCCTTTCCTTGCTCCCGGATTACATCACTCGTACAGCGTTTCCTGCTTGATTTTGCGTACTTCCCGATCCATGGCTAGCAGTCCGTCTTATCATACGACGTGGCCCTATAGTGAGTCGTATTA
Ass1	GTATACGAGCTCTGCGAATTTGAGGCCCAG	CACTCGTACAGCGTTTGGCTAGCAGTCCGTCTGTATACGAGCTCTGCGAATTTGAGGCCCAGTTATCATACGACGTGGTTGCTCCCGGATTACA	GTCTTATCATGTGCCTTTCCTCACTCGTACAGCGTTTGGCTAGCAGTCCGTCTGTATACGAGCTCTGCGAATTTGAGGCCCAGTTATCATACGACGTGGTTGCTCCCGGATTACACCCTATAGTGAGTCGTATTA
Ass1	GAACAAATTCACATTCAGGGCTGTGCCAGA	GGCTAGCAGTCCGTCTTATCATACGACGTGGTGAACAAATTCACATTCAGGGCTGTGCCAGATTGCTCCCGGATTACATCACTCGTACAGCGTT	GTCTTATCATGTGCCTTTCCTGGCTAGCAGTCCGTCTTATCATACGACGTGGTGAACAAATTCACATTCAGGGCTGTGCCAGATTGCTCCCGGATTACATCACTCGTACAGCGTTCCCTATAGTGAGTCGTATTA
Ass1	TACCCGCTCCTGGGACTTCTGGATACAGTG	TATCATACGACGTGGTTGCTCCCGGATTACATTACCCGCTCCTGGGACTTCTGGATACAGTGTCACTCGTACAGCGTTTGGCTAGCAGTCCGTC	GTCTTATCATGTGCCTTTCCTTATCATACGACGTGGTTGCTCCCGGATTACATTACCCGCTCCTGGGACTTCTGGATACAGTGTCACTCGTACAGCGTTTGGCTAGCAGTCCGTCCCCTATAGTGAGTCGTATTA
Ass1	CCCTTGAAGACAGACACCTGCACCTTCCCT	TGCTCCCGGATTACATCACTCGTACAGCGTTTCCCTTGAAGACAGACACCTGCACCTTCCCTTGGCTAGCAGTCCGTCTTATCATACGACGTGG	GTCTTATCATGTGCCTTTCCTTGCTCCCGGATTACATCACTCGTACAGCGTTTCCCTTGAAGACAGACACCTGCACCTTCCCTTGGCTAGCAGTCCGTCTTATCATACGACGTGGCCCTATAGTGAGTCGTATTA
Ass1	GTGGAGACTCCCGACCGAGGATGTACACTT	CACTCGTACAGCGTTTGGCTAGCAGTCCGTCTGTGGAGACTCCCGACCGAGGATGTACACTTTTATCATACGACGTGGTTGCTCCCGGATTACA	GTCTTATCATGTGCCTTTCCTCACTCGTACAGCGTTTGGCTAGCAGTCCGTCTGTGGAGACTCCCGACCGAGGATGTACACTTTTATCATACGACGTGGTTGCTCCCGGATTACACCCTATAGTGAGTCGTATTA
Ass1	CGATGGGCTCATAGTCGCCCTGCACGTTCA	GGCTAGCAGTCCGTCTTATCATACGACGTGGTCGATGGGCTCATAGTCGCCCTGCACGTTCATTGCTCCCGGATTACATCACTCGTACAGCGTT	GTCTTATCATGTGCCTTTCCTGGCTAGCAGTCCGTCTTATCATACGACGTGGTCGATGGGCTCATAGTCGCCCTGCACGTTCATTGCTCCCGGATTACATCACTCGTACAGCGTTCCCTATAGTGAGTCGTATTA
Ass1	GAGCGAGTTGATATTGATGAAGCCAGTGGC	TATCATACGACGTGGTTGCTCCCGGATTACATGAGCGAGTTGATATTGATGAAGCCAGTGGCTCACTCGTACAGCGTTTGGCTAGCAGTCCGTC	GTCTTATCATGTGCCTTTCCTTATCATACGACGTGGTTGCTCCCGGATTACATGAGCGAGTTGATATTGATGAAGCCAGTGGCTCACTCGTACAGCGTTTGGCTAGCAGTCCGTCCCCTATAGTGAGTCGTATTA
Ass1	CCTTGCTCTGAAGGCGATGGTACTCCTTCA	TGCTCCCGGATTACATCACTCGTACAGCGTTTCCTTGCTCTGAAGGCGATGGTACTCCTTCATGGCTAGCAGTCCGTCTTATCATACGACGTGG	GTCTTATCATGTGCCTTTCCTTGCTCCCGGATTACATCACTCGTACAGCGTTTCCTTGCTCTGAAGGCGATGGTACTCCTTCATGGCTAGCAGTCCGTCTTATCATACGACGTGGCCCTATAGTGAGTCGTATTA
Ass1	GCTCCTCTTTGTCAGGGTCTATTTGGCAGT	CACTCGTACAGCGTTTGGCTAGCAGTCCGTCTGCTCCTCTTTGTCAGGGTCTATTTGGCAGTTTATCATACGACGTGGTTGCTCCCGGATTACA	GTCTTATCATGTGCCTTTCCTCACTCGTACAGCGTTTGGCTAGCAGTCCGTCTGCTCCTCTTTGTCAGGGTCTATTTGGCAGTTTATCATACGACGTGGTTGCTCCCGGATTACACCCTATAGTGAGTCGTATTA
Ass1	TGAAGCCTGGGAGAGCTGCAGAGTGGGGAG	GGCTAGCAGTCCGTCTTATCATACGACGTGGTTGAAGCCTGGGAGAGCTGCAGAGTGGGGAGTTGCTCCCGGATTACATCACTCGTACAGCGTT	GTCTTATCATGTGCCTTTCCTGGCTAGCAGTCCGTCTTATCATACGACGTGGTTGAAGCCTGGGAGAGCTGCAGAGTGGGGAGTTGCTCCCGGATTACATCACTCGTACAGCGTTCCCTATAGTGAGTCGTATTA
Ass1	GTCAGGTGGTGGAGAACAAGCTACAATTAC	TATCATACGACGTGGTTGCTCCCGGATTACATGTCAGGTGGTGGAGAACAAGCTACAATTACTCACTCGTACAGCGTTTGGCTAGCAGTCCGTC	GTCTTATCATGTGCCTTTCCTTATCATACGACGTGGTTGCTCCCGGATTACATGTCAGGTGGTGGAGAACAAGCTACAATTACTCACTCGTACAGCGTTTGGCTAGCAGTCCGTCCCCTATAGTGAGTCGTATTA
Ass1	GGCTATAGGGGACCAGGGAACAAAGGCTGT	TGCTCCCGGATTACATCACTCGTACAGCGTTTGGCTATAGGGGACCAGGGAACAAAGGCTGTTGGCTAGCAGTCCGTCTTATCATACGACGTGG	GTCTTATCATGTGCCTTTCCTTGCTCCCGGATTACATCACTCGTACAGCGTTTGGCTATAGGGGACCAGGGAACAAAGGCTGTTGGCTAGCAGTCCGTCTTATCATACGACGTGGCCCTATAGTGAGTCGTATTA
Ass1	ACCCTCCCTTCCCTTGGATGACCACTTTTG	CACTCGTACAGCGTTTGGCTAGCAGTCCGTCTACCCTCCCTTCCCTTGGATGACCACTTTTGTTATCATACGACGTGGTTGCTCCCGGATTACA	GTCTTATCATGTGCCTTTCCTCACTCGTACAGCGTTTGGCTAGCAGTCCGTCTACCCTCCCTTCCCTTGGATGACCACTTTTGTTATCATACGACGTGGTTGCTCCCGGATTACACCCTATAGTGAGTCGTATTA
Ass1	TTGTCATTTTATGCTTTCTGCAGCTGCCCG	GGCTAGCAGTCCGTCTTATCATACGACGTGGTTTGTCATTTTATGCTTTCTGCAGCTGCCCGTTGCTCCCGGATTACATCACTCGTACAGCGTT	GTCTTATCATGTGCCTTTCCTGGCTAGCAGTCCGTCTTATCATACGACGTGGTTTGTCATTTTATGCTTTCTGCAGCTGCCCGTTGCTCCCGGATTACATCACTCGTACAGCGTTCCCTATAGTGAGTCGTATTA
Atp1b1	CCATCCCAAAGTACTCTATGTTCCCGACTT	AATTGCATCTTCGCGTATTCATCCGCAGGTCTCCATCCCAAAGTACTCTATGTTCCCGACTTTTGATACGCGAACTGTTTATCATACGACGTGG	GTCTTATCATGTGCCTTTCCTAATTGCATCTTCGCGTATTCATCCGCAGGTCTCCATCCCAAAGTACTCTATGTTCCCGACTTTTGATACGCGAACTGTTTATCATACGACGTGGCCCTATAGTGAGTCGTATTA
Atp1b1	ATAATACTGCAGAGGGAAGCCGTAGTATCC	ATTCATCCGCAGGTCTTGATACGCGAACTGTTATAATACTGCAGAGGGAAGCCGTAGTATCCTTATCATACGACGTGGTAATTGCATCTTCGCG	GTCTTATCATGTGCCTTTCCTATTCATCCGCAGGTCTTGATACGCGAACTGTTATAATACTGCAGAGGGAAGCCGTAGTATCCTTATCATACGACGTGGTAATTGCATCTTCGCGCCCTATAGTGAGTCGTATTA
Atp1b1	TACTTGGGCTGCAGGAGTTTGCCGTAGTAG	TGATACGCGAACTGTTTATCATACGACGTGGTTACTTGGGCTGCAGGAGTTTGCCGTAGTAGTAATTGCATCTTCGCGTATTCATCCGCAGGTC	GTCTTATCATGTGCCTTTCCTTGATACGCGAACTGTTTATCATACGACGTGGTTACTTGGGCTGCAGGAGTTTGCCGTAGTAGTAATTGCATCTTCGCGTATTCATCCGCAGGTCCCCTATAGTGAGTCGTATTA
Atp1b1	TGAGGTTGGTGAACTGCACGGCCAGCAGGG	TATCATACGACGTGGTAATTGCATCTTCGCGTTGAGGTTGGTGAACTGCACGGCCAGCAGGGTATTCATCCGCAGGTCTTGATACGCGAACTGT	GTCTTATCATGTGCCTTTCCTTATCATACGACGTGGTAATTGCATCTTCGCGTTGAGGTTGGTGAACTGCACGGCCAGCAGGGTATTCATCCGCAGGTCTTGATACGCGAACTGTCCCTATAGTGAGTCGTATTA
Atp1b1	CTTACACTCGACGCGGATTTCAGTGTCCAC	AATTGCATCTTCGCGTATTCATCCGCAGGTCTCTTACACTCGACGCGGATTTCAGTGTCCACTTGATACGCGAACTGTTTATCATACGACGTGG	GTCTTATCATGTGCCTTTCCTAATTGCATCTTCGCGTATTCATCCGCAGGTCTCTTACACTCGACGCGGATTTCAGTGTCCACTTGATACGCGAACTGTTTATCATACGACGTGGCCCTATAGTGAGTCGTATTA
Atp1b1	GTCTTTCTCACTGTACCCAATGTTCTCACC	ATTCATCCGCAGGTCTTGATACGCGAACTGTTGTCTTTCTCACTGTACCCAATGTTCTCACCTTATCATACGACGTGGTAATTGCATCTTCGCG	GTCTTATCATGTGCCTTTCCTATTCATCCGCAGGTCTTGATACGCGAACTGTTGTCTTTCTCACTGTACCCAATGTTCTCACCTTATCATACGACGTGGTAATTGCATCTTCGCGCCCTATAGTGAGTCGTATTA
Atp1b1	GTGGGAAAGATTTGTGCTTGTGATCAGCTC	TGATACGCGAACTGTTTATCATACGACGTGGTGTGGGAAAGATTTGTGCTTGTGATCAGCTCTAATTGCATCTTCGCGTATTCATCCGCAGGTC	GTCTTATCATGTGCCTTTCCTTGATACGCGAACTGTTTATCATACGACGTGGTGTGGGAAAGATTTGTGCTTGTGATCAGCTCTAATTGCATCTTCGCGTATTCATCCGCAGGTCCCCTATAGTGAGTCGTATTA
Atp1b1	CACTGCTCACTACAAGTCAGTTACGGAATC	TATCATACGACGTGGTAATTGCATCTTCGCGTCACTGCTCACTACAAGTCAGTTACGGAATCTATTCATCCGCAGGTCTTGATACGCGAACTGT	GTCTTATCATGTGCCTTTCCTTATCATACGACGTGGTAATTGCATCTTCGCGTCACTGCTCACTACAAGTCAGTTACGGAATCTATTCATCCGCAGGTCTTGATACGCGAACTGTCCCTATAGTGAGTCGTATTA
Atp1b1	ATAGACAAGGCGGCAATACTTAGGGGCCAG	AATTGCATCTTCGCGTATTCATCCGCAGGTCTATAGACAAGGCGGCAATACTTAGGGGCCAGTTGATACGCGAACTGTTTATCATACGACGTGG	GTCTTATCATGTGCCTTTCCTAATTGCATCTTCGCGTATTCATCCGCAGGTCTATAGACAAGGCGGCAATACTTAGGGGCCAGTTGATACGCGAACTGTTTATCATACGACGTGGCCCTATAGTGAGTCGTATTA
Atp1b1	CAGAGTGCGCACCTATAGTACTGTACACTA	ATTCATCCGCAGGTCTTGATACGCGAACTGTTCAGAGTGCGCACCTATAGTACTGTACACTATTATCATACGACGTGGTAATTGCATCTTCGCG	GTCTTATCATGTGCCTTTCCTATTCATCCGCAGGTCTTGATACGCGAACTGTTCAGAGTGCGCACCTATAGTACTGTACACTATTATCATACGACGTGGTAATTGCATCTTCGCGCCCTATAGTGAGTCGTATTA
Atp1b1	GGACAGCAAACCTTGCTCACGTAAAGTAGA	TGATACGCGAACTGTTTATCATACGACGTGGTGGACAGCAAACCTTGCTCACGTAAAGTAGATAATTGCATCTTCGCGTATTCATCCGCAGGTC	GTCTTATCATGTGCCTTTCCTTGATACGCGAACTGTTTATCATACGACGTGGTGGACAGCAAACCTTGCTCACGTAAAGTAGATAATTGCATCTTCGCGTATTCATCCGCAGGTCCCCTATAGTGAGTCGTATTA
Atp1b1	GATACCACAGGAAGAGACTATGGAGTGTGT	TATCATACGACGTGGTAATTGCATCTTCGCGTGATACCACAGGAAGAGACTATGGAGTGTGTTATTCATCCGCAGGTCTTGATACGCGAACTGT	GTCTTATCATGTGCCTTTCCTTATCATACGACGTGGTAATTGCATCTTCGCGTGATACCACAGGAAGAGACTATGGAGTGTGTTATTCATCCGCAGGTCTTGATACGCGAACTGTCCCTATAGTGAGTCGTATTA
Atp1b1	GGAGCACAACACAACCCATCACCTTGATTT	AATTGCATCTTCGCGTATTCATCCGCAGGTCTGGAGCACAACACAACCCATCACCTTGATTTTTGATACGCGAACTGTTTATCATACGACGTGG	GTCTTATCATGTGCCTTTCCTAATTGCATCTTCGCGTATTCATCCGCAGGTCTGGAGCACAACACAACCCATCACCTTGATTTTTGATACGCGAACTGTTTATCATACGACGTGGCCCTATAGTGAGTCGTATTA
Atp1b1	ACGGGGAGAGATGGCGAGACAGCATTCAGC	ATTCATCCGCAGGTCTTGATACGCGAACTGTTACGGGGAGAGATGGCGAGACAGCATTCAGCTTATCATACGACGTGGTAATTGCATCTTCGCG	GTCTTATCATGTGCCTTTCCTATTCATCCGCAGGTCTTGATACGCGAACTGTTACGGGGAGAGATGGCGAGACAGCATTCAGCTTATCATACGACGTGGTAATTGCATCTTCGCGCCCTATAGTGAGTCGTATTA
Atp1b1	CTCAGACACAGCTGCAGAACACACTGGAGG	TGATACGCGAACTGTTTATCATACGACGTGGTCTCAGACACAGCTGCAGAACACACTGGAGGTAATTGCATCTTCGCGTATTCATCCGCAGGTC	GTCTTATCATGTGCCTTTCCTTGATACGCGAACTGTTTATCATACGACGTGGTCTCAGACACAGCTGCAGAACACACTGGAGGTAATTGCATCTTCGCGTATTCATCCGCAGGTCCCCTATAGTGAGTCGTATTA
Atp1b1	ATCACTAGCCACAGTGACAGGCAGATCCCA	TATCATACGACGTGGTAATTGCATCTTCGCGTATCACTAGCCACAGTGACAGGCAGATCCCATATTCATCCGCAGGTCTTGATACGCGAACTGT	GTCTTATCATGTGCCTTTCCTTATCATACGACGTGGTAATTGCATCTTCGCGTATCACTAGCCACAGTGACAGGCAGATCCCATATTCATCCGCAGGTCTTGATACGCGAACTGTCCCTATAGTGAGTCGTATTA
Atp1b1	GGAAATGGACGAATAAGCAAACTACCCAGC	AATTGCATCTTCGCGTATTCATCCGCAGGTCTGGAAATGGACGAATAAGCAAACTACCCAGCTTGATACGCGAACTGTTTATCATACGACGTGG	GTCTTATCATGTGCCTTTCCTAATTGCATCTTCGCGTATTCATCCGCAGGTCTGGAAATGGACGAATAAGCAAACTACCCAGCTTGATACGCGAACTGTTTATCATACGACGTGGCCCTATAGTGAGTCGTATTA
Atp1b1	CATGATGCCTCCAGAGAAAGGAAAGAAGGA	ATTCATCCGCAGGTCTTGATACGCGAACTGTTCATGATGCCTCCAGAGAAAGGAAAGAAGGATTATCATACGACGTGGTAATTGCATCTTCGCG	GTCTTATCATGTGCCTTTCCTATTCATCCGCAGGTCTTGATACGCGAACTGTTCATGATGCCTCCAGAGAAAGGAAAGAAGGATTATCATACGACGTGGTAATTGCATCTTCGCGCCCTATAGTGAGTCGTATTA
Atp1b1	GTCAAAACATTCATAAGGACGCAGCACCAG	TGATACGCGAACTGTTTATCATACGACGTGGTGTCAAAACATTCATAAGGACGCAGCACCAGTAATTGCATCTTCGCGTATTCATCCGCAGGTC	GTCTTATCATGTGCCTTTCCTTGATACGCGAACTGTTTATCATACGACGTGGTGTCAAAACATTCATAAGGACGCAGCACCAGTAATTGCATCTTCGCGTATTCATCCGCAGGTCCCCTATAGTGAGTCGTATTA
Atp1b1	CACCAGTCTATGGGGTACTGCATTGCTTTT	TATCATACGACGTGGTAATTGCATCTTCGCGTCACCAGTCTATGGGGTACTGCATTGCTTTTTATTCATCCGCAGGTCTTGATACGCGAACTGT	GTCTTATCATGTGCCTTTCCTTATCATACGACGTGGTAATTGCATCTTCGCGTCACCAGTCTATGGGGTACTGCATTGCTTTTTATTCATCCGCAGGTCTTGATACGCGAACTGTCCCTATAGTGAGTCGTATTA
Atp1b1	GATCAACAAGAGCACTGTACTCCTGGCAAT	AATTGCATCTTCGCGTATTCATCCGCAGGTCTGATCAACAAGAGCACTGTACTCCTGGCAATTTGATACGCGAACTGTTTATCATACGACGTGG	GTCTTATCATGTGCCTTTCCTAATTGCATCTTCGCGTATTCATCCGCAGGTCTGATCAACAAGAGCACTGTACTCCTGGCAATTTGATACGCGAACTGTTTATCATACGACGTGGCCCTATAGTGAGTCGTATTA
Atp1b1	GTAAGTCTCCAAGGATTCATTCTTGGGAGG	ATTCATCCGCAGGTCTTGATACGCGAACTGTTGTAAGTCTCCAAGGATTCATTCTTGGGAGGTTATCATACGACGTGGTAATTGCATCTTCGCG	GTCTTATCATGTGCCTTTCCTATTCATCCGCAGGTCTTGATACGCGAACTGTTGTAAGTCTCCAAGGATTCATTCTTGGGAGGTTATCATACGACGTGGTAATTGCATCTTCGCGCCCTATAGTGAGTCGTATTA
Atp1b1	GTGCACTGAACAGGCAGGACATTTGGATTA	TGATACGCGAACTGTTTATCATACGACGTGGTGTGCACTGAACAGGCAGGACATTTGGATTATAATTGCATCTTCGCGTATTCATCCGCAGGTC	GTCTTATCATGTGCCTTTCCTTGATACGCGAACTGTTTATCATACGACGTGGTGTGCACTGAACAGGCAGGACATTTGGATTATAATTGCATCTTCGCGTATTCATCCGCAGGTCCCCTATAGTGAGTCGTATTA
Atp1b1	CACCTTCCTCTCTCCTCGTTCGTGATTGAT	TATCATACGACGTGGTAATTGCATCTTCGCGTCACCTTCCTCTCTCCTCGTTCGTGATTGATTATTCATCCGCAGGTCTTGATACGCGAACTGT	GTCTTATCATGTGCCTTTCCTTATCATACGACGTGGTAATTGCATCTTCGCGTCACCTTCCTCTCTCCTCGTTCGTGATTGATTATTCATCCGCAGGTCTTGATACGCGAACTGTCCCTATAGTGAGTCGTATTA
Atp1b1	CAGTTCCCCAGCCAGTCAAGCTTGAACCTG	AATTGCATCTTCGCGTATTCATCCGCAGGTCTCAGTTCCCCAGCCAGTCAAGCTTGAACCTGTTGATACGCGAACTGTTTATCATACGACGTGG	GTCTTATCATGTGCCTTTCCTAATTGCATCTTCGCGTATTCATCCGCAGGTCTCAGTTCCCCAGCCAGTCAAGCTTGAACCTGTTGATACGCGAACTGTTTATCATACGACGTGGCCCTATAGTGAGTCGTATTA
Atp1b1	TGTAGCCGTAAGAGTCATCATTGAGACCGG	ATTCATCCGCAGGTCTTGATACGCGAACTGTTTGTAGCCGTAAGAGTCATCATTGAGACCGGTTATCATACGACGTGGTAATTGCATCTTCGCG	GTCTTATCATGTGCCTTTCCTATTCATCCGCAGGTCTTGATACGCGAACTGTTTGTAGCCGTAAGAGTCATCATTGAGACCGGTTATCATACGACGTGGTAATTGCATCTTCGCGCCCTATAGTGAGTCGTATTA
Atp1b1	GAGCTTGATAATGATGCAGGGCTTCCCCTC	TGATACGCGAACTGTTTATCATACGACGTGGTGAGCTTGATAATGATGCAGGGCTTCCCCTCTAATTGCATCTTCGCGTATTCATCCGCAGGTC	GTCTTATCATGTGCCTTTCCTTGATACGCGAACTGTTTATCATACGACGTGGTGAGCTTGATAATGATGCAGGGCTTCCCCTCTAATTGCATCTTCGCGTATTCATCCGCAGGTCCCCTATAGTGAGTCGTATTA
Atp1b1	CTTGGGGTCATTAGGACGGAAGGAGATCTC	TATCATACGACGTGGTAATTGCATCTTCGCGTCTTGGGGTCATTAGGACGGAAGGAGATCTCTATTCATCCGCAGGTCTTGATACGCGAACTGT	GTCTTATCATGTGCCTTTCCTTATCATACGACGTGGTAATTGCATCTTCGCGTCTTGGGGTCATTAGGACGGAAGGAGATCTCTATTCATCCGCAGGTCTTGATACGCGAACTGTCCCTATAGTGAGTCGTATTA
Atp1b1	CTGATGATGTTTAGCACGTAGGCCTCGTAG	AATTGCATCTTCGCGTATTCATCCGCAGGTCTCTGATGATGTTTAGCACGTAGGCCTCGTAGTTGATACGCGAACTGTTTATCATACGACGTGG	GTCTTATCATGTGCCTTTCCTAATTGCATCTTCGCGTATTCATCCGCAGGTCTCTGATGATGTTTAGCACGTAGGCCTCGTAGTTGATACGCGAACTGTTTATCATACGACGTGGCCCTATAGTGAGTCGTATTA
Atp1b1	TCTGGGCTGAATCCTTGTACTTTTCCAGGA	ATTCATCCGCAGGTCTTGATACGCGAACTGTTTCTGGGCTGAATCCTTGTACTTTTCCAGGATTATCATACGACGTGGTAATTGCATCTTCGCG	GTCTTATCATGTGCCTTTCCTATTCATCCGCAGGTCTTGATACGCGAACTGTTTCTGGGCTGAATCCTTGTACTTTTCCAGGATTATCATACGACGTGGTAATTGCATCTTCGCGCCCTATAGTGAGTCGTATTA
Atp1b1	GCCAGGCAGCCATAAAATATCACGTAGAAC	TGATACGCGAACTGTTTATCATACGACGTGGTGCCAGGCAGCCATAAAATATCACGTAGAACTAATTGCATCTTCGCGTATTCATCCGCAGGTC	GTCTTATCATGTGCCTTTCCTTGATACGCGAACTGTTTATCATACGACGTGGTGCCAGGCAGCCATAAAATATCACGTAGAACTAATTGCATCTTCGCGTATTCATCCGCAGGTCCCCTATAGTGAGTCGTATTA
Atp1b1	GCATTACTTGGATGGTCCCGATGAAGATGC	TATCATACGACGTGGTAATTGCATCTTCGCGTGCATTACTTGGATGGTCCCGATGAAGATGCTATTCATCCGCAGGTCTTGATACGCGAACTGT	GTCTTATCATGTGCCTTTCCTTATCATACGACGTGGTAATTGCATCTTCGCGTGCATTACTTGGATGGTCCCGATGAAGATGCTATTCATCCGCAGGTCTTGATACGCGAACTGTCCCTATAGTGAGTCGTATTA
Atp1b1	GTATGTGGGCTTCAGTTCACTGATGGTTAG	AATTGCATCTTCGCGTATTCATCCGCAGGTCTGTATGTGGGCTTCAGTTCACTGATGGTTAGTTGATACGCGAACTGTTTATCATACGACGTGG	GTCTTATCATGTGCCTTTCCTAATTGCATCTTCGCGTATTCATCCGCAGGTCTGTATGTGGGCTTCAGTTCACTGATGGTTAGTTGATACGCGAACTGTTTATCATACGACGTGGCCCTATAGTGAGTCGTATTA
Atp1b1	AAAGTCACCGGGAAGGGCGAGCGGAGTGGA	ATTCATCCGCAGGTCTTGATACGCGAACTGTTAAAGTCACCGGGAAGGGCGAGCGGAGTGGATTATCATACGACGTGGTAATTGCATCTTCGCG	GTCTTATCATGTGCCTTTCCTATTCATCCGCAGGTCTTGATACGCGAACTGTTAAAGTCACCGGGAAGGGCGAGCGGAGTGGATTATCATACGACGTGGTAATTGCATCTTCGCGCCCTATAGTGAGTCGTATTA
Atp1b1	CCTCTGGCGAGATGGACCAGGGACAAGGAG	TGATACGCGAACTGTTTATCATACGACGTGGTCCTCTGGCGAGATGGACCAGGGACAAGGAGTAATTGCATCTTCGCGTATTCATCCGCAGGTC	GTCTTATCATGTGCCTTTCCTTGATACGCGAACTGTTTATCATACGACGTGGTCCTCTGGCGAGATGGACCAGGGACAAGGAGTAATTGCATCTTCGCGTATTCATCCGCAGGTCCCCTATAGTGAGTCGTATTA
Atp1b1	AAGCTGTAGCTGCACCACTCTGCTTGCTGT	TATCATACGACGTGGTAATTGCATCTTCGCGTAAGCTGTAGCTGCACCACTCTGCTTGCTGTTATTCATCCGCAGGTCTTGATACGCGAACTGT	GTCTTATCATGTGCCTTTCCTTATCATACGACGTGGTAATTGCATCTTCGCGTAAGCTGTAGCTGCACCACTCTGCTTGCTGTTATTCATCCGCAGGTCTTGATACGCGAACTGTCCCTATAGTGAGTCGTATTA
Atp1b1	TTCCGCGGGCCATGGTGTCTGCTCAGCAGT	AATTGCATCTTCGCGTATTCATCCGCAGGTCTTTCCGCGGGCCATGGTGTCTGCTCAGCAGTTTGATACGCGAACTGTTTATCATACGACGTGG	GTCTTATCATGTGCCTTTCCTAATTGCATCTTCGCGTATTCATCCGCAGGTCTTTCCGCGGGCCATGGTGTCTGCTCAGCAGTTTGATACGCGAACTGTTTATCATACGACGTGGCCCTATAGTGAGTCGTATTA
Atp1b1	GAATTTCTTCCAGCTGCCTTCCTCCTTGGC	ATTCATCCGCAGGTCTTGATACGCGAACTGTTGAATTTCTTCCAGCTGCCTTCCTCCTTGGCTTATCATACGACGTGGTAATTGCATCTTCGCG	GTCTTATCATGTGCCTTTCCTATTCATCCGCAGGTCTTGATACGCGAACTGTTGAATTTCTTCCAGCTGCCTTCCTCCTTGGCTTATCATACGACGTGGTAATTGCATCTTCGCGCCCTATAGTGAGTCGTATTA
Axin2	TTCCTCTCAGCAATCGGCTTGGTCTCTCTT	GCGGTGATTGCACCATGGGCCAGCGCAATAATTTCCTCTCAGCAATCGGCTTGGTCTCTCTTTTCCGCCTGGATCCAATGGTCTCGGATATGCA	GTCTTATCATGTGCCTTTCCTGCGGTGATTGCACCATGGGCCAGCGCAATAATTTCCTCTCAGCAATCGGCTTGGTCTCTCTTTTCCGCCTGGATCCAATGGTCTCGGATATGCACCCTATAGTGAGTCGTATTA
Axin2	GGTGAGGGAGAGCGTCTCACTGAGTTTGGA	GGGCCAGCGCAATAATTCCGCCTGGATCCAATGGTGAGGGAGAGCGTCTCACTGAGTTTGGATGGTCTCGGATATGCATGCGGTGATTGCACCA	GTCTTATCATGTGCCTTTCCTGGGCCAGCGCAATAATTCCGCCTGGATCCAATGGTGAGGGAGAGCGTCTCACTGAGTTTGGATGGTCTCGGATATGCATGCGGTGATTGCACCACCCTATAGTGAGTCGTATTA
Axin2	GGAAGGAGAGTCACTAACACGGCGCTACTC	TCCGCCTGGATCCAATGGTCTCGGATATGCATGGAAGGAGAGTCACTAACACGGCGCTACTCTGCGGTGATTGCACCATGGGCCAGCGCAATAA	GTCTTATCATGTGCCTTTCCTTCCGCCTGGATCCAATGGTCTCGGATATGCATGGAAGGAGAGTCACTAACACGGCGCTACTCTGCGGTGATTGCACCATGGGCCAGCGCAATAACCCTATAGTGAGTCGTATTA
Axin2	GGTGGACTGGACCTTGCCCACACTAGGCTG	GGTCTCGGATATGCATGCGGTGATTGCACCATGGTGGACTGGACCTTGCCCACACTAGGCTGTGGGCCAGCGCAATAATTCCGCCTGGATCCAA	GTCTTATCATGTGCCTTTCCTGGTCTCGGATATGCATGCGGTGATTGCACCATGGTGGACTGGACCTTGCCCACACTAGGCTGTGGGCCAGCGCAATAATTCCGCCTGGATCCAACCCTATAGTGAGTCGTATTA
Axin2	CGCCTAGCATTAGAGGAAACGGGCATAGGT	GCGGTGATTGCACCATGGGCCAGCGCAATAATCGCCTAGCATTAGAGGAAACGGGCATAGGTTTCCGCCTGGATCCAATGGTCTCGGATATGCA	GTCTTATCATGTGCCTTTCCTGCGGTGATTGCACCATGGGCCAGCGCAATAATCGCCTAGCATTAGAGGAAACGGGCATAGGTTTCCGCCTGGATCCAATGGTCTCGGATATGCACCCTATAGTGAGTCGTATTA
Axin2	TTGGTCCACCTGGTCAAAGGGGAATCGGGG	GGGCCAGCGCAATAATTCCGCCTGGATCCAATTTGGTCCACCTGGTCAAAGGGGAATCGGGGTGGTCTCGGATATGCATGCGGTGATTGCACCA	GTCTTATCATGTGCCTTTCCTGGGCCAGCGCAATAATTCCGCCTGGATCCAATTTGGTCCACCTGGTCAAAGGGGAATCGGGGTGGTCTCGGATATGCATGCGGTGATTGCACCACCCTATAGTGAGTCGTATTA
Axin2	CATCCTGGTCACCCAACAAGGAGTGTAAAG	TCCGCCTGGATCCAATGGTCTCGGATATGCATCATCCTGGTCACCCAACAAGGAGTGTAAAGTGCGGTGATTGCACCATGGGCCAGCGCAATAA	GTCTTATCATGTGCCTTTCCTTCCGCCTGGATCCAATGGTCTCGGATATGCATCATCCTGGTCACCCAACAAGGAGTGTAAAGTGCGGTGATTGCACCATGGGCCAGCGCAATAACCCTATAGTGAGTCGTATTA
Axin2	CCTCTCCAGGAAAGTCCGGAAGAGGTATGC	GGTCTCGGATATGCATGCGGTGATTGCACCATCCTCTCCAGGAAAGTCCGGAAGAGGTATGCTGGGCCAGCGCAATAATTCCGCCTGGATCCAA	GTCTTATCATGTGCCTTTCCTGGTCTCGGATATGCATGCGGTGATTGCACCATCCTCTCCAGGAAAGTCCGGAAGAGGTATGCTGGGCCAGCGCAATAATTCCGCCTGGATCCAACCCTATAGTGAGTCGTATTA
Axin2	TGCTTTGGCCACTCGCAAAGTTTTGGTATC	GCGGTGATTGCACCATGGGCCAGCGCAATAATTGCTTTGGCCACTCGCAAAGTTTTGGTATCTTCCGCCTGGATCCAATGGTCTCGGATATGCA	GTCTTATCATGTGCCTTTCCTGCGGTGATTGCACCATGGGCCAGCGCAATAATTGCTTTGGCCACTCGCAAAGTTTTGGTATCTTCCGCCTGGATCCAATGGTCTCGGATATGCACCCTATAGTGAGTCGTATTA
Axin2	GAGACAACGCTGTTGTTCTCAATGTACCTC	GGGCCAGCGCAATAATTCCGCCTGGATCCAATGAGACAACGCTGTTGTTCTCAATGTACCTCTGGTCTCGGATATGCATGCGGTGATTGCACCA	GTCTTATCATGTGCCTTTCCTGGGCCAGCGCAATAATTCCGCCTGGATCCAATGAGACAACGCTGTTGTTCTCAATGTACCTCTGGTCTCGGATATGCATGCGGTGATTGCACCACCCTATAGTGAGTCGTATTA
Axin2	TGTAGGTCTTGGTGGCGGGCTTCAGCTGCT	TCCGCCTGGATCCAATGGTCTCGGATATGCATTGTAGGTCTTGGTGGCGGGCTTCAGCTGCTTGCGGTGATTGCACCATGGGCCAGCGCAATAA	GTCTTATCATGTGCCTTTCCTTCCGCCTGGATCCAATGGTCTCGGATATGCATTGTAGGTCTTGGTGGCGGGCTTCAGCTGCTTGCGGTGATTGCACCATGGGCCAGCGCAATAACCCTATAGTGAGTCGTATTA
Axin2	GCCGATCTGTTGCTTCTTGATGCCATCTCG	GGTCTCGGATATGCATGCGGTGATTGCACCATGCCGATCTGTTGCTTCTTGATGCCATCTCGTGGGCCAGCGCAATAATTCCGCCTGGATCCAA	GTCTTATCATGTGCCTTTCCTGGTCTCGGATATGCATGCGGTGATTGCACCATGCCGATCTGTTGCTTCTTGATGCCATCTCGTGGGCCAGCGCAATAATTCCGCCTGGATCCAACCCTATAGTGAGTCGTATTA
Axin2	ATCTCGGTCTGTGCCTGGTCAAACATGACC	GCGGTGATTGCACCATGGGCCAGCGCAATAATATCTCGGTCTGTGCCTGGTCAAACATGACCTTCCGCCTGGATCCAATGGTCTCGGATATGCA	GTCTTATCATGTGCCTTTCCTGCGGTGATTGCACCATGGGCCAGCGCAATAATATCTCGGTCTGTGCCTGGTCAAACATGACCTTCCGCCTGGATCCAATGGTCTCGGATATGCACCCTATAGTGAGTCGTATTA
Axin2	CCTGGTAGGCATTTTCCTCCATCACTGCCT	GGGCCAGCGCAATAATTCCGCCTGGATCCAATCCTGGTAGGCATTTTCCTCCATCACTGCCTTGGTCTCGGATATGCATGCGGTGATTGCACCA	GTCTTATCATGTGCCTTTCCTGGGCCAGCGCAATAATTCCGCCTGGATCCAATCCTGGTAGGCATTTTCCTCCATCACTGCCTTGGTCTCGGATATGCATGCGGTGATTGCACCACCCTATAGTGAGTCGTATTA
Axin2	CCCACTCCTCACATATTCCAGGTAAATGTC	TCCGCCTGGATCCAATGGTCTCGGATATGCATCCCACTCCTCACATATTCCAGGTAAATGTCTGCGGTGATTGCACCATGGGCCAGCGCAATAA	GTCTTATCATGTGCCTTTCCTTCCGCCTGGATCCAATGGTCTCGGATATGCATCCCACTCCTCACATATTCCAGGTAAATGTCTGCGGTGATTGCACCATGGGCCAGCGCAATAACCCTATAGTGAGTCGTATTA
Axin2	CACATAAGACCTTTAGGCTCCCCAGTCCCC	GGTCTCGGATATGCATGCGGTGATTGCACCATCACATAAGACCTTTAGGCTCCCCAGTCCCCTGGGCCAGCGCAATAATTCCGCCTGGATCCAA	GTCTTATCATGTGCCTTTCCTGGTCTCGGATATGCATGCGGTGATTGCACCATCACATAAGACCTTTAGGCTCCCCAGTCCCCTGGGCCAGCGCAATAATTCCGCCTGGATCCAACCCTATAGTGAGTCGTATTA
Axin2	GAGAGTTTGCACTTGAGGTCGGCACACGTC	GCGGTGATTGCACCATGGGCCAGCGCAATAATGAGAGTTTGCACTTGAGGTCGGCACACGTCTTCCGCCTGGATCCAATGGTCTCGGATATGCA	GTCTTATCATGTGCCTTTCCTGCGGTGATTGCACCATGGGCCAGCGCAATAATGAGAGTTTGCACTTGAGGTCGGCACACGTCTTCCGCCTGGATCCAATGGTCTCGGATATGCACCCTATAGTGAGTCGTATTA
Axin2	GAGTTTTGCTGGACAAGCCAACCACGGTGG	GGGCCAGCGCAATAATTCCGCCTGGATCCAATGAGTTTTGCTGGACAAGCCAACCACGGTGGTGGTCTCGGATATGCATGCGGTGATTGCACCA	GTCTTATCATGTGCCTTTCCTGGGCCAGCGCAATAATTCCGCCTGGATCCAATGAGTTTTGCTGGACAAGCCAACCACGGTGGTGGTCTCGGATATGCATGCGGTGATTGCACCACCCTATAGTGAGTCGTATTA
Axin2	TTTCCGTGGATCTCACACTCGCGGTGGCCC	TCCGCCTGGATCCAATGGTCTCGGATATGCATTTTCCGTGGATCTCACACTCGCGGTGGCCCTGCGGTGATTGCACCATGGGCCAGCGCAATAA	GTCTTATCATGTGCCTTTCCTTCCGCCTGGATCCAATGGTCTCGGATATGCATTTTCCGTGGATCTCACACTCGCGGTGGCCCTGCGGTGATTGCACCATGGGCCAGCGCAATAACCCTATAGTGAGTCGTATTA
Axin2	AAGGATTGACTGGGTCGCTTCTCTTGAAGG	GGTCTCGGATATGCATGCGGTGATTGCACCATAAGGATTGACTGGGTCGCTTCTCTTGAAGGTGGGCCAGCGCAATAATTCCGCCTGGATCCAA	GTCTTATCATGTGCCTTTCCTGGTCTCGGATATGCATGCGGTGATTGCACCATAAGGATTGACTGGGTCGCTTCTCTTGAAGGTGGGCCAGCGCAATAATTCCGCCTGGATCCAACCCTATAGTGAGTCGTATTA
Axin2	TGGTGCAAAGACATAGCCGGAACCTACGTG	GCGGTGATTGCACCATGGGCCAGCGCAATAATTGGTGCAAAGACATAGCCGGAACCTACGTGTTCCGCCTGGATCCAATGGTCTCGGATATGCA	GTCTTATCATGTGCCTTTCCTGCGGTGATTGCACCATGGGCCAGCGCAATAATTGGTGCAAAGACATAGCCGGAACCTACGTGTTCCGCCTGGATCCAATGGTCTCGGATATGCACCCTATAGTGAGTCGTATTA
Axin2	TCATGGACATGGAATCGTCGGTCAGTGCGT	GGGCCAGCGCAATAATTCCGCCTGGATCCAATTCATGGACATGGAATCGTCGGTCAGTGCGTTGGTCTCGGATATGCATGCGGTGATTGCACCA	GTCTTATCATGTGCCTTTCCTGGGCCAGCGCAATAATTCCGCCTGGATCCAATTCATGGACATGGAATCGTCGGTCAGTGCGTTGGTCTCGGATATGCATGCGGTGATTGCACCACCCTATAGTGAGTCGTATTA
Axin2	TACTCCCCATGCGGTAAGGAGGGACTCCAT	TCCGCCTGGATCCAATGGTCTCGGATATGCATTACTCCCCATGCGGTAAGGAGGGACTCCATTGCGGTGATTGCACCATGGGCCAGCGCAATAA	GTCTTATCATGTGCCTTTCCTTCCGCCTGGATCCAATGGTCTCGGATATGCATTACTCCCCATGCGGTAAGGAGGGACTCCATTGCGGTGATTGCACCATGGGCCAGCGCAATAACCCTATAGTGAGTCGTATTA
Axin2	ACTGCGATGCATCTCTCTCTGGAGCTGTTT	GGTCTCGGATATGCATGCGGTGATTGCACCATACTGCGATGCATCTCTCTCTGGAGCTGTTTTGGGCCAGCGCAATAATTCCGCCTGGATCCAA	GTCTTATCATGTGCCTTTCCTGGTCTCGGATATGCATGCGGTGATTGCACCATACTGCGATGCATCTCTCTCTGGAGCTGTTTTGGGCCAGCGCAATAATTCCGCCTGGATCCAACCCTATAGTGAGTCGTATTA
Axin2	TTCCACAGGCGTCATCTCCTTGGGCAGGCG	GCGGTGATTGCACCATGGGCCAGCGCAATAATTTCCACAGGCGTCATCTCCTTGGGCAGGCGTTCCGCCTGGATCCAATGGTCTCGGATATGCA	GTCTTATCATGTGCCTTTCCTGCGGTGATTGCACCATGGGCCAGCGCAATAATTTCCACAGGCGTCATCTCCTTGGGCAGGCGTTCCGCCTGGATCCAATGGTCTCGGATATGCACCCTATAGTGAGTCGTATTA
Axin2	TTTCTCCAGCCTGGAGATGAGCTCGGCGGC	GGGCCAGCGCAATAATTCCGCCTGGATCCAATTTTCTCCAGCCTGGAGATGAGCTCGGCGGCTGGTCTCGGATATGCATGCGGTGATTGCACCA	GTCTTATCATGTGCCTTTCCTGGGCCAGCGCAATAATTCCGCCTGGATCCAATTTTCTCCAGCCTGGAGATGAGCTCGGCGGCTGGTCTCGGATATGCATGCGGTGATTGCACCACCCTATAGTGAGTCGTATTA
Axin2	AGACTATGGCGGCTTTCCAGCTCCAGTTTC	TCCGCCTGGATCCAATGGTCTCGGATATGCATAGACTATGGCGGCTTTCCAGCTCCAGTTTCTGCGGTGATTGCACCATGGGCCAGCGCAATAA	GTCTTATCATGTGCCTTTCCTTCCGCCTGGATCCAATGGTCTCGGATATGCATAGACTATGGCGGCTTTCCAGCTCCAGTTTCTGCGGTGATTGCACCATGGGCCAGCGCAATAACCCTATAGTGAGTCGTATTA
Axin2	AGGGCCTGCTCAGACCCCTCCTTTTCTTCA	GGTCTCGGATATGCATGCGGTGATTGCACCATAGGGCCTGCTCAGACCCCTCCTTTTCTTCATGGGCCAGCGCAATAATTCCGCCTGGATCCAA	GTCTTATCATGTGCCTTTCCTGGTCTCGGATATGCATGCGGTGATTGCACCATAGGGCCTGCTCAGACCCCTCCTTTTCTTCATGGGCCAGCGCAATAATTCCGCCTGGATCCAACCCTATAGTGAGTCGTATTA
Axin2	TTCATAGCTGCCGGAGGGTAGGAGGGCCAG	GCGGTGATTGCACCATGGGCCAGCGCAATAATTTCATAGCTGCCGGAGGGTAGGAGGGCCAGTTCCGCCTGGATCCAATGGTCTCGGATATGCA	GTCTTATCATGTGCCTTTCCTGCGGTGATTGCACCATGGGCCAGCGCAATAATTTCATAGCTGCCGGAGGGTAGGAGGGCCAGTTCCGCCTGGATCCAATGGTCTCGGATATGCACCCTATAGTGAGTCGTATTA
Axin2	AGGTGGTCGTCCAAAATGGTTTGTGGGTCC	GGGCCAGCGCAATAATTCCGCCTGGATCCAATAGGTGGTCGTCCAAAATGGTTTGTGGGTCCTGGTCTCGGATATGCATGCGGTGATTGCACCA	GTCTTATCATGTGCCTTTCCTGGGCCAGCGCAATAATTCCGCCTGGATCCAATAGGTGGTCGTCCAAAATGGTTTGTGGGTCCTGGTCTCGGATATGCATGCGGTGATTGCACCACCCTATAGTGAGTCGTATTA
Axin2	GGTCAGGAAGCTCTTGCCTCCAAGGAGGGG	TCCGCCTGGATCCAATGGTCTCGGATATGCATGGTCAGGAAGCTCTTGCCTCCAAGGAGGGGTGCGGTGATTGCACCATGGGCCAGCGCAATAA	GTCTTATCATGTGCCTTTCCTTCCGCCTGGATCCAATGGTCTCGGATATGCATGGTCAGGAAGCTCTTGCCTCCAAGGAGGGGTGCGGTGATTGCACCATGGGCCAGCGCAATAACCCTATAGTGAGTCGTATTA
Axin2	TAGTGGTGGTGAACGTGCTTCGTCGTCTGT	GGTCTCGGATATGCATGCGGTGATTGCACCATTAGTGGTGGTGAACGTGCTTCGTCGTCTGTTGGGCCAGCGCAATAATTCCGCCTGGATCCAA	GTCTTATCATGTGCCTTTCCTGGTCTCGGATATGCATGCGGTGATTGCACCATTAGTGGTGGTGAACGTGCTTCGTCGTCTGTTGGGCCAGCGCAATAATTCCGCCTGGATCCAACCCTATAGTGAGTCGTATTA
Axin2	CCTTGGTCTTGGGGACAGCGTGGTGGTGGA	GCGGTGATTGCACCATGGGCCAGCGCAATAATCCTTGGTCTTGGGGACAGCGTGGTGGTGGATTCCGCCTGGATCCAATGGTCTCGGATATGCA	GTCTTATCATGTGCCTTTCCTGCGGTGATTGCACCATGGGCCAGCGCAATAATCCTTGGTCTTGGGGACAGCGTGGTGGTGGATTCCGCCTGGATCCAATGGTCTCGGATATGCACCCTATAGTGAGTCGTATTA
Axin2	GACTCTCTGTGTGGCTTCTGCCTCGATCTC	GGGCCAGCGCAATAATTCCGCCTGGATCCAATGACTCTCTGTGTGGCTTCTGCCTCGATCTCTGGTCTCGGATATGCATGCGGTGATTGCACCA	GTCTTATCATGTGCCTTTCCTGGGCCAGCGCAATAATTCCGCCTGGATCCAATGACTCTCTGTGTGGCTTCTGCCTCGATCTCTGGTCTCGGATATGCATGCGGTGATTGCACCACCCTATAGTGAGTCGTATTA
Axin2	CAAAACTGCTCCCCAGGCAGGGGCTCTGGA	TCCGCCTGGATCCAATGGTCTCGGATATGCATCAAAACTGCTCCCCAGGCAGGGGCTCTGGATGCGGTGATTGCACCATGGGCCAGCGCAATAA	GTCTTATCATGTGCCTTTCCTTCCGCCTGGATCCAATGGTCTCGGATATGCATCAAAACTGCTCCCCAGGCAGGGGCTCTGGATGCGGTGATTGCACCATGGGCCAGCGCAATAACCCTATAGTGAGTCGTATTA
Axin2	CCAATGGGTAGCTCTTTCTTATGCTTTGGG	GGTCTCGGATATGCATGCGGTGATTGCACCATCCAATGGGTAGCTCTTTCTTATGCTTTGGGTGGGCCAGCGCAATAATTCCGCCTGGATCCAA	GTCTTATCATGTGCCTTTCCTGGTCTCGGATATGCATGCGGTGATTGCACCATCCAATGGGTAGCTCTTTCTTATGCTTTGGGTGGGCCAGCGCAATAATTCCGCCTGGATCCAACCCTATAGTGAGTCGTATTA
Axin2	AGATGGTGCCGGCTGACTCGTTCTCCTGGG	GCGGTGATTGCACCATGGGCCAGCGCAATAATAGATGGTGCCGGCTGACTCGTTCTCCTGGGTTCCGCCTGGATCCAATGGTCTCGGATATGCA	GTCTTATCATGTGCCTTTCCTGCGGTGATTGCACCATGGGCCAGCGCAATAATAGATGGTGCCGGCTGACTCGTTCTCCTGGGTTCCGCCTGGATCCAATGGTCTCGGATATGCACCCTATAGTGAGTCGTATTA
Axin2	TGCAGGGTCCTGGGTAAATGGGTGAGCCCG	GGGCCAGCGCAATAATTCCGCCTGGATCCAATTGCAGGGTCCTGGGTAAATGGGTGAGCCCGTGGTCTCGGATATGCATGCGGTGATTGCACCA	GTCTTATCATGTGCCTTTCCTGGGCCAGCGCAATAATTCCGCCTGGATCCAATTGCAGGGTCCTGGGTAAATGGGTGAGCCCGTGGTCTCGGATATGCATGCGGTGATTGCACCACCCTATAGTGAGTCGTATTA
Axin2	TTCTGGGGCTTCGACACCTCTGCCAGCCTG	TCCGCCTGGATCCAATGGTCTCGGATATGCATTTCTGGGGCTTCGACACCTCTGCCAGCCTGTGCGGTGATTGCACCATGGGCCAGCGCAATAA	GTCTTATCATGTGCCTTTCCTTCCGCCTGGATCCAATGGTCTCGGATATGCATTTCTGGGGCTTCGACACCTCTGCCAGCCTGTGCGGTGATTGCACCATGGGCCAGCGCAATAACCCTATAGTGAGTCGTATTA
Axin2	TTCCTGTCCCTCTGCTGACTGGCCACGCAG	GGTCTCGGATATGCATGCGGTGATTGCACCATTTCCTGTCCCTCTGCTGACTGGCCACGCAGTGGGCCAGCGCAATAATTCCGCCTGGATCCAA	GTCTTATCATGTGCCTTTCCTGGTCTCGGATATGCATGCGGTGATTGCACCATTTCCTGTCCCTCTGCTGACTGGCCACGCAGTGGGCCAGCGCAATAATTCCGCCTGGATCCAACCCTATAGTGAGTCGTATTA
Axin2	TTGGCGAAGGGTGAGGCTCCTGCCTGACCA	GCGGTGATTGCACCATGGGCCAGCGCAATAATTTGGCGAAGGGTGAGGCTCCTGCCTGACCATTCCGCCTGGATCCAATGGTCTCGGATATGCA	GTCTTATCATGTGCCTTTCCTGCGGTGATTGCACCATGGGCCAGCGCAATAATTTGGCGAAGGGTGAGGCTCCTGCCTGACCATTCCGCCTGGATCCAATGGTCTCGGATATGCACCCTATAGTGAGTCGTATTA
Axin2	GGACACTTGCCAGTTTCTTTGGCTCTTTGT	GGGCCAGCGCAATAATTCCGCCTGGATCCAATGGACACTTGCCAGTTTCTTTGGCTCTTTGTTGGTCTCGGATATGCATGCGGTGATTGCACCA	GTCTTATCATGTGCCTTTCCTGGGCCAGCGCAATAATTCCGCCTGGATCCAATGGACACTTGCCAGTTTCTTTGGCTCTTTGTTGGTCTCGGATATGCATGCGGTGATTGCACCACCCTATAGTGAGTCGTATTA
Axin2	CAGGCAAATTCGTCACTCGCCTTCTTGAAA	TCCGCCTGGATCCAATGGTCTCGGATATGCATCAGGCAAATTCGTCACTCGCCTTCTTGAAATGCGGTGATTGCACCATGGGCCAGCGCAATAA	GTCTTATCATGTGCCTTTCCTTCCGCCTGGATCCAATGGTCTCGGATATGCATCAGGCAAATTCGTCACTCGCCTTCTTGAAATGCGGTGATTGCACCATGGGCCAGCGCAATAACCCTATAGTGAGTCGTATTA
Axin2	ACTGTCTCGTCGTCCCAGATCTCCTCAAAA	GGTCTCGGATATGCATGCGGTGATTGCACCATACTGTCTCGTCGTCCCAGATCTCCTCAAAATGGGCCAGCGCAATAATTCCGCCTGGATCCAA	GTCTTATCATGTGCCTTTCCTGGTCTCGGATATGCATGCGGTGATTGCACCATACTGTCTCGTCGTCCCAGATCTCCTCAAAATGGGCCAGCGCAATAATTCCGCCTGGATCCAACCCTATAGTGAGTCGTATTA
Axin2	TGCCCAGGATCCTGCCTTCGTACATGGGGA	GCGGTGATTGCACCATGGGCCAGCGCAATAATTGCCCAGGATCCTGCCTTCGTACATGGGGATTCCGCCTGGATCCAATGGTCTCGGATATGCA	GTCTTATCATGTGCCTTTCCTGCGGTGATTGCACCATGGGCCAGCGCAATAATTGCCCAGGATCCTGCCTTCGTACATGGGGATTCCGCCTGGATCCAATGGTCTCGGATATGCACCCTATAGTGAGTCGTATTA
Axin2	GGAGGCCAAGGCTCAGTCGATCCTCTCCAC	GGGCCAGCGCAATAATTCCGCCTGGATCCAATGGAGGCCAAGGCTCAGTCGATCCTCTCCACTGGTCTCGGATATGCATGCGGTGATTGCACCA	GTCTTATCATGTGCCTTTCCTGGGCCAGCGCAATAATTCCGCCTGGATCCAATGGAGGCCAAGGCTCAGTCGATCCTCTCCACTGGTCTCGGATATGCATGCGGTGATTGCACCACCCTATAGTGAGTCGTATTA
Axin2	ATGGTGCACGCCGAGGTGCTTGCCCAGGTT	TCCGCCTGGATCCAATGGTCTCGGATATGCATATGGTGCACGCCGAGGTGCTTGCCCAGGTTTGCGGTGATTGCACCATGGGCCAGCGCAATAA	GTCTTATCATGTGCCTTTCCTTCCGCCTGGATCCAATGGTCTCGGATATGCATATGGTGCACGCCGAGGTGCTTGCCCAGGTTTGCGGTGATTGCACCATGGGCCAGCGCAATAACCCTATAGTGAGTCGTATTA
Axin2	TAGGCCTGAGACAGGGTCTCTGGGCTTCGG	GGTCTCGGATATGCATGCGGTGATTGCACCATTAGGCCTGAGACAGGGTCTCTGGGCTTCGGTGGGCCAGCGCAATAATTCCGCCTGGATCCAA	GTCTTATCATGTGCCTTTCCTGGTCTCGGATATGCATGCGGTGATTGCACCATTAGGCCTGAGACAGGGTCTCTGGGCTTCGGTGGGCCAGCGCAATAATTCCGCCTGGATCCAACCCTATAGTGAGTCGTATTA
Bak1	GGGGTCTCTACGAAAATTCAGGGCTGCCAC	AATGACGCGACATAGTTATCGCAACCGACCTTGGGGTCTCTACGAAAATTCAGGGCTGCCACTTGATACGCGAACTGTTTTGACGAAGCCTGAC	GTCTTATCATGTGCCTTTCCTAATGACGCGACATAGTTATCGCAACCGACCTTGGGGTCTCTACGAAAATTCAGGGCTGCCACTTGATACGCGAACTGTTTTGACGAAGCCTGACCCCTATAGTGAGTCGTATTA
Bak1	ACGAATTGGCCCAACAGAACCACACCAAAA	TATCGCAACCGACCTTTGATACGCGAACTGTTACGAATTGGCCCAACAGAACCACACCAAAATTTGACGAAGCCTGACTAATGACGCGACATAG	GTCTTATCATGTGCCTTTCCTTATCGCAACCGACCTTTGATACGCGAACTGTTACGAATTGGCCCAACAGAACCACACCAAAATTTGACGAAGCCTGACTAATGACGCGACATAGCCCTATAGTGAGTCGTATTA
Bak1	CCGGGAGTCATGATCTGAAGAATCTGTGTA	TGATACGCGAACTGTTTTGACGAAGCCTGACTCCGGGAGTCATGATCTGAAGAATCTGTGTATAATGACGCGACATAGTTATCGCAACCGACCT	GTCTTATCATGTGCCTTTCCTTGATACGCGAACTGTTTTGACGAAGCCTGACTCCGGGAGTCATGATCTGAAGAATCTGTGTATAATGACGCGACATAGTTATCGCAACCGACCTCCCTATAGTGAGTCGTATTA
Bak1	AGGTTTAGTCCAGCCAGGCACGTGGCTGGG	TTGACGAAGCCTGACTAATGACGCGACATAGTAGGTTTAGTCCAGCCAGGCACGTGGCTGGGTTATCGCAACCGACCTTTGATACGCGAACTGT	GTCTTATCATGTGCCTTTCCTTTGACGAAGCCTGACTAATGACGCGACATAGTAGGTTTAGTCCAGCCAGGCACGTGGCTGGGTTATCGCAACCGACCTTTGATACGCGAACTGTCCCTATAGTGAGTCGTATTA
Bak1	CTTTGCCCTGGGGAGGAAGGAGAGGACTGT	AATGACGCGACATAGTTATCGCAACCGACCTTCTTTGCCCTGGGGAGGAAGGAGAGGACTGTTTGATACGCGAACTGTTTTGACGAAGCCTGAC	GTCTTATCATGTGCCTTTCCTAATGACGCGACATAGTTATCGCAACCGACCTTCTTTGCCCTGGGGAGGAAGGAGAGGACTGTTTGATACGCGAACTGTTTTGACGAAGCCTGACCCCTATAGTGAGTCGTATTA
Bak1	TCCAAATCAGGGGTGCCTGTTTGCTAAAGC	TATCGCAACCGACCTTTGATACGCGAACTGTTTCCAAATCAGGGGTGCCTGTTTGCTAAAGCTTTGACGAAGCCTGACTAATGACGCGACATAG	GTCTTATCATGTGCCTTTCCTTATCGCAACCGACCTTTGATACGCGAACTGTTTCCAAATCAGGGGTGCCTGTTTGCTAAAGCTTTGACGAAGCCTGACTAATGACGCGACATAGCCCTATAGTGAGTCGTATTA
Bak1	TTGGGGTATTGATGACCCCTGGGCGGTGGC	TGATACGCGAACTGTTTTGACGAAGCCTGACTTTGGGGTATTGATGACCCCTGGGCGGTGGCTAATGACGCGACATAGTTATCGCAACCGACCT	GTCTTATCATGTGCCTTTCCTTGATACGCGAACTGTTTTGACGAAGCCTGACTTTGGGGTATTGATGACCCCTGGGCGGTGGCTAATGACGCGACATAGTTATCGCAACCGACCTCCCTATAGTGAGTCGTATTA
Bak1	GACAGGATGGGGTTCAGTAGCACCATGCAA	TTGACGAAGCCTGACTAATGACGCGACATAGTGACAGGATGGGGTTCAGTAGCACCATGCAATTATCGCAACCGACCTTTGATACGCGAACTGT	GTCTTATCATGTGCCTTTCCTTTGACGAAGCCTGACTAATGACGCGACATAGTGACAGGATGGGGTTCAGTAGCACCATGCAATTATCGCAACCGACCTTTGATACGCGAACTGTCCCTATAGTGAGTCGTATTA
Bak1	TTCTGGGAATTAGTGGCCCAGCCTCTCCAT	AATGACGCGACATAGTTATCGCAACCGACCTTTTCTGGGAATTAGTGGCCCAGCCTCTCCATTTGATACGCGAACTGTTTTGACGAAGCCTGAC	GTCTTATCATGTGCCTTTCCTAATGACGCGACATAGTTATCGCAACCGACCTTTTCTGGGAATTAGTGGCCCAGCCTCTCCATTTGATACGCGAACTGTTTTGACGAAGCCTGACCCCTATAGTGAGTCGTATTA
Bak1	CATGTTCTGACTTTGGGCACAGTGGAGAAA	TATCGCAACCGACCTTTGATACGCGAACTGTTCATGTTCTGACTTTGGGCACAGTGGAGAAATTTGACGAAGCCTGACTAATGACGCGACATAG	GTCTTATCATGTGCCTTTCCTTATCGCAACCGACCTTTGATACGCGAACTGTTCATGTTCTGACTTTGGGCACAGTGGAGAAATTTGACGAAGCCTGACTAATGACGCGACATAGCCCTATAGTGAGTCGTATTA
Bak1	CACAGGTTCGAACCACCAGTCCCCAAGCCC	TGATACGCGAACTGTTTTGACGAAGCCTGACTCACAGGTTCGAACCACCAGTCCCCAAGCCCTAATGACGCGACATAGTTATCGCAACCGACCT	GTCTTATCATGTGCCTTTCCTTGATACGCGAACTGTTTTGACGAAGCCTGACTCACAGGTTCGAACCACCAGTCCCCAAGCCCTAATGACGCGACATAGTTATCGCAACCGACCTCCCTATAGTGAGTCGTATTA
Bak1	CTGACCTTCCAAAGTAGCAGGAGTGTTGGG	TTGACGAAGCCTGACTAATGACGCGACATAGTCTGACCTTCCAAAGTAGCAGGAGTGTTGGGTTATCGCAACCGACCTTTGATACGCGAACTGT	GTCTTATCATGTGCCTTTCCTTTGACGAAGCCTGACTAATGACGCGACATAGTCTGACCTTCCAAAGTAGCAGGAGTGTTGGGTTATCGCAACCGACCTTTGATACGCGAACTGTCCCTATAGTGAGTCGTATTA
Bak1	TACAGTTGGTCTTGGGAGCCAATGTAGGGA	AATGACGCGACATAGTTATCGCAACCGACCTTTACAGTTGGTCTTGGGAGCCAATGTAGGGATTGATACGCGAACTGTTTTGACGAAGCCTGAC	GTCTTATCATGTGCCTTTCCTAATGACGCGACATAGTTATCGCAACCGACCTTTACAGTTGGTCTTGGGAGCCAATGTAGGGATTGATACGCGAACTGTTTTGACGAAGCCTGACCCCTATAGTGAGTCGTATTA
Bak1	ATCCCTGAGAGTCCAGCCGCCAAGGCAAAA	TATCGCAACCGACCTTTGATACGCGAACTGTTATCCCTGAGAGTCCAGCCGCCAAGGCAAAATTTGACGAAGCCTGACTAATGACGCGACATAG	GTCTTATCATGTGCCTTTCCTTATCGCAACCGACCTTTGATACGCGAACTGTTATCCCTGAGAGTCCAGCCGCCAAGGCAAAATTTGACGAAGCCTGACTAATGACGCGACATAGCCCTATAGTGAGTCGTATTA
Bak1	ACTCTCACCTCTGCCCTCACTCTGGGCTCA	TGATACGCGAACTGTTTTGACGAAGCCTGACTACTCTCACCTCTGCCCTCACTCTGGGCTCATAATGACGCGACATAGTTATCGCAACCGACCT	GTCTTATCATGTGCCTTTCCTTGATACGCGAACTGTTTTGACGAAGCCTGACTACTCTCACCTCTGCCCTCACTCTGGGCTCATAATGACGCGACATAGTTATCGCAACCGACCTCCCTATAGTGAGTCGTATTA
Bak1	CTGATGGATGTGTTCAGACAGCTGTGGTCT	TTGACGAAGCCTGACTAATGACGCGACATAGTCTGATGGATGTGTTCAGACAGCTGTGGTCTTTATCGCAACCGACCTTTGATACGCGAACTGT	GTCTTATCATGTGCCTTTCCTTTGACGAAGCCTGACTAATGACGCGACATAGTCTGATGGATGTGTTCAGACAGCTGTGGTCTTTATCGCAACCGACCTTTGATACGCGAACTGTCCCTATAGTGAGTCGTATTA
Bak1	CACGGGTCAGGAAGGACACAGGATTGGAGA	AATGACGCGACATAGTTATCGCAACCGACCTTCACGGGTCAGGAAGGACACAGGATTGGAGATTGATACGCGAACTGTTTTGACGAAGCCTGAC	GTCTTATCATGTGCCTTTCCTAATGACGCGACATAGTTATCGCAACCGACCTTCACGGGTCAGGAAGGACACAGGATTGGAGATTGATACGCGAACTGTTTTGACGAAGCCTGACCCCTATAGTGAGTCGTATTA
Bak1	GTGGCGTCTTCCCCTACCCACTAGGTTGGG	TATCGCAACCGACCTTTGATACGCGAACTGTTGTGGCGTCTTCCCCTACCCACTAGGTTGGGTTTGACGAAGCCTGACTAATGACGCGACATAG	GTCTTATCATGTGCCTTTCCTTATCGCAACCGACCTTTGATACGCGAACTGTTGTGGCGTCTTCCCCTACCCACTAGGTTGGGTTTGACGAAGCCTGACTAATGACGCGACATAGCCCTATAGTGAGTCGTATTA
Bak1	TCTGTCCGTCCGTCTGTCAGGAAGGCCTCC	TGATACGCGAACTGTTTTGACGAAGCCTGACTTCTGTCCGTCCGTCTGTCAGGAAGGCCTCCTAATGACGCGACATAGTTATCGCAACCGACCT	GTCTTATCATGTGCCTTTCCTTGATACGCGAACTGTTTTGACGAAGCCTGACTTCTGTCCGTCCGTCTGTCAGGAAGGCCTCCTAATGACGCGACATAGTTATCGCAACCGACCTCCCTATAGTGAGTCGTATTA
Bak1	CCCTCCCCTGTCATAGTGGCTGAGTCTGAG	TTGACGAAGCCTGACTAATGACGCGACATAGTCCCTCCCCTGTCATAGTGGCTGAGTCTGAGTTATCGCAACCGACCTTTGATACGCGAACTGT	GTCTTATCATGTGCCTTTCCTTTGACGAAGCCTGACTAATGACGCGACATAGTCCCTCCCCTGTCATAGTGGCTGAGTCTGAGTTATCGCAACCGACCTTTGATACGCGAACTGTCCCTATAGTGAGTCGTATTA
Bak1	TCTAGTGTGGACACCTCCAAAGAGTGCCCA	AATGACGCGACATAGTTATCGCAACCGACCTTTCTAGTGTGGACACCTCCAAAGAGTGCCCATTGATACGCGAACTGTTTTGACGAAGCCTGAC	GTCTTATCATGTGCCTTTCCTAATGACGCGACATAGTTATCGCAACCGACCTTTCTAGTGTGGACACCTCCAAAGAGTGCCCATTGATACGCGAACTGTTTTGACGAAGCCTGACCCCTATAGTGAGTCGTATTA
Bak1	CAGGTCCACAGTTGCTTCTGCTGGAGTAGT	TATCGCAACCGACCTTTGATACGCGAACTGTTCAGGTCCACAGTTGCTTCTGCTGGAGTAGTTTTGACGAAGCCTGACTAATGACGCGACATAG	GTCTTATCATGTGCCTTTCCTTATCGCAACCGACCTTTGATACGCGAACTGTTCAGGTCCACAGTTGCTTCTGCTGGAGTAGTTTTGACGAAGCCTGACTAATGACGCGACATAGCCCTATAGTGAGTCGTATTA
Bak1	AGTAATCATAGGTTCCGGGGAGGAACTGCA	TGATACGCGAACTGTTTTGACGAAGCCTGACTAGTAATCATAGGTTCCGGGGAGGAACTGCATAATGACGCGACATAGTTATCGCAACCGACCT	GTCTTATCATGTGCCTTTCCTTGATACGCGAACTGTTTTGACGAAGCCTGACTAGTAATCATAGGTTCCGGGGAGGAACTGCATAATGACGCGACATAGTTATCGCAACCGACCTCCCTATAGTGAGTCGTATTA
Bak1	CCTAGGCAGACAAGGAGTGAAGGTGGGGTT	TTGACGAAGCCTGACTAATGACGCGACATAGTCCTAGGCAGACAAGGAGTGAAGGTGGGGTTTTATCGCAACCGACCTTTGATACGCGAACTGT	GTCTTATCATGTGCCTTTCCTTTGACGAAGCCTGACTAATGACGCGACATAGTCCTAGGCAGACAAGGAGTGAAGGTGGGGTTTTATCGCAACCGACCTTTGATACGCGAACTGTCCCTATAGTGAGTCGTATTA
Bak1	CTCACCCCTATGTTGTGCAAGACAGAGAAA	AATGACGCGACATAGTTATCGCAACCGACCTTCTCACCCCTATGTTGTGCAAGACAGAGAAATTGATACGCGAACTGTTTTGACGAAGCCTGAC	GTCTTATCATGTGCCTTTCCTAATGACGCGACATAGTTATCGCAACCGACCTTCTCACCCCTATGTTGTGCAAGACAGAGAAATTGATACGCGAACTGTTTTGACGAAGCCTGACCCCTATAGTGAGTCGTATTA
Bak1	CCCTCTTCCCCGATACATTTGGCTTAATCA	TATCGCAACCGACCTTTGATACGCGAACTGTTCCCTCTTCCCCGATACATTTGGCTTAATCATTTGACGAAGCCTGACTAATGACGCGACATAG	GTCTTATCATGTGCCTTTCCTTATCGCAACCGACCTTTGATACGCGAACTGTTCCCTCTTCCCCGATACATTTGGCTTAATCATTTGACGAAGCCTGACTAATGACGCGACATAGCCCTATAGTGAGTCGTATTA
Bak1	TTATTTCCAGACACAGAGCACCCTCTGCCT	TGATACGCGAACTGTTTTGACGAAGCCTGACTTTATTTCCAGACACAGAGCACCCTCTGCCTTAATGACGCGACATAGTTATCGCAACCGACCT	GTCTTATCATGTGCCTTTCCTTGATACGCGAACTGTTTTGACGAAGCCTGACTTTATTTCCAGACACAGAGCACCCTCTGCCTTAATGACGCGACATAGTTATCGCAACCGACCTCCCTATAGTGAGTCGTATTA
Bak1	CGGCCCCAGCTGATGCCACTCTTAAATAGG	TTGACGAAGCCTGACTAATGACGCGACATAGTCGGCCCCAGCTGATGCCACTCTTAAATAGGTTATCGCAACCGACCTTTGATACGCGAACTGT	GTCTTATCATGTGCCTTTCCTTTGACGAAGCCTGACTAATGACGCGACATAGTCGGCCCCAGCTGATGCCACTCTTAAATAGGTTATCGCAACCGACCTTTGATACGCGAACTGTCCCTATAGTGAGTCGTATTA
Bak1	GACGGTAGCCAAAGCCCAGGAGAGCCACCA	AATGACGCGACATAGTTATCGCAACCGACCTTGACGGTAGCCAAAGCCCAGGAGAGCCACCATTGATACGCGAACTGTTTTGACGAAGCCTGAC	GTCTTATCATGTGCCTTTCCTAATGACGCGACATAGTTATCGCAACCGACCTTGACGGTAGCCAAAGCCCAGGAGAGCCACCATTGATACGCGAACTGTTTTGACGAAGCCTGACCCCTATAGTGAGTCGTATTA
Bak1	GGTCAAACCACGCTGGTAGACGTACAGGGC	TATCGCAACCGACCTTTGATACGCGAACTGTTGGTCAAACCACGCTGGTAGACGTACAGGGCTTTGACGAAGCCTGACTAATGACGCGACATAG	GTCTTATCATGTGCCTTTCCTTATCGCAACCGACCTTTGATACGCGAACTGTTGGTCAAACCACGCTGGTAGACGTACAGGGCTTTGACGAAGCCTGACTAATGACGCGACATAGCCCTATAGTGAGTCGTATTA
Bak1	CGATCCATCTGGCGATGTAATGATGCAGTA	TGATACGCGAACTGTTTTGACGAAGCCTGACTCGATCCATCTGGCGATGTAATGATGCAGTATAATGACGCGACATAGTTATCGCAACCGACCT	GTCTTATCATGTGCCTTTCCTTGATACGCGAACTGTTTTGACGAAGCCTGACTCGATCCATCTGGCGATGTAATGATGCAGTATAATGACGCGACATAGTTATCGCAACCGACCTCCCTATAGTGAGTCGTATTA
Bak1	GCAAGCTGCCGACCCACCTGACCCAAGATG	TTGACGAAGCCTGACTAATGACGCGACATAGTGCAAGCTGCCGACCCACCTGACCCAAGATGTTATCGCAACCGACCTTTGATACGCGAACTGT	GTCTTATCATGTGCCTTTCCTTTGACGAAGCCTGACTAATGACGCGACATAGTGCAAGCTGCCGACCCACCTGACCCAAGATGTTATCGCAACCGACCTTTGATACGCGAACTGTCCCTATAGTGAGTCGTATTA
Bak1	CGTAGCGCCGGTTAATATCATCTCCGATGA	AATGACGCGACATAGTTATCGCAACCGACCTTCGTAGCGCCGGTTAATATCATCTCCGATGATTGATACGCGAACTGTTTTGACGAAGCCTGAC	GTCTTATCATGTGCCTTTCCTAATGACGCGACATAGTTATCGCAACCGACCTTCGTAGCGCCGGTTAATATCATCTCCGATGATTGATACGCGAACTGTTTTGACGAAGCCTGACCCCTATAGTGAGTCGTATTA
Bak1	GTGGGCTGAAGCTGTTCTAGTAAATTCTGG	TATCGCAACCGACCTTTGATACGCGAACTGTTGTGGGCTGAAGCTGTTCTAGTAAATTCTGGTTTGACGAAGCCTGACTAATGACGCGACATAG	GTCTTATCATGTGCCTTTCCTTATCGCAACCGACCTTTGATACGCGAACTGTTGTGGGCTGAAGCTGTTCTAGTAAATTCTGGTTTGACGAAGCCTGACTAATGACGCGACATAGCCCTATAGTGAGTCGTATTA
Bak1	TCTTGGTGAAGAGTTCGTAGGCATTCCCGG	TGATACGCGAACTGTTTTGACGAAGCCTGACTTCTTGGTGAAGAGTTCGTAGGCATTCCCGGTAATGACGCGACATAGTTATCGCAACCGACCT	GTCTTATCATGTGCCTTTCCTTGATACGCGAACTGTTTTGACGAAGCCTGACTTCTTGGTGAAGAGTTCGTAGGCATTCCCGGTAATGACGCGACATAGTTATCGCAACCGACCTCCCTATAGTGAGTCGTATTA
Bak1	CCTCCTCTGTGTCCTGGGCAACCTGCTGTT	TTGACGAAGCCTGACTAATGACGCGACATAGTCCTCCTCTGTGTCCTGGGCAACCTGCTGTTTTATCGCAACCGACCTTTGATACGCGAACTGT	GTCTTATCATGTGCCTTTCCTTTGACGAAGCCTGACTAATGACGCGACATAGTCCTCCTCTGTGTCCTGGGCAACCTGCTGTTTTATCGCAACCGACCTTTGATACGCGAACTGTCCCTATAGTGAGTCGTATTA
Bak1	GGTCTCCTGTTCCTGCTGGTGGAGGTAAAA	AATGACGCGACATAGTTATCGCAACCGACCTTGGTCTCCTGTTCCTGCTGGTGGAGGTAAAATTGATACGCGAACTGTTTTGACGAAGCCTGAC	GTCTTATCATGTGCCTTTCCTAATGACGCGACATAGTTATCGCAACCGACCTTGGTCTCCTGTTCCTGCTGGTGGAGGTAAAATTGATACGCGAACTGTTTTGACGAAGCCTGACCCCTATAGTGAGTCGTATTA
Bak1	GTCTTGGTGGAGACCACCGTCACTTGTCAC	TATCGCAACCGACCTTTGATACGCGAACTGTTGTCTTGGTGGAGACCACCGTCACTTGTCACTTTGACGAAGCCTGACTAATGACGCGACATAG	GTCTTATCATGTGCCTTTCCTTATCGCAACCGACCTTTGATACGCGAACTGTTGTCTTGGTGGAGACCACCGTCACTTGTCACTTTGACGAAGCCTGACTAATGACGCGACATAGCCCTATAGTGAGTCGTATTA
Bak1	GGGACCTGGTCCTTGTCCAGATGCCATTTT	TGATACGCGAACTGTTTTGACGAAGCCTGACTGGGACCTGGTCCTTGTCCAGATGCCATTTTTAATGACGCGACATAGTTATCGCAACCGACCT	GTCTTATCATGTGCCTTTCCTTGATACGCGAACTGTTTTGACGAAGCCTGACTGGGACCTGGTCCTTGTCCAGATGCCATTTTTAATGACGCGACATAGTTATCGCAACCGACCTCCCTATAGTGAGTCGTATTA
Bak1	CCCTCTAGTGAAAAGCAAACCACAGACAAC	TTGACGAAGCCTGACTAATGACGCGACATAGTCCCTCTAGTGAAAAGCAAACCACAGACAACTTATCGCAACCGACCTTTGATACGCGAACTGT	GTCTTATCATGTGCCTTTCCTTTGACGAAGCCTGACTAATGACGCGACATAGTCCCTCTAGTGAAAAGCAAACCACAGACAACTTATCGCAACCGACCTTTGATACGCGAACTGTCCCTATAGTGAGTCGTATTA
Bak1	CTCTGATTCCCGGGCCTCCTCTTCCATCTT	AATGACGCGACATAGTTATCGCAACCGACCTTCTCTGATTCCCGGGCCTCCTCTTCCATCTTTTGATACGCGAACTGTTTTGACGAAGCCTGAC	GTCTTATCATGTGCCTTTCCTAATGACGCGACATAGTTATCGCAACCGACCTTCTCTGATTCCCGGGCCTCCTCTTCCATCTTTTGATACGCGAACTGTTTTGACGAAGCCTGACCCCTATAGTGAGTCGTATTA
Bak1	GGGAAAAGCGTTCTGTTTTCTGCCTTTCCT	TATCGCAACCGACCTTTGATACGCGAACTGTTGGGAAAAGCGTTCTGTTTTCTGCCTTTCCTTTTGACGAAGCCTGACTAATGACGCGACATAG	GTCTTATCATGTGCCTTTCCTTATCGCAACCGACCTTTGATACGCGAACTGTTGGGAAAAGCGTTCTGTTTTCTGCCTTTCCTTTTGACGAAGCCTGACTAATGACGCGACATAGCCCTATAGTGAGTCGTATTA
Bak1	AGGGAGGCTGCTGCTTAGGGGAAGGTCCTC	TGATACGCGAACTGTTTTGACGAAGCCTGACTAGGGAGGCTGCTGCTTAGGGGAAGGTCCTCTAATGACGCGACATAGTTATCGCAACCGACCT	GTCTTATCATGTGCCTTTCCTTGATACGCGAACTGTTTTGACGAAGCCTGACTAGGGAGGCTGCTGCTTAGGGGAAGGTCCTCTAATGACGCGACATAGTTATCGCAACCGACCTCCCTATAGTGAGTCGTATTA
Bak1	AGAGGAAGTTCTCGGTGGCCGCCGGATGCA	TTGACGAAGCCTGACTAATGACGCGACATAGTAGAGGAAGTTCTCGGTGGCCGCCGGATGCATTATCGCAACCGACCTTTGATACGCGAACTGT	GTCTTATCATGTGCCTTTCCTTTGACGAAGCCTGACTAATGACGCGACATAGTAGAGGAAGTTCTCGGTGGCCGCCGGATGCATTATCGCAACCGACCTTTGATACGCGAACTGTCCCTATAGTGAGTCGTATTA
Bak1	AGAGGAGGTCCCAGCTCCCGGCAATGACCA	AATGACGCGACATAGTTATCGCAACCGACCTTAGAGGAGGTCCCAGCTCCCGGCAATGACCATTGATACGCGAACTGTTTTGACGAAGCCTGAC	GTCTTATCATGTGCCTTTCCTAATGACGCGACATAGTTATCGCAACCGACCTTAGAGGAGGTCCCAGCTCCCGGCAATGACCATTGATACGCGAACTGTTTTGACGAAGCCTGACCCCTATAGTGAGTCGTATTA
Bak1	TGGCCCAGGAAACCTCGCGACTTTGTGACC	TATCGCAACCGACCTTTGATACGCGAACTGTTTGGCCCAGGAAACCTCGCGACTTTGTGACCTTTGACGAAGCCTGACTAATGACGCGACATAG	GTCTTATCATGTGCCTTTCCTTATCGCAACCGACCTTTGATACGCGAACTGTTTGGCCCAGGAAACCTCGCGACTTTGTGACCTTTGACGAAGCCTGACTAATGACGCGACATAGCCCTATAGTGAGTCGTATTA
Bak1	AGGCCTGACTGGCAGGAACTGGTATCAGTG	TGATACGCGAACTGTTTTGACGAAGCCTGACTAGGCCTGACTGGCAGGAACTGGTATCAGTGTAATGACGCGACATAGTTATCGCAACCGACCT	GTCTTATCATGTGCCTTTCCTTGATACGCGAACTGTTTTGACGAAGCCTGACTAGGCCTGACTGGCAGGAACTGGTATCAGTGTAATGACGCGACATAGTTATCGCAACCGACCTCCCTATAGTGAGTCGTATTA
Bak1	GCTCAGCCGTGCAAAGACGAAGACCCCGAA	TTGACGAAGCCTGACTAATGACGCGACATAGTGCTCAGCCGTGCAAAGACGAAGACCCCGAATTATCGCAACCGACCTTTGATACGCGAACTGT	GTCTTATCATGTGCCTTTCCTTTGACGAAGCCTGACTAATGACGCGACATAGTGCTCAGCCGTGCAAAGACGAAGACCCCGAATTATCGCAACCGACCTTTGATACGCGAACTGTCCCTATAGTGAGTCGTATTA
Bambi	CTGGACGTAACCACAGAGAGCAACGCCTAC	AGGGCCACGCACAAATACTCAAGGCCGGTATTCTGGACGTAACCACAGAGAGCAACGCCTACTAATCCAGACGGGATGTTCTAGTCTCACGCAA	GTCTTATCATGTGCCTTTCCTAGGGCCACGCACAAATACTCAAGGCCGGTATTCTGGACGTAACCACAGAGAGCAACGCCTACTAATCCAGACGGGATGTTCTAGTCTCACGCAACCCTATAGTGAGTCGTATTA
Bambi	AAGACTACCGAGGACACGTTCCCGGACCCG	ACTCAAGGCCGGTATTAATCCAGACGGGATGTAAGACTACCGAGGACACGTTCCCGGACCCGTTCTAGTCTCACGCAATAGGGCCACGCACAAA	GTCTTATCATGTGCCTTTCCTACTCAAGGCCGGTATTAATCCAGACGGGATGTAAGACTACCGAGGACACGTTCCCGGACCCGTTCTAGTCTCACGCAATAGGGCCACGCACAAACCCTATAGTGAGTCGTATTA
Bambi	TGGAGTGGCGATCCATTGACGCCTCGCGCT	AATCCAGACGGGATGTTCTAGTCTCACGCAATTGGAGTGGCGATCCATTGACGCCTCGCGCTTAGGGCCACGCACAAATACTCAAGGCCGGTAT	GTCTTATCATGTGCCTTTCCTAATCCAGACGGGATGTTCTAGTCTCACGCAATTGGAGTGGCGATCCATTGACGCCTCGCGCTTAGGGCCACGCACAAATACTCAAGGCCGGTATCCCTATAGTGAGTCGTATTA
Bambi	GAGCTCCAGCTGCAGCCAGATGAAGAAGTA	TCTAGTCTCACGCAATAGGGCCACGCACAAATGAGCTCCAGCTGCAGCCAGATGAAGAAGTATACTCAAGGCCGGTATTAATCCAGACGGGATG	GTCTTATCATGTGCCTTTCCTTCTAGTCTCACGCAATAGGGCCACGCACAAATGAGCTCCAGCTGCAGCCAGATGAAGAAGTATACTCAAGGCCGGTATTAATCCAGACGGGATGCCCTATAGTGAGTCGTATTA
Bambi	GTGAGCAGCATCACAGTAGCATCTGATCTC	AGGGCCACGCACAAATACTCAAGGCCGGTATTGTGAGCAGCATCACAGTAGCATCTGATCTCTAATCCAGACGGGATGTTCTAGTCTCACGCAA	GTCTTATCATGTGCCTTTCCTAGGGCCACGCACAAATACTCAAGGCCGGTATTGTGAGCAGCATCACAGTAGCATCTGATCTCTAATCCAGACGGGATGTTCTAGTCTCACGCAACCCTATAGTGAGTCGTATTA
Bambi	CTCAGACTTACACATGTAACCTGTTGCCAC	ACTCAAGGCCGGTATTAATCCAGACGGGATGTCTCAGACTTACACATGTAACCTGTTGCCACTTCTAGTCTCACGCAATAGGGCCACGCACAAA	GTCTTATCATGTGCCTTTCCTACTCAAGGCCGGTATTAATCCAGACGGGATGTCTCAGACTTACACATGTAACCTGTTGCCACTTCTAGTCTCACGCAATAGGGCCACGCACAAACCCTATAGTGAGTCGTATTA
Bambi	AGCCGTGGGTGAGTGGAGAATTGGTGTTCT	AATCCAGACGGGATGTTCTAGTCTCACGCAATAGCCGTGGGTGAGTGGAGAATTGGTGTTCTTAGGGCCACGCACAAATACTCAAGGCCGGTAT	GTCTTATCATGTGCCTTTCCTAATCCAGACGGGATGTTCTAGTCTCACGCAATAGCCGTGGGTGAGTGGAGAATTGGTGTTCTTAGGGCCACGCACAAATACTCAAGGCCGGTATCCCTATAGTGAGTCGTATTA
Bambi	GATGTCTGCCGTGCTTGCAAGTGAGTCCAG	TCTAGTCTCACGCAATAGGGCCACGCACAAATGATGTCTGCCGTGCTTGCAAGTGAGTCCAGTACTCAAGGCCGGTATTAATCCAGACGGGATG	GTCTTATCATGTGCCTTTCCTTCTAGTCTCACGCAATAGGGCCACGCACAAATGATGTCTGCCGTGCTTGCAAGTGAGTCCAGTACTCAAGGCCGGTATTAATCCAGACGGGATGCCCTATAGTGAGTCGTATTA
Bambi	CCAGAGTGGTTTTGGGCCTGTTTGGCTCGG	AGGGCCACGCACAAATACTCAAGGCCGGTATTCCAGAGTGGTTTTGGGCCTGTTTGGCTCGGTAATCCAGACGGGATGTTCTAGTCTCACGCAA	GTCTTATCATGTGCCTTTCCTAGGGCCACGCACAAATACTCAAGGCCGGTATTCCAGAGTGGTTTTGGGCCTGTTTGGCTCGGTAATCCAGACGGGATGTTCTAGTCTCACGCAACCCTATAGTGAGTCGTATTA
Bambi	CGTGACAGCATTCCAAAGTGGGCATGGCAG	ACTCAAGGCCGGTATTAATCCAGACGGGATGTCGTGACAGCATTCCAAAGTGGGCATGGCAGTTCTAGTCTCACGCAATAGGGCCACGCACAAA	GTCTTATCATGTGCCTTTCCTACTCAAGGCCGGTATTAATCCAGACGGGATGTCGTGACAGCATTCCAAAGTGGGCATGGCAGTTCTAGTCTCACGCAATAGGGCCACGCACAAACCCTATAGTGAGTCGTATTA
Bambi	GTCATGCAGTCCTCGATAATTGCACATGTC	AATCCAGACGGGATGTTCTAGTCTCACGCAATGTCATGCAGTCCTCGATAATTGCACATGTCTAGGGCCACGCACAAATACTCAAGGCCGGTAT	GTCTTATCATGTGCCTTTCCTAATCCAGACGGGATGTTCTAGTCTCACGCAATGTCATGCAGTCCTCGATAATTGCACATGTCTAGGGCCACGCACAAATACTCAAGGCCGGTATCCCTATAGTGAGTCGTATTA
Bambi	GCTGCTGTCATGCTGATACCGGTTTCCTTG	TCTAGTCTCACGCAATAGGGCCACGCACAAATGCTGCTGTCATGCTGATACCGGTTTCCTTGTACTCAAGGCCGGTATTAATCCAGACGGGATG	GTCTTATCATGTGCCTTTCCTTCTAGTCTCACGCAATAGGGCCACGCACAAATGCTGCTGTCATGCTGATACCGGTTTCCTTGTACTCAAGGCCGGTATTAATCCAGACGGGATGCCCTATAGTGAGTCGTATTA
Bambi	GTCAGCTCCTGCATCTTAGTGATGAGGTTT	AGGGCCACGCACAAATACTCAAGGCCGGTATTGTCAGCTCCTGCATCTTAGTGATGAGGTTTTAATCCAGACGGGATGTTCTAGTCTCACGCAA	GTCTTATCATGTGCCTTTCCTAGGGCCACGCACAAATACTCAAGGCCGGTATTGTCAGCTCCTGCATCTTAGTGATGAGGTTTTAATCCAGACGGGATGTTCTAGTCTCACGCAACCCTATAGTGAGTCGTATTA
Bambi	CAGCTGCGCGGAACCACAGTTCTTTGGAGG	ACTCAAGGCCGGTATTAATCCAGACGGGATGTCAGCTGCGCGGAACCACAGTTCTTTGGAGGTTCTAGTCTCACGCAATAGGGCCACGCACAAA	GTCTTATCATGTGCCTTTCCTACTCAAGGCCGGTATTAATCCAGACGGGATGTCAGCTGCGCGGAACCACAGTTCTTTGGAGGTTCTAGTCTCACGCAATAGGGCCACGCACAAACCCTATAGTGAGTCGTATTA
Bambi	GATCAGTCCGCCAGCAATGGGAACCGCTAT	AATCCAGACGGGATGTTCTAGTCTCACGCAATGATCAGTCCGCCAGCAATGGGAACCGCTATTAGGGCCACGCACAAATACTCAAGGCCGGTAT	GTCTTATCATGTGCCTTTCCTAATCCAGACGGGATGTTCTAGTCTCACGCAATGATCAGTCCGCCAGCAATGGGAACCGCTATTAGGGCCACGCACAAATACTCAAGGCCGGTATCCCTATAGTGAGTCGTATTA
Bambi	ATTCGCAAGGCCAACATAATGAGCAGCACC	TCTAGTCTCACGCAATAGGGCCACGCACAAATATTCGCAAGGCCAACATAATGAGCAGCACCTACTCAAGGCCGGTATTAATCCAGACGGGATG	GTCTTATCATGTGCCTTTCCTTCTAGTCTCACGCAATAGGGCCACGCACAAATATTCGCAAGGCCAACATAATGAGCAGCACCTACTCAAGGCCGGTATTAATCCAGACGGGATGCCCTATAGTGAGTCGTATTA
Bambi	CATCCTGCAGCCTCTTGTTCTCACTTCGAA	AGGGCCACGCACAAATACTCAAGGCCGGTATTCATCCTGCAGCCTCTTGTTCTCACTTCGAATAATCCAGACGGGATGTTCTAGTCTCACGCAA	GTCTTATCATGTGCCTTTCCTAGGGCCACGCACAAATACTCAAGGCCGGTATTCATCCTGCAGCCTCTTGTTCTCACTTCGAATAATCCAGACGGGATGTTCTAGTCTCACGCAACCCTATAGTGAGTCGTATTA
Bambi	GTAGTGCAGACGGGACAGCATCTGCTGCCG	ACTCAAGGCCGGTATTAATCCAGACGGGATGTGTAGTGCAGACGGGACAGCATCTGCTGCCGTTCTAGTCTCACGCAATAGGGCCACGCACAAA	GTCTTATCATGTGCCTTTCCTACTCAAGGCCGGTATTAATCCAGACGGGATGTGTAGTGCAGACGGGACAGCATCTGCTGCCGTTCTAGTCTCACGCAATAGGGCCACGCACAAACCCTATAGTGAGTCGTATTA
Bambi	TGCCCCTTCTTGGAATGGTGTCCGTGAAAG	AATCCAGACGGGATGTTCTAGTCTCACGCAATTGCCCCTTCTTGGAATGGTGTCCGTGAAAGTAGGGCCACGCACAAATACTCAAGGCCGGTAT	GTCTTATCATGTGCCTTTCCTAATCCAGACGGGATGTTCTAGTCTCACGCAATTGCCCCTTCTTGGAATGGTGTCCGTGAAAGTAGGGCCACGCACAAATACTCAAGGCCGGTATCCCTATAGTGAGTCGTATTA
Bambi	GCACCATGCACTCCAAGTCCAACTTTGCAA	TCTAGTCTCACGCAATAGGGCCACGCACAAATGCACCATGCACTCCAAGTCCAACTTTGCAATACTCAAGGCCGGTATTAATCCAGACGGGATG	GTCTTATCATGTGCCTTTCCTTCTAGTCTCACGCAATAGGGCCACGCACAAATGCACCATGCACTCCAAGTCCAACTTTGCAATACTCAAGGCCGGTATTAATCCAGACGGGATGCCCTATAGTGAGTCGTATTA
Bambi	GGTCAGACAGCAGTTCTCCTGCCCACTGAC	AGGGCCACGCACAAATACTCAAGGCCGGTATTGGTCAGACAGCAGTTCTCCTGCCCACTGACTAATCCAGACGGGATGTTCTAGTCTCACGCAA	GTCTTATCATGTGCCTTTCCTAGGGCCACGCACAAATACTCAAGGCCGGTATTGGTCAGACAGCAGTTCTCCTGCCCACTGACTAATCCAGACGGGATGTTCTAGTCTCACGCAACCCTATAGTGAGTCGTATTA
Bambi	TTACTGAGCTCTGCTTGCCGCATTTTGTCA	ACTCAAGGCCGGTATTAATCCAGACGGGATGTTTACTGAGCTCTGCTTGCCGCATTTTGTCATTCTAGTCTCACGCAATAGGGCCACGCACAAA	GTCTTATCATGTGCCTTTCCTACTCAAGGCCGGTATTAATCCAGACGGGATGTTTACTGAGCTCTGCTTGCCGCATTTTGTCATTCTAGTCTCACGCAATAGGGCCACGCACAAACCCTATAGTGAGTCGTATTA
Bambi	TGCCCCAGTGCACAAGGGAGAGGATCTTCT	AATCCAGACGGGATGTTCTAGTCTCACGCAATTGCCCCAGTGCACAAGGGAGAGGATCTTCTTAGGGCCACGCACAAATACTCAAGGCCGGTAT	GTCTTATCATGTGCCTTTCCTAATCCAGACGGGATGTTCTAGTCTCACGCAATTGCCCCAGTGCACAAGGGAGAGGATCTTCTTAGGGCCACGCACAAATACTCAAGGCCGGTATCCCTATAGTGAGTCGTATTA
Bambi	GAACTCAGAAGGCCTTCAAGGGTTCCATTT	TCTAGTCTCACGCAATAGGGCCACGCACAAATGAACTCAGAAGGCCTTCAAGGGTTCCATTTTACTCAAGGCCGGTATTAATCCAGACGGGATG	GTCTTATCATGTGCCTTTCCTTCTAGTCTCACGCAATAGGGCCACGCACAAATGAACTCAGAAGGCCTTCAAGGGTTCCATTTTACTCAAGGCCGGTATTAATCCAGACGGGATGCCCTATAGTGAGTCGTATTA
Bambi	GTTGTCTCCAGATAAAAGTGCTCCTGTCAG	AGGGCCACGCACAAATACTCAAGGCCGGTATTGTTGTCTCCAGATAAAAGTGCTCCTGTCAGTAATCCAGACGGGATGTTCTAGTCTCACGCAA	GTCTTATCATGTGCCTTTCCTAGGGCCACGCACAAATACTCAAGGCCGGTATTGTTGTCTCCAGATAAAAGTGCTCCTGTCAGTAATCCAGACGGGATGTTCTAGTCTCACGCAACCCTATAGTGAGTCGTATTA
Bambi	GGAAAGTGTGCAGAGTCCTCTCTTTGCTTT	ACTCAAGGCCGGTATTAATCCAGACGGGATGTGGAAAGTGTGCAGAGTCCTCTCTTTGCTTTTTCTAGTCTCACGCAATAGGGCCACGCACAAA	GTCTTATCATGTGCCTTTCCTACTCAAGGCCGGTATTAATCCAGACGGGATGTGGAAAGTGTGCAGAGTCCTCTCTTTGCTTTTTCTAGTCTCACGCAATAGGGCCACGCACAAACCCTATAGTGAGTCGTATTA
Bambi	AGCTGCAGCTCCCTAGGACACAAAGAACCC	AATCCAGACGGGATGTTCTAGTCTCACGCAATAGCTGCAGCTCCCTAGGACACAAAGAACCCTAGGGCCACGCACAAATACTCAAGGCCGGTAT	GTCTTATCATGTGCCTTTCCTAATCCAGACGGGATGTTCTAGTCTCACGCAATAGCTGCAGCTCCCTAGGACACAAAGAACCCTAGGGCCACGCACAAATACTCAAGGCCGGTATCCCTATAGTGAGTCGTATTA
Bambi	GATGTAGGAGCTTACAGAGAGCACAGTGTT	TCTAGTCTCACGCAATAGGGCCACGCACAAATGATGTAGGAGCTTACAGAGAGCACAGTGTTTACTCAAGGCCGGTATTAATCCAGACGGGATG	GTCTTATCATGTGCCTTTCCTTCTAGTCTCACGCAATAGGGCCACGCACAAATGATGTAGGAGCTTACAGAGAGCACAGTGTTTACTCAAGGCCGGTATTAATCCAGACGGGATGCCCTATAGTGAGTCGTATTA
Bambi	CCCCACACCCGTCTGAAGTTTTAATTCATG	AGGGCCACGCACAAATACTCAAGGCCGGTATTCCCCACACCCGTCTGAAGTTTTAATTCATGTAATCCAGACGGGATGTTCTAGTCTCACGCAA	GTCTTATCATGTGCCTTTCCTAGGGCCACGCACAAATACTCAAGGCCGGTATTCCCCACACCCGTCTGAAGTTTTAATTCATGTAATCCAGACGGGATGTTCTAGTCTCACGCAACCCTATAGTGAGTCGTATTA
Bambi	GTAGAGACTGTGCACTTAGCATGCACAACT	ACTCAAGGCCGGTATTAATCCAGACGGGATGTGTAGAGACTGTGCACTTAGCATGCACAACTTTCTAGTCTCACGCAATAGGGCCACGCACAAA	GTCTTATCATGTGCCTTTCCTACTCAAGGCCGGTATTAATCCAGACGGGATGTGTAGAGACTGTGCACTTAGCATGCACAACTTTCTAGTCTCACGCAATAGGGCCACGCACAAACCCTATAGTGAGTCGTATTA
Bambi	GGAATTCCTAGAGCTTGGGGAGTAGCTTAG	AATCCAGACGGGATGTTCTAGTCTCACGCAATGGAATTCCTAGAGCTTGGGGAGTAGCTTAGTAGGGCCACGCACAAATACTCAAGGCCGGTAT	GTCTTATCATGTGCCTTTCCTAATCCAGACGGGATGTTCTAGTCTCACGCAATGGAATTCCTAGAGCTTGGGGAGTAGCTTAGTAGGGCCACGCACAAATACTCAAGGCCGGTATCCCTATAGTGAGTCGTATTA
Bambi	CATGTCCTATGTGGTCTGGCACAAGTGAGT	TCTAGTCTCACGCAATAGGGCCACGCACAAATCATGTCCTATGTGGTCTGGCACAAGTGAGTTACTCAAGGCCGGTATTAATCCAGACGGGATG	GTCTTATCATGTGCCTTTCCTTCTAGTCTCACGCAATAGGGCCACGCACAAATCATGTCCTATGTGGTCTGGCACAAGTGAGTTACTCAAGGCCGGTATTAATCCAGACGGGATGCCCTATAGTGAGTCGTATTA
Bambi	ACACTCCTTTTGTCACGGCAACTTCAGACA	AGGGCCACGCACAAATACTCAAGGCCGGTATTACACTCCTTTTGTCACGGCAACTTCAGACATAATCCAGACGGGATGTTCTAGTCTCACGCAA	GTCTTATCATGTGCCTTTCCTAGGGCCACGCACAAATACTCAAGGCCGGTATTACACTCCTTTTGTCACGGCAACTTCAGACATAATCCAGACGGGATGTTCTAGTCTCACGCAACCCTATAGTGAGTCGTATTA
Bambi	TCGTTGCAGAGAAAGCGGATGAAGCTGATA	ACTCAAGGCCGGTATTAATCCAGACGGGATGTTCGTTGCAGAGAAAGCGGATGAAGCTGATATTCTAGTCTCACGCAATAGGGCCACGCACAAA	GTCTTATCATGTGCCTTTCCTACTCAAGGCCGGTATTAATCCAGACGGGATGTTCGTTGCAGAGAAAGCGGATGAAGCTGATATTCTAGTCTCACGCAATAGGGCCACGCACAAACCCTATAGTGAGTCGTATTA
Bambi	ACCTTTACTAAGGACATTCTTGAGCTGGGG	AATCCAGACGGGATGTTCTAGTCTCACGCAATACCTTTACTAAGGACATTCTTGAGCTGGGGTAGGGCCACGCACAAATACTCAAGGCCGGTAT	GTCTTATCATGTGCCTTTCCTAATCCAGACGGGATGTTCTAGTCTCACGCAATACCTTTACTAAGGACATTCTTGAGCTGGGGTAGGGCCACGCACAAATACTCAAGGCCGGTATCCCTATAGTGAGTCGTATTA
Bambi	GACCAGGAGCATTGCTTAACAAAGTTTGGC	TCTAGTCTCACGCAATAGGGCCACGCACAAATGACCAGGAGCATTGCTTAACAAAGTTTGGCTACTCAAGGCCGGTATTAATCCAGACGGGATG	GTCTTATCATGTGCCTTTCCTTCTAGTCTCACGCAATAGGGCCACGCACAAATGACCAGGAGCATTGCTTAACAAAGTTTGGCTACTCAAGGCCGGTATTAATCCAGACGGGATGCCCTATAGTGAGTCGTATTA
Bambi	CAGGTGGCACTGCTCTTAAGGAACTTCAAA	AGGGCCACGCACAAATACTCAAGGCCGGTATTCAGGTGGCACTGCTCTTAAGGAACTTCAAATAATCCAGACGGGATGTTCTAGTCTCACGCAA	GTCTTATCATGTGCCTTTCCTAGGGCCACGCACAAATACTCAAGGCCGGTATTCAGGTGGCACTGCTCTTAAGGAACTTCAAATAATCCAGACGGGATGTTCTAGTCTCACGCAACCCTATAGTGAGTCGTATTA
Bambi	CCACAGCACTAGAGAATGTAGAGTGACACT	ACTCAAGGCCGGTATTAATCCAGACGGGATGTCCACAGCACTAGAGAATGTAGAGTGACACTTTCTAGTCTCACGCAATAGGGCCACGCACAAA	GTCTTATCATGTGCCTTTCCTACTCAAGGCCGGTATTAATCCAGACGGGATGTCCACAGCACTAGAGAATGTAGAGTGACACTTTCTAGTCTCACGCAATAGGGCCACGCACAAACCCTATAGTGAGTCGTATTA
Bambi	CAAATAAGGAGCAGATAGAGGAGACTGTGC	AATCCAGACGGGATGTTCTAGTCTCACGCAATCAAATAAGGAGCAGATAGAGGAGACTGTGCTAGGGCCACGCACAAATACTCAAGGCCGGTAT	GTCTTATCATGTGCCTTTCCTAATCCAGACGGGATGTTCTAGTCTCACGCAATCAAATAAGGAGCAGATAGAGGAGACTGTGCTAGGGCCACGCACAAATACTCAAGGCCGGTATCCCTATAGTGAGTCGTATTA
Bambi	ACAGCCTTTCAAAACTCAAGGCTTCCCTCG	TCTAGTCTCACGCAATAGGGCCACGCACAAATACAGCCTTTCAAAACTCAAGGCTTCCCTCGTACTCAAGGCCGGTATTAATCCAGACGGGATG	GTCTTATCATGTGCCTTTCCTTCTAGTCTCACGCAATAGGGCCACGCACAAATACAGCCTTTCAAAACTCAAGGCTTCCCTCGTACTCAAGGCCGGTATTAATCCAGACGGGATGCCCTATAGTGAGTCGTATTA
Bambi	GTGCCTACAAAGAACAGGAAACAGGCCAGG	AGGGCCACGCACAAATACTCAAGGCCGGTATTGTGCCTACAAAGAACAGGAAACAGGCCAGGTAATCCAGACGGGATGTTCTAGTCTCACGCAA	GTCTTATCATGTGCCTTTCCTAGGGCCACGCACAAATACTCAAGGCCGGTATTGTGCCTACAAAGAACAGGAAACAGGCCAGGTAATCCAGACGGGATGTTCTAGTCTCACGCAACCCTATAGTGAGTCGTATTA
Bambi	ACCCCACAGGACAGGTTGGAGTAGACTCGT	ACTCAAGGCCGGTATTAATCCAGACGGGATGTACCCCACAGGACAGGTTGGAGTAGACTCGTTTCTAGTCTCACGCAATAGGGCCACGCACAAA	GTCTTATCATGTGCCTTTCCTACTCAAGGCCGGTATTAATCCAGACGGGATGTACCCCACAGGACAGGTTGGAGTAGACTCGTTTCTAGTCTCACGCAATAGGGCCACGCACAAACCCTATAGTGAGTCGTATTA
Bambi	ACCCAGGAAAGTCAGAGGGACTATGAGTCC	AATCCAGACGGGATGTTCTAGTCTCACGCAATACCCAGGAAAGTCAGAGGGACTATGAGTCCTAGGGCCACGCACAAATACTCAAGGCCGGTAT	GTCTTATCATGTGCCTTTCCTAATCCAGACGGGATGTTCTAGTCTCACGCAATACCCAGGAAAGTCAGAGGGACTATGAGTCCTAGGGCCACGCACAAATACTCAAGGCCGGTATCCCTATAGTGAGTCGTATTA
Bambi	AGGGGTGTCATTTCAGACAGCTAGAGCTGG	TCTAGTCTCACGCAATAGGGCCACGCACAAATAGGGGTGTCATTTCAGACAGCTAGAGCTGGTACTCAAGGCCGGTATTAATCCAGACGGGATG	GTCTTATCATGTGCCTTTCCTTCTAGTCTCACGCAATAGGGCCACGCACAAATAGGGGTGTCATTTCAGACAGCTAGAGCTGGTACTCAAGGCCGGTATTAATCCAGACGGGATGCCCTATAGTGAGTCGTATTA
Bambi	CTCTGCCTCCTACTGTGAGTGTTCAGCCCT	AGGGCCACGCACAAATACTCAAGGCCGGTATTCTCTGCCTCCTACTGTGAGTGTTCAGCCCTTAATCCAGACGGGATGTTCTAGTCTCACGCAA	GTCTTATCATGTGCCTTTCCTAGGGCCACGCACAAATACTCAAGGCCGGTATTCTCTGCCTCCTACTGTGAGTGTTCAGCCCTTAATCCAGACGGGATGTTCTAGTCTCACGCAACCCTATAGTGAGTCGTATTA
Bambi	GCAGTTCTGCATCTGCCATGCTAGATGCCC	ACTCAAGGCCGGTATTAATCCAGACGGGATGTGCAGTTCTGCATCTGCCATGCTAGATGCCCTTCTAGTCTCACGCAATAGGGCCACGCACAAA	GTCTTATCATGTGCCTTTCCTACTCAAGGCCGGTATTAATCCAGACGGGATGTGCAGTTCTGCATCTGCCATGCTAGATGCCCTTCTAGTCTCACGCAATAGGGCCACGCACAAACCCTATAGTGAGTCGTATTA
Bambi	ACCGAGTCTCACCAGTGTATCTGGAACTCT	AATCCAGACGGGATGTTCTAGTCTCACGCAATACCGAGTCTCACCAGTGTATCTGGAACTCTTAGGGCCACGCACAAATACTCAAGGCCGGTAT	GTCTTATCATGTGCCTTTCCTAATCCAGACGGGATGTTCTAGTCTCACGCAATACCGAGTCTCACCAGTGTATCTGGAACTCTTAGGGCCACGCACAAATACTCAAGGCCGGTATCCCTATAGTGAGTCGTATTA
Bambi	TCCAAGGGCGGCTGAGATATGATCTGCCCC	TCTAGTCTCACGCAATAGGGCCACGCACAAATTCCAAGGGCGGCTGAGATATGATCTGCCCCTACTCAAGGCCGGTATTAATCCAGACGGGATG	GTCTTATCATGTGCCTTTCCTTCTAGTCTCACGCAATAGGGCCACGCACAAATTCCAAGGGCGGCTGAGATATGATCTGCCCCTACTCAAGGCCGGTATTAATCCAGACGGGATGCCCTATAGTGAGTCGTATTA
Bcl2	GACAGCCAGGAGAAATCAAACAGAGGTCGC	TGACGGTTGTAACGGTGCCTTATACAGCGTATGACAGCCAGGAGAAATCAAACAGAGGTCGCTTAGAATTCGCGGCCATAACGCGTAGGCTAGA	GTCTTATCATGTGCCTTTCCTTGACGGTTGTAACGGTGCCTTATACAGCGTATGACAGCCAGGAGAAATCAAACAGAGGTCGCTTAGAATTCGCGGCCATAACGCGTAGGCTAGACCCTATAGTGAGTCGTATTA
Bcl2	GCAGGTTTGTCGACCTCACTTGTGGCCCAG	GCCTTATACAGCGTATTAGAATTCGCGGCCATGCAGGTTTGTCGACCTCACTTGTGGCCCAGTAACGCGTAGGCTAGATTGACGGTTGTAACGG	GTCTTATCATGTGCCTTTCCTGCCTTATACAGCGTATTAGAATTCGCGGCCATGCAGGTTTGTCGACCTCACTTGTGGCCCAGTAACGCGTAGGCTAGATTGACGGTTGTAACGGCCCTATAGTGAGTCGTATTA
Bcl2	TTCAAAGCCTGGAGTTTCGGTGGAACTGTC	TAGAATTCGCGGCCATAACGCGTAGGCTAGATTTCAAAGCCTGGAGTTTCGGTGGAACTGTCTTGACGGTTGTAACGGTGCCTTATACAGCGTA	GTCTTATCATGTGCCTTTCCTTAGAATTCGCGGCCATAACGCGTAGGCTAGATTTCAAAGCCTGGAGTTTCGGTGGAACTGTCTTGACGGTTGTAACGGTGCCTTATACAGCGTACCCTATAGTGAGTCGTATTA
Bcl2	CCACACGTTTCTTGGCAATTCCTGGTTCGG	AACGCGTAGGCTAGATTGACGGTTGTAACGGTCCACACGTTTCTTGGCAATTCCTGGTTCGGTGCCTTATACAGCGTATTAGAATTCGCGGCCA	GTCTTATCATGTGCCTTTCCTAACGCGTAGGCTAGATTGACGGTTGTAACGGTCCACACGTTTCTTGGCAATTCCTGGTTCGGTGCCTTATACAGCGTATTAGAATTCGCGGCCACCCTATAGTGAGTCGTATTA
Bcl2	CGTCAGGGTCCTGTGCCACTTGCTCTTTAG	TGACGGTTGTAACGGTGCCTTATACAGCGTATCGTCAGGGTCCTGTGCCACTTGCTCTTTAGTTAGAATTCGCGGCCATAACGCGTAGGCTAGA	GTCTTATCATGTGCCTTTCCTTGACGGTTGTAACGGTGCCTTATACAGCGTATCGTCAGGGTCCTGTGCCACTTGCTCTTTAGTTAGAATTCGCGGCCATAACGCGTAGGCTAGACCCTATAGTGAGTCGTATTA
Bcl2	CTTCTAGCAGCCAGACTGCAGGCTTCCCCA	GCCTTATACAGCGTATTAGAATTCGCGGCCATCTTCTAGCAGCCAGACTGCAGGCTTCCCCATAACGCGTAGGCTAGATTGACGGTTGTAACGG	GTCTTATCATGTGCCTTTCCTGCCTTATACAGCGTATTAGAATTCGCGGCCATCTTCTAGCAGCCAGACTGCAGGCTTCCCCATAACGCGTAGGCTAGATTGACGGTTGTAACGGCCCTATAGTGAGTCGTATTA
Bcl2	TCTCCAGTCCATGGAAGACCAGGCTTTCTT	TAGAATTCGCGGCCATAACGCGTAGGCTAGATTCTCCAGTCCATGGAAGACCAGGCTTTCTTTTGACGGTTGTAACGGTGCCTTATACAGCGTA	GTCTTATCATGTGCCTTTCCTTAGAATTCGCGGCCATAACGCGTAGGCTAGATTCTCCAGTCCATGGAAGACCAGGCTTTCTTTTGACGGTTGTAACGGTGCCTTATACAGCGTACCCTATAGTGAGTCGTATTA
Bcl2	CACCACTGTCTTTCAGCAGGGAAGTCTCAG	AACGCGTAGGCTAGATTGACGGTTGTAACGGTCACCACTGTCTTTCAGCAGGGAAGTCTCAGTGCCTTATACAGCGTATTAGAATTCGCGGCCA	GTCTTATCATGTGCCTTTCCTAACGCGTAGGCTAGATTGACGGTTGTAACGGTCACCACTGTCTTTCAGCAGGGAAGTCTCAGTGCCTTATACAGCGTATTAGAATTCGCGGCCACCCTATAGTGAGTCGTATTA
Bcl2	CCTCAGACAGAGTGAGTATTGGAGGAGGGG	TGACGGTTGTAACGGTGCCTTATACAGCGTATCCTCAGACAGAGTGAGTATTGGAGGAGGGGTTAGAATTCGCGGCCATAACGCGTAGGCTAGA	GTCTTATCATGTGCCTTTCCTTGACGGTTGTAACGGTGCCTTATACAGCGTATCCTCAGACAGAGTGAGTATTGGAGGAGGGGTTAGAATTCGCGGCCATAACGCGTAGGCTAGACCCTATAGTGAGTCGTATTA
Bcl2	TCTGCAGATGTTGGTCTCCATAAAGCAGGC	GCCTTATACAGCGTATTAGAATTCGCGGCCATTCTGCAGATGTTGGTCTCCATAAAGCAGGCTAACGCGTAGGCTAGATTGACGGTTGTAACGG	GTCTTATCATGTGCCTTTCCTGCCTTATACAGCGTATTAGAATTCGCGGCCATTCTGCAGATGTTGGTCTCCATAAAGCAGGCTAACGCGTAGGCTAGATTGACGGTTGTAACGGCCCTATAGTGAGTCGTATTA
Bcl2	GGTAAGTCTGAGCTCAGAGACCAGCTGCTC	TAGAATTCGCGGCCATAACGCGTAGGCTAGATGGTAAGTCTGAGCTCAGAGACCAGCTGCTCTTGACGGTTGTAACGGTGCCTTATACAGCGTA	GTCTTATCATGTGCCTTTCCTTAGAATTCGCGGCCATAACGCGTAGGCTAGATGGTAAGTCTGAGCTCAGAGACCAGCTGCTCTTGACGGTTGTAACGGTGCCTTATACAGCGTACCCTATAGTGAGTCGTATTA
Bcl2	TCAGGCAGGATGGGCACTACCTGCGTTCTC	AACGCGTAGGCTAGATTGACGGTTGTAACGGTTCAGGCAGGATGGGCACTACCTGCGTTCTCTGCCTTATACAGCGTATTAGAATTCGCGGCCA	GTCTTATCATGTGCCTTTCCTAACGCGTAGGCTAGATTGACGGTTGTAACGGTTCAGGCAGGATGGGCACTACCTGCGTTCTCTGCCTTATACAGCGTATTAGAATTCGCGGCCACCCTATAGTGAGTCGTATTA
Bcl2	TGTGTGGTGGTCTTCCTGCCTTCACTATGC	TGACGGTTGTAACGGTGCCTTATACAGCGTATTGTGTGGTGGTCTTCCTGCCTTCACTATGCTTAGAATTCGCGGCCATAACGCGTAGGCTAGA	GTCTTATCATGTGCCTTTCCTTGACGGTTGTAACGGTGCCTTATACAGCGTATTGTGTGGTGGTCTTCCTGCCTTCACTATGCTTAGAATTCGCGGCCATAACGCGTAGGCTAGACCCTATAGTGAGTCGTATTA
Bcl2	AGCCTCGCTTCACTGCCTCCTTAGGATTTT	GCCTTATACAGCGTATTAGAATTCGCGGCCATAGCCTCGCTTCACTGCCTCCTTAGGATTTTTAACGCGTAGGCTAGATTGACGGTTGTAACGG	GTCTTATCATGTGCCTTTCCTGCCTTATACAGCGTATTAGAATTCGCGGCCATAGCCTCGCTTCACTGCCTCCTTAGGATTTTTAACGCGTAGGCTAGATTGACGGTTGTAACGGCCCTATAGTGAGTCGTATTA
Bcl2	TAAATCCATAGACACGGGTCATCGACTCCG	TAGAATTCGCGGCCATAACGCGTAGGCTAGATTAAATCCATAGACACGGGTCATCGACTCCGTTGACGGTTGTAACGGTGCCTTATACAGCGTA	GTCTTATCATGTGCCTTTCCTTAGAATTCGCGGCCATAACGCGTAGGCTAGATTAAATCCATAGACACGGGTCATCGACTCCGTTGACGGTTGTAACGGTGCCTTATACAGCGTACCCTATAGTGAGTCGTATTA
Bcl2	TGCCCAACAGGCCACACAAAGCAACCCTCT	AACGCGTAGGCTAGATTGACGGTTGTAACGGTTGCCCAACAGGCCACACAAAGCAACCCTCTTGCCTTATACAGCGTATTAGAATTCGCGGCCA	GTCTTATCATGTGCCTTTCCTAACGCGTAGGCTAGATTGACGGTTGTAACGGTTGCCCAACAGGCCACACAAAGCAACCCTCTTGCCTTATACAGCGTATTAGAATTCGCGGCCACCCTATAGTGAGTCGTATTA
Bcl2	GACAGGGGATAAGAGGAGTCCTGACACATC	TGACGGTTGTAACGGTGCCTTATACAGCGTATGACAGGGGATAAGAGGAGTCCTGACACATCTTAGAATTCGCGGCCATAACGCGTAGGCTAGA	GTCTTATCATGTGCCTTTCCTTGACGGTTGTAACGGTGCCTTATACAGCGTATGACAGGGGATAAGAGGAGTCCTGACACATCTTAGAATTCGCGGCCATAACGCGTAGGCTAGACCCTATAGTGAGTCGTATTA
Bcl2	TGTTCTCTGAGACCTACTGGGGAGTTCTGG	GCCTTATACAGCGTATTAGAATTCGCGGCCATTGTTCTCTGAGACCTACTGGGGAGTTCTGGTAACGCGTAGGCTAGATTGACGGTTGTAACGG	GTCTTATCATGTGCCTTTCCTGCCTTATACAGCGTATTAGAATTCGCGGCCATTGTTCTCTGAGACCTACTGGGGAGTTCTGGTAACGCGTAGGCTAGATTGACGGTTGTAACGGCCCTATAGTGAGTCGTATTA
Bcl2	TGGCTCTCTCTGAGTCTCTCAGCCCACTTC	TAGAATTCGCGGCCATAACGCGTAGGCTAGATTGGCTCTCTCTGAGTCTCTCAGCCCACTTCTTGACGGTTGTAACGGTGCCTTATACAGCGTA	GTCTTATCATGTGCCTTTCCTTAGAATTCGCGGCCATAACGCGTAGGCTAGATTGGCTCTCTCTGAGTCTCTCAGCCCACTTCTTGACGGTTGTAACGGTGCCTTATACAGCGTACCCTATAGTGAGTCGTATTA
Bcl2	GGACATCTCAAGCCTTCACGCAAGTTCAGG	AACGCGTAGGCTAGATTGACGGTTGTAACGGTGGACATCTCAAGCCTTCACGCAAGTTCAGGTGCCTTATACAGCGTATTAGAATTCGCGGCCA	GTCTTATCATGTGCCTTTCCTAACGCGTAGGCTAGATTGACGGTTGTAACGGTGGACATCTCAAGCCTTCACGCAAGTTCAGGTGCCTTATACAGCGTATTAGAATTCGCGGCCACCCTATAGTGAGTCGTATTA
Bcl2	CATGAAAGTGCTCCCTTAACTGTGGCTCTC	TGACGGTTGTAACGGTGCCTTATACAGCGTATCATGAAAGTGCTCCCTTAACTGTGGCTCTCTTAGAATTCGCGGCCATAACGCGTAGGCTAGA	GTCTTATCATGTGCCTTTCCTTGACGGTTGTAACGGTGCCTTATACAGCGTATCATGAAAGTGCTCCCTTAACTGTGGCTCTCTTAGAATTCGCGGCCATAACGCGTAGGCTAGACCCTATAGTGAGTCGTATTA
Bcl2	GCTGGACAGGATGGAGGGTTTTACTTGAAC	GCCTTATACAGCGTATTAGAATTCGCGGCCATGCTGGACAGGATGGAGGGTTTTACTTGAACTAACGCGTAGGCTAGATTGACGGTTGTAACGG	GTCTTATCATGTGCCTTTCCTGCCTTATACAGCGTATTAGAATTCGCGGCCATGCTGGACAGGATGGAGGGTTTTACTTGAACTAACGCGTAGGCTAGATTGACGGTTGTAACGGCCCTATAGTGAGTCGTATTA
Bcl2	AAGGCCACACCCAAACATCCAGAGACAAGC	TAGAATTCGCGGCCATAACGCGTAGGCTAGATAAGGCCACACCCAAACATCCAGAGACAAGCTTGACGGTTGTAACGGTGCCTTATACAGCGTA	GTCTTATCATGTGCCTTTCCTTAGAATTCGCGGCCATAACGCGTAGGCTAGATAAGGCCACACCCAAACATCCAGAGACAAGCTTGACGGTTGTAACGGTGCCTTATACAGCGTACCCTATAGTGAGTCGTATTA
Bcl2	GCTTATGAGCACTTCCTAAACCCTGCTTCC	AACGCGTAGGCTAGATTGACGGTTGTAACGGTGCTTATGAGCACTTCCTAAACCCTGCTTCCTGCCTTATACAGCGTATTAGAATTCGCGGCCA	GTCTTATCATGTGCCTTTCCTAACGCGTAGGCTAGATTGACGGTTGTAACGGTGCTTATGAGCACTTCCTAAACCCTGCTTCCTGCCTTATACAGCGTATTAGAATTCGCGGCCACCCTATAGTGAGTCGTATTA
Bcl2	TCTATTCAGTGTGGGACCTACACATGTGGG	TGACGGTTGTAACGGTGCCTTATACAGCGTATTCTATTCAGTGTGGGACCTACACATGTGGGTTAGAATTCGCGGCCATAACGCGTAGGCTAGA	GTCTTATCATGTGCCTTTCCTTGACGGTTGTAACGGTGCCTTATACAGCGTATTCTATTCAGTGTGGGACCTACACATGTGGGTTAGAATTCGCGGCCATAACGCGTAGGCTAGACCCTATAGTGAGTCGTATTA
Bcl2	ATAATTCCCTGGCCAAGGCTAAGGGACTGC	GCCTTATACAGCGTATTAGAATTCGCGGCCATATAATTCCCTGGCCAAGGCTAAGGGACTGCTAACGCGTAGGCTAGATTGACGGTTGTAACGG	GTCTTATCATGTGCCTTTCCTGCCTTATACAGCGTATTAGAATTCGCGGCCATATAATTCCCTGGCCAAGGCTAAGGGACTGCTAACGCGTAGGCTAGATTGACGGTTGTAACGGCCCTATAGTGAGTCGTATTA
Bcl2	TATCCAGGATGAAGTGCTCAGGTGCCATCT	TAGAATTCGCGGCCATAACGCGTAGGCTAGATTATCCAGGATGAAGTGCTCAGGTGCCATCTTTGACGGTTGTAACGGTGCCTTATACAGCGTA	GTCTTATCATGTGCCTTTCCTTAGAATTCGCGGCCATAACGCGTAGGCTAGATTATCCAGGATGAAGTGCTCAGGTGCCATCTTTGACGGTTGTAACGGTGCCTTATACAGCGTACCCTATAGTGAGTCGTATTA
Bcl2	AAGGTACAGGCATTGCCGCATAGCCACATG	AACGCGTAGGCTAGATTGACGGTTGTAACGGTAAGGTACAGGCATTGCCGCATAGCCACATGTGCCTTATACAGCGTATTAGAATTCGCGGCCA	GTCTTATCATGTGCCTTTCCTAACGCGTAGGCTAGATTGACGGTTGTAACGGTAAGGTACAGGCATTGCCGCATAGCCACATGTGCCTTATACAGCGTATTAGAATTCGCGGCCACCCTATAGTGAGTCGTATTA
Bcl2	ATCTCGGAGGGGAGGATTTCATGAAGGGAG	TGACGGTTGTAACGGTGCCTTATACAGCGTATATCTCGGAGGGGAGGATTTCATGAAGGGAGTTAGAATTCGCGGCCATAACGCGTAGGCTAGA	GTCTTATCATGTGCCTTTCCTTGACGGTTGTAACGGTGCCTTATACAGCGTATATCTCGGAGGGGAGGATTTCATGAAGGGAGTTAGAATTCGCGGCCATAACGCGTAGGCTAGACCCTATAGTGAGTCGTATTA
Bcl2	AGGGCCAACGCGCTTTCCGAAACGGGAAAA	GCCTTATACAGCGTATTAGAATTCGCGGCCATAGGGCCAACGCGCTTTCCGAAACGGGAAAATAACGCGTAGGCTAGATTGACGGTTGTAACGG	GTCTTATCATGTGCCTTTCCTGCCTTATACAGCGTATTAGAATTCGCGGCCATAGGGCCAACGCGCTTTCCGAAACGGGAAAATAACGCGTAGGCTAGATTGACGGTTGTAACGGCCCTATAGTGAGTCGTATTA
Bcl2	CGGCGGCGGCGGCAGATGAATTACAATTTT	TAGAATTCGCGGCCATAACGCGTAGGCTAGATCGGCGGCGGCGGCAGATGAATTACAATTTTTTGACGGTTGTAACGGTGCCTTATACAGCGTA	GTCTTATCATGTGCCTTTCCTTAGAATTCGCGGCCATAACGCGTAGGCTAGATCGGCGGCGGCGGCAGATGAATTACAATTTTTTGACGGTTGTAACGGTGCCTTATACAGCGTACCCTATAGTGAGTCGTATTA
Bcl2	AGATCTCAAGAGCACCGCAGCGGGGCAAAA	AACGCGTAGGCTAGATTGACGGTTGTAACGGTAGATCTCAAGAGCACCGCAGCGGGGCAAAATGCCTTATACAGCGTATTAGAATTCGCGGCCA	GTCTTATCATGTGCCTTTCCTAACGCGTAGGCTAGATTGACGGTTGTAACGGTAGATCTCAAGAGCACCGCAGCGGGGCAAAATGCCTTATACAGCGTATTAGAATTCGCGGCCACCCTATAGTGAGTCGTATTA
Bcl2	TTCCAGATTGGGTCCTCACACTCCGGCTTC	TGACGGTTGTAACGGTGCCTTATACAGCGTATTTCCAGATTGGGTCCTCACACTCCGGCTTCTTAGAATTCGCGGCCATAACGCGTAGGCTAGA	GTCTTATCATGTGCCTTTCCTTGACGGTTGTAACGGTGCCTTATACAGCGTATTTCCAGATTGGGTCCTCACACTCCGGCTTCTTAGAATTCGCGGCCATAACGCGTAGGCTAGACCCTATAGTGAGTCGTATTA
Bcl2	TTGCAATGAATCGGGAGTTGGGGTCTGGGG	GCCTTATACAGCGTATTAGAATTCGCGGCCATTTGCAATGAATCGGGAGTTGGGGTCTGGGGTAACGCGTAGGCTAGATTGACGGTTGTAACGG	GTCTTATCATGTGCCTTTCCTGCCTTATACAGCGTATTAGAATTCGCGGCCATTTGCAATGAATCGGGAGTTGGGGTCTGGGGTAACGCGTAGGCTAGATTGACGGTTGTAACGGCCCTATAGTGAGTCGTATTA
Bcl2	CTTCCTCCGCAATGCTGAAAGGTGAAGAGG	TAGAATTCGCGGCCATAACGCGTAGGCTAGATCTTCCTCCGCAATGCTGAAAGGTGAAGAGGTTGACGGTTGTAACGGTGCCTTATACAGCGTA	GTCTTATCATGTGCCTTTCCTTAGAATTCGCGGCCATAACGCGTAGGCTAGATCTTCCTCCGCAATGCTGAAAGGTGAAGAGGTTGACGGTTGTAACGGTGCCTTATACAGCGTACCCTATAGTGAGTCGTATTA
Bcl2	CATCCTTCCCCGAAAAGAAGCTGCAGGTAC	AACGCGTAGGCTAGATTGACGGTTGTAACGGTCATCCTTCCCCGAAAAGAAGCTGCAGGTACTGCCTTATACAGCGTATTAGAATTCGCGGCCA	GTCTTATCATGTGCCTTTCCTAACGCGTAGGCTAGATTGACGGTTGTAACGGTCATCCTTCCCCGAAAAGAAGCTGCAGGTACTGCCTTATACAGCGTATTAGAATTCGCGGCCACCCTATAGTGAGTCGTATTA
Bcl2	CGGTTATCATACCCTGTTCTCCCGGCTTGC	TGACGGTTGTAACGGTGCCTTATACAGCGTATCGGTTATCATACCCTGTTCTCCCGGCTTGCTTAGAATTCGCGGCCATAACGCGTAGGCTAGA	GTCTTATCATGTGCCTTTCCTTGACGGTTGTAACGGTGCCTTATACAGCGTATCGGTTATCATACCCTGTTCTCCCGGCTTGCTTAGAATTCGCGGCCATAACGCGTAGGCTAGACCCTATAGTGAGTCGTATTA
Bcl2	CGTAGCCCCTCTGTGACAGCTTATAATGTA	GCCTTATACAGCGTATTAGAATTCGCGGCCATCGTAGCCCCTCTGTGACAGCTTATAATGTATAACGCGTAGGCTAGATTGACGGTTGTAACGG	GTCTTATCATGTGCCTTTCCTGCCTTATACAGCGTATTAGAATTCGCGGCCATCGTAGCCCCTCTGTGACAGCTTATAATGTATAACGCGTAGGCTAGATTGACGGTTGTAACGGCCCTATAGTGAGTCGTATTA
Bcl2	AGGCTGGAAGGAGAAGATGCCAGGGGTGGG	TAGAATTCGCGGCCATAACGCGTAGGCTAGATAGGCTGGAAGGAGAAGATGCCAGGGGTGGGTTGACGGTTGTAACGGTGCCTTATACAGCGTA	GTCTTATCATGTGCCTTTCCTTAGAATTCGCGGCCATAACGCGTAGGCTAGATAGGCTGGAAGGAGAAGATGCCAGGGGTGGGTTGACGGTTGTAACGGTGCCTTATACAGCGTACCCTATAGTGAGTCGTATTA
Bcl2	ATGTCCCGGTGCACAGCGGGCATTGGGTTG	AACGCGTAGGCTAGATTGACGGTTGTAACGGTATGTCCCGGTGCACAGCGGGCATTGGGTTGTGCCTTATACAGCGTATTAGAATTCGCGGCCA	GTCTTATCATGTGCCTTTCCTAACGCGTAGGCTAGATTGACGGTTGTAACGGTATGTCCCGGTGCACAGCGGGCATTGGGTTGTGCCTTATACAGCGTATTAGAATTCGCGGCCACCCTATAGTGAGTCGTATTA
Bcl2	AGATGGACCACAGGTGGCACAGGGCTGAGC	TGACGGTTGTAACGGTGCCTTATACAGCGTATAGATGGACCACAGGTGGCACAGGGCTGAGCTTAGAATTCGCGGCCATAACGCGTAGGCTAGA	GTCTTATCATGTGCCTTTCCTTGACGGTTGTAACGGTGCCTTATACAGCGTATAGATGGACCACAGGTGGCACAGGGCTGAGCTTAGAATTCGCGGCCATAACGCGTAGGCTAGACCCTATAGTGAGTCGTATTA
Bcl2	TAGCGACGAGAGAAGTCATCCCCAGCCCGG	GCCTTATACAGCGTATTAGAATTCGCGGCCATTAGCGACGAGAGAAGTCATCCCCAGCCCGGTAACGCGTAGGCTAGATTGACGGTTGTAACGG	GTCTTATCATGTGCCTTTCCTGCCTTATACAGCGTATTAGAATTCGCGGCCATTAGCGACGAGAGAAGTCATCCCCAGCCCGGTAACGCGTAGGCTAGATTGACGGTTGTAACGGCCCTATAGTGAGTCGTATTA
Bcl2	GCTGACTGGACATCTCTGCGAAGTCACGAC	TAGAATTCGCGGCCATAACGCGTAGGCTAGATGCTGACTGGACATCTCTGCGAAGTCACGACTTGACGGTTGTAACGGTGCCTTATACAGCGTA	GTCTTATCATGTGCCTTTCCTTAGAATTCGCGGCCATAACGCGTAGGCTAGATGCTGACTGGACATCTCTGCGAAGTCACGACTTGACGGTTGTAACGGTGCCTTATACAGCGTACCCTATAGTGAGTCGTATTA
Bcl2	TTCCTCCACCACCGTGGCAAAGCGTCCCCT	AACGCGTAGGCTAGATTGACGGTTGTAACGGTTTCCTCCACCACCGTGGCAAAGCGTCCCCTTGCCTTATACAGCGTATTAGAATTCGCGGCCA	GTCTTATCATGTGCCTTTCCTAACGCGTAGGCTAGATTGACGGTTGTAACGGTTTCCTCCACCACCGTGGCAAAGCGTCCCCTTGCCTTATACAGCGTATTAGAATTCGCGGCCACCCTATAGTGAGTCGTATTA
Bcl2	CCGAACTCAAAGAAGGCCACAATCCTCCCC	TGACGGTTGTAACGGTGCCTTATACAGCGTATCCGAACTCAAAGAAGGCCACAATCCTCCCCTTAGAATTCGCGGCCATAACGCGTAGGCTAGA	GTCTTATCATGTGCCTTTCCTTGACGGTTGTAACGGTGCCTTATACAGCGTATCCGAACTCAAAGAAGGCCACAATCCTCCCCTTAGAATTCGCGGCCATAACGCGTAGGCTAGACCCTATAGTGAGTCGTATTA
Bcl2	CCCTGTTGACGCTCTCCACACACATGACCC	GCCTTATACAGCGTATTAGAATTCGCGGCCATCCCTGTTGACGCTCTCCACACACATGACCCTAACGCGTAGGCTAGATTGACGGTTGTAACGG	GTCTTATCATGTGCCTTTCCTGCCTTATACAGCGTATTAGAATTCGCGGCCATCCCTGTTGACGCTCTCCACACACATGACCCTAACGCGTAGGCTAGATTGACGGTTGTAACGGCCCTATAGTGAGTCGTATTA
Bcl2	CAGGGCGATGTTGTCCACCAGGGGTGACAT	TAGAATTCGCGGCCATAACGCGTAGGCTAGATCAGGGCGATGTTGTCCACCAGGGGTGACATTTGACGGTTGTAACGGTGCCTTATACAGCGTA	GTCTTATCATGTGCCTTTCCTTAGAATTCGCGGCCATAACGCGTAGGCTAGATCAGGGCGATGTTGTCCACCAGGGGTGACATTTGACGGTTGTAACGGTGCCTTATACAGCGTACCCTATAGTGAGTCGTATTA
Bcl2	TGCAGATGCCGGTTCAGGTACTCAGTCATC	AACGCGTAGGCTAGATTGACGGTTGTAACGGTTGCAGATGCCGGTTCAGGTACTCAGTCATCTGCCTTATACAGCGTATTAGAATTCGCGGCCA	GTCTTATCATGTGCCTTTCCTAACGCGTAGGCTAGATTGACGGTTGTAACGGTTGCAGATGCCGGTTCAGGTACTCAGTCATCTGCCTTATACAGCGTATTAGAATTCGCGGCCACCCTATAGTGAGTCGTATTA
Bid	CCCCAGGTACTGGAATGGTTATCCTTAACA	AATGACGCGACATAGTCCGCAAGTAATCTGTTCCCCAGGTACTGGAATGGTTATCCTTAACATTAGAATTCGCGGCCATAGATTGGCGCGACAT	GTCTTATCATGTGCCTTTCCTAATGACGCGACATAGTCCGCAAGTAATCTGTTCCCCAGGTACTGGAATGGTTATCCTTAACATTAGAATTCGCGGCCATAGATTGGCGCGACATCCCTATAGTGAGTCGTATTA
Bid	CCTGCTCTGACAACCCATGATTTTCTTCCT	CCGCAAGTAATCTGTTTAGAATTCGCGGCCATCCTGCTCTGACAACCCATGATTTTCTTCCTTAGATTGGCGCGACATTAATGACGCGACATAG	GTCTTATCATGTGCCTTTCCTCCGCAAGTAATCTGTTTAGAATTCGCGGCCATCCTGCTCTGACAACCCATGATTTTCTTCCTTAGATTGGCGCGACATTAATGACGCGACATAGCCCTATAGTGAGTCGTATTA
Bid	ATCCATGGGCCATCTGTTGGCCAGCCTTTT	TAGAATTCGCGGCCATAGATTGGCGCGACATTATCCATGGGCCATCTGTTGGCCAGCCTTTTTAATGACGCGACATAGTCCGCAAGTAATCTGT	GTCTTATCATGTGCCTTTCCTTAGAATTCGCGGCCATAGATTGGCGCGACATTATCCATGGGCCATCTGTTGGCCAGCCTTTTTAATGACGCGACATAGTCCGCAAGTAATCTGTCCCTATAGTGAGTCGTATTA
Bid	AGTGAGGCCTAAAACAGTCTGTGTGGTCCT	AGATTGGCGCGACATTAATGACGCGACATAGTAGTGAGGCCTAAAACAGTCTGTGTGGTCCTTCCGCAAGTAATCTGTTTAGAATTCGCGGCCA	GTCTTATCATGTGCCTTTCCTAGATTGGCGCGACATTAATGACGCGACATAGTAGTGAGGCCTAAAACAGTCTGTGTGGTCCTTCCGCAAGTAATCTGTTTAGAATTCGCGGCCACCCTATAGTGAGTCGTATTA
Bid	TGAGATGACAGGTTTGTGGATGCCTTCCCC	AATGACGCGACATAGTCCGCAAGTAATCTGTTTGAGATGACAGGTTTGTGGATGCCTTCCCCTTAGAATTCGCGGCCATAGATTGGCGCGACAT	GTCTTATCATGTGCCTTTCCTAATGACGCGACATAGTCCGCAAGTAATCTGTTTGAGATGACAGGTTTGTGGATGCCTTCCCCTTAGAATTCGCGGCCATAGATTGGCGCGACATCCCTATAGTGAGTCGTATTA
Bid	TCGGGCTTGTGCGGGCTCCTCAGTCCATCT	CCGCAAGTAATCTGTTTAGAATTCGCGGCCATTCGGGCTTGTGCGGGCTCCTCAGTCCATCTTAGATTGGCGCGACATTAATGACGCGACATAG	GTCTTATCATGTGCCTTTCCTCCGCAAGTAATCTGTTTAGAATTCGCGGCCATTCGGGCTTGTGCGGGCTCCTCAGTCCATCTTAGATTGGCGCGACATTAATGACGCGACATAGCCCTATAGTGAGTCGTATTA
Bid	TGGTCGCGGTTCCTCTGGAGGCAGTGTCAC	TAGAATTCGCGGCCATAGATTGGCGCGACATTTGGTCGCGGTTCCTCTGGAGGCAGTGTCACTAATGACGCGACATAGTCCGCAAGTAATCTGT	GTCTTATCATGTGCCTTTCCTTAGAATTCGCGGCCATAGATTGGCGCGACATTTGGTCGCGGTTCCTCTGGAGGCAGTGTCACTAATGACGCGACATAGTCCGCAAGTAATCTGTCCCTATAGTGAGTCGTATTA
Bid	CTGGGACCTGTCTTCAGGCCAAGGTCTTTC	AGATTGGCGCGACATTAATGACGCGACATAGTCTGGGACCTGTCTTCAGGCCAAGGTCTTTCTCCGCAAGTAATCTGTTTAGAATTCGCGGCCA	GTCTTATCATGTGCCTTTCCTAGATTGGCGCGACATTAATGACGCGACATAGTCTGGGACCTGTCTTCAGGCCAAGGTCTTTCTCCGCAAGTAATCTGTTTAGAATTCGCGGCCACCCTATAGTGAGTCGTATTA
Bid	CCACCACCTGGAAATAGGGAGACAGCTGTT	AATGACGCGACATAGTCCGCAAGTAATCTGTTCCACCACCTGGAAATAGGGAGACAGCTGTTTTAGAATTCGCGGCCATAGATTGGCGCGACAT	GTCTTATCATGTGCCTTTCCTAATGACGCGACATAGTCCGCAAGTAATCTGTTCCACCACCTGGAAATAGGGAGACAGCTGTTTTAGAATTCGCGGCCATAGATTGGCGCGACATCCCTATAGTGAGTCGTATTA
Bid	GAGATGTCCAGTGAATCACCAGCTTGGGGT	CCGCAAGTAATCTGTTTAGAATTCGCGGCCATGAGATGTCCAGTGAATCACCAGCTTGGGGTTAGATTGGCGCGACATTAATGACGCGACATAG	GTCTTATCATGTGCCTTTCCTCCGCAAGTAATCTGTTTAGAATTCGCGGCCATGAGATGTCCAGTGAATCACCAGCTTGGGGTTAGATTGGCGCGACATTAATGACGCGACATAGCCCTATAGTGAGTCGTATTA
Bid	GGCGTAAACTCTTCAGATACACTCAAGCTG	TAGAATTCGCGGCCATAGATTGGCGCGACATTGGCGTAAACTCTTCAGATACACTCAAGCTGTAATGACGCGACATAGTCCGCAAGTAATCTGT	GTCTTATCATGTGCCTTTCCTTAGAATTCGCGGCCATAGATTGGCGCGACATTGGCGTAAACTCTTCAGATACACTCAAGCTGTAATGACGCGACATAGTCCGCAAGTAATCTGTCCCTATAGTGAGTCGTATTA
Bid	GGACAAAGGTACATGGTGTGGATGCAGGAG	AGATTGGCGCGACATTAATGACGCGACATAGTGGACAAAGGTACATGGTGTGGATGCAGGAGTCCGCAAGTAATCTGTTTAGAATTCGCGGCCA	GTCTTATCATGTGCCTTTCCTAGATTGGCGCGACATTAATGACGCGACATAGTGGACAAAGGTACATGGTGTGGATGCAGGAGTCCGCAAGTAATCTGTTTAGAATTCGCGGCCACCCTATAGTGAGTCGTATTA
Bid	TCATTCCCAAGTGGGAACCCATACAGCTGA	AATGACGCGACATAGTCCGCAAGTAATCTGTTTCATTCCCAAGTGGGAACCCATACAGCTGATTAGAATTCGCGGCCATAGATTGGCGCGACAT	GTCTTATCATGTGCCTTTCCTAATGACGCGACATAGTCCGCAAGTAATCTGTTTCATTCCCAAGTGGGAACCCATACAGCTGATTAGAATTCGCGGCCATAGATTGGCGCGACATCCCTATAGTGAGTCGTATTA
Bid	TGCTTTTCTGCCTTACAGCCTGCTGTTAAG	CCGCAAGTAATCTGTTTAGAATTCGCGGCCATTGCTTTTCTGCCTTACAGCCTGCTGTTAAGTAGATTGGCGCGACATTAATGACGCGACATAG	GTCTTATCATGTGCCTTTCCTCCGCAAGTAATCTGTTTAGAATTCGCGGCCATTGCTTTTCTGCCTTACAGCCTGCTGTTAAGTAGATTGGCGCGACATTAATGACGCGACATAGCCCTATAGTGAGTCGTATTA
Bid	GCTCTCAGGAACAGTCACTTGGCATTACAA	TAGAATTCGCGGCCATAGATTGGCGCGACATTGCTCTCAGGAACAGTCACTTGGCATTACAATAATGACGCGACATAGTCCGCAAGTAATCTGT	GTCTTATCATGTGCCTTTCCTTAGAATTCGCGGCCATAGATTGGCGCGACATTGCTCTCAGGAACAGTCACTTGGCATTACAATAATGACGCGACATAGTCCGCAAGTAATCTGTCCCTATAGTGAGTCGTATTA
Bid	CCCACCTACATGGTGAAGACAGCCCAGAGC	AGATTGGCGCGACATTAATGACGCGACATAGTCCCACCTACATGGTGAAGACAGCCCAGAGCTCCGCAAGTAATCTGTTTAGAATTCGCGGCCA	GTCTTATCATGTGCCTTTCCTAGATTGGCGCGACATTAATGACGCGACATAGTCCCACCTACATGGTGAAGACAGCCCAGAGCTCCGCAAGTAATCTGTTTAGAATTCGCGGCCACCCTATAGTGAGTCGTATTA
Bid	CCTCTCCTAATGCTGTTCTCCTTAGACAGA	AATGACGCGACATAGTCCGCAAGTAATCTGTTCCTCTCCTAATGCTGTTCTCCTTAGACAGATTAGAATTCGCGGCCATAGATTGGCGCGACAT	GTCTTATCATGTGCCTTTCCTAATGACGCGACATAGTCCGCAAGTAATCTGTTCCTCTCCTAATGCTGTTCTCCTTAGACAGATTAGAATTCGCGGCCATAGATTGGCGCGACATCCCTATAGTGAGTCGTATTA
Bid	CTGGGTGGACTTCACGCTCATGGGCCGATG	CCGCAAGTAATCTGTTTAGAATTCGCGGCCATCTGGGTGGACTTCACGCTCATGGGCCGATGTAGATTGGCGCGACATTAATGACGCGACATAG	GTCTTATCATGTGCCTTTCCTCCGCAAGTAATCTGTTTAGAATTCGCGGCCATCTGGGTGGACTTCACGCTCATGGGCCGATGTAGATTGGCGCGACATTAATGACGCGACATAGCCCTATAGTGAGTCGTATTA
Bid	GAGGCCTTGTGAGCACTTCAGTGTCCACTA	TAGAATTCGCGGCCATAGATTGGCGCGACATTGAGGCCTTGTGAGCACTTCAGTGTCCACTATAATGACGCGACATAGTCCGCAAGTAATCTGT	GTCTTATCATGTGCCTTTCCTTAGAATTCGCGGCCATAGATTGGCGCGACATTGAGGCCTTGTGAGCACTTCAGTGTCCACTATAATGACGCGACATAGTCCGCAAGTAATCTGTCCCTATAGTGAGTCGTATTA
Bid	GATCAGCCATTCGGCTTTTACAAAGGCAGG	AGATTGGCGCGACATTAATGACGCGACATAGTGATCAGCCATTCGGCTTTTACAAAGGCAGGTCCGCAAGTAATCTGTTTAGAATTCGCGGCCA	GTCTTATCATGTGCCTTTCCTAGATTGGCGCGACATTAATGACGCGACATAGTGATCAGCCATTCGGCTTTTACAAAGGCAGGTCCGCAAGTAATCTGTTTAGAATTCGCGGCCACCCTATAGTGAGTCGTATTA
Bid	CCACACAGATAAGTCGTGTGCATGATTCAG	AATGACGCGACATAGTCCGCAAGTAATCTGTTCCACACAGATAAGTCGTGTGCATGATTCAGTTAGAATTCGCGGCCATAGATTGGCGCGACAT	GTCTTATCATGTGCCTTTCCTAATGACGCGACATAGTCCGCAAGTAATCTGTTCCACACAGATAAGTCGTGTGCATGATTCAGTTAGAATTCGCGGCCATAGATTGGCGCGACATCCCTATAGTGAGTCGTATTA
Bid	ATTCCGTAGCAAGAGCCTGAGTGTAACTGA	CCGCAAGTAATCTGTTTAGAATTCGCGGCCATATTCCGTAGCAAGAGCCTGAGTGTAACTGATAGATTGGCGCGACATTAATGACGCGACATAG	GTCTTATCATGTGCCTTTCCTCCGCAAGTAATCTGTTTAGAATTCGCGGCCATATTCCGTAGCAAGAGCCTGAGTGTAACTGATAGATTGGCGCGACATTAATGACGCGACATAGCCCTATAGTGAGTCGTATTA
Bid	GTCTCTTCTGTGCATTCTGTTTGACACTGG	TAGAATTCGCGGCCATAGATTGGCGCGACATTGTCTCTTCTGTGCATTCTGTTTGACACTGGTAATGACGCGACATAGTCCGCAAGTAATCTGT	GTCTTATCATGTGCCTTTCCTTAGAATTCGCGGCCATAGATTGGCGCGACATTGTCTCTTCTGTGCATTCTGTTTGACACTGGTAATGACGCGACATAGTCCGCAAGTAATCTGTCCCTATAGTGAGTCGTATTA
Bid	TTTGTGAACCGAGTGACCTGCTGCTGTTTT	AGATTGGCGCGACATTAATGACGCGACATAGTTTTGTGAACCGAGTGACCTGCTGCTGTTTTTCCGCAAGTAATCTGTTTAGAATTCGCGGCCA	GTCTTATCATGTGCCTTTCCTAGATTGGCGCGACATTAATGACGCGACATAGTTTTGTGAACCGAGTGACCTGCTGCTGTTTTTCCGCAAGTAATCTGTTTAGAATTCGCGGCCACCCTATAGTGAGTCGTATTA
Bid	GACAGTGTGTCAGACTTGACTGGGAGTCAC	AATGACGCGACATAGTCCGCAAGTAATCTGTTGACAGTGTGTCAGACTTGACTGGGAGTCACTTAGAATTCGCGGCCATAGATTGGCGCGACAT	GTCTTATCATGTGCCTTTCCTAATGACGCGACATAGTCCGCAAGTAATCTGTTGACAGTGTGTCAGACTTGACTGGGAGTCACTTAGAATTCGCGGCCATAGATTGGCGCGACATCCCTATAGTGAGTCGTATTA
Bid	GAAAGAGGATGGCAGCTGTGCTCTACAACC	CCGCAAGTAATCTGTTTAGAATTCGCGGCCATGAAAGAGGATGGCAGCTGTGCTCTACAACCTAGATTGGCGCGACATTAATGACGCGACATAG	GTCTTATCATGTGCCTTTCCTCCGCAAGTAATCTGTTTAGAATTCGCGGCCATGAAAGAGGATGGCAGCTGTGCTCTACAACCTAGATTGGCGCGACATTAATGACGCGACATAGCCCTATAGTGAGTCGTATTA
Bid	CTGAAATACAGAAGCGGAGGGAACATTTGC	TAGAATTCGCGGCCATAGATTGGCGCGACATTCTGAAATACAGAAGCGGAGGGAACATTTGCTAATGACGCGACATAGTCCGCAAGTAATCTGT	GTCTTATCATGTGCCTTTCCTTAGAATTCGCGGCCATAGATTGGCGCGACATTCTGAAATACAGAAGCGGAGGGAACATTTGCTAATGACGCGACATAGTCCGCAAGTAATCTGTCCCTATAGTGAGTCGTATTA
Bid	ACAACGCTTGAGGATACAGTGAGGCCTTGT	AGATTGGCGCGACATTAATGACGCGACATAGTACAACGCTTGAGGATACAGTGAGGCCTTGTTCCGCAAGTAATCTGTTTAGAATTCGCGGCCA	GTCTTATCATGTGCCTTTCCTAGATTGGCGCGACATTAATGACGCGACATAGTACAACGCTTGAGGATACAGTGAGGCCTTGTTCCGCAAGTAATCTGTTTAGAATTCGCGGCCACCCTATAGTGAGTCGTATTA
Bid	CCAGCTTTAAGCAAAGTTCAGCACAAGACG	AATGACGCGACATAGTCCGCAAGTAATCTGTTCCAGCTTTAAGCAAAGTTCAGCACAAGACGTTAGAATTCGCGGCCATAGATTGGCGCGACAT	GTCTTATCATGTGCCTTTCCTAATGACGCGACATAGTCCGCAAGTAATCTGTTCCAGCTTTAAGCAAAGTTCAGCACAAGACGTTAGAATTCGCGGCCATAGATTGGCGCGACATCCCTATAGTGAGTCGTATTA
Bid	CTTGTAGGCTGTGGCGGCTCGTGCTGACGA	CCGCAAGTAATCTGTTTAGAATTCGCGGCCATCTTGTAGGCTGTGGCGGCTCGTGCTGACGATAGATTGGCGCGACATTAATGACGCGACATAG	GTCTTATCATGTGCCTTTCCTCCGCAAGTAATCTGTTTAGAATTCGCGGCCATCTTGTAGGCTGTGGCGGCTCGTGCTGACGATAGATTGGCGCGACATTAATGACGCGACATAGCCCTATAGTGAGTCGTATTA
Bid	ACCATGGCTGGGATGAGTTCAGAACTAGAA	TAGAATTCGCGGCCATAGATTGGCGCGACATTACCATGGCTGGGATGAGTTCAGAACTAGAATAATGACGCGACATAGTCCGCAAGTAATCTGT	GTCTTATCATGTGCCTTTCCTTAGAATTCGCGGCCATAGATTGGCGCGACATTACCATGGCTGGGATGAGTTCAGAACTAGAATAATGACGCGACATAGTCCGCAAGTAATCTGTCCCTATAGTGAGTCGTATTA
Bid	TACAGGTATGATACACCCAAGCCATCACAG	AGATTGGCGCGACATTAATGACGCGACATAGTTACAGGTATGATACACCCAAGCCATCACAGTCCGCAAGTAATCTGTTTAGAATTCGCGGCCA	GTCTTATCATGTGCCTTTCCTAGATTGGCGCGACATTAATGACGCGACATAGTTACAGGTATGATACACCCAAGCCATCACAGTCCGCAAGTAATCTGTTTAGAATTCGCGGCCACCCTATAGTGAGTCGTATTA
Bid	AAGGGCTTTGGCCAGGCAGTTCCTTTTGTC	AATGACGCGACATAGTCCGCAAGTAATCTGTTAAGGGCTTTGGCCAGGCAGTTCCTTTTGTCTTAGAATTCGCGGCCATAGATTGGCGCGACAT	GTCTTATCATGTGCCTTTCCTAATGACGCGACATAGTCCGCAAGTAATCTGTTAAGGGCTTTGGCCAGGCAGTTCCTTTTGTCTTAGAATTCGCGGCCATAGATTGGCGCGACATCCCTATAGTGAGTCGTATTA
Bid	ATGTCTCTGGGGAAGGCTGTCTTCACCTCA	CCGCAAGTAATCTGTTTAGAATTCGCGGCCATATGTCTCTGGGGAAGGCTGTCTTCACCTCATAGATTGGCGCGACATTAATGACGCGACATAG	GTCTTATCATGTGCCTTTCCTCCGCAAGTAATCTGTTTAGAATTCGCGGCCATATGTCTCTGGGGAAGGCTGTCTTCACCTCATAGATTGGCGCGACATTAATGACGCGACATAGCCCTATAGTGAGTCGTATTA
Bid	TGGTCATTATCAGCATGGCCTTGTCGTTCT	TAGAATTCGCGGCCATAGATTGGCGCGACATTTGGTCATTATCAGCATGGCCTTGTCGTTCTTAATGACGCGACATAGTCCGCAAGTAATCTGT	GTCTTATCATGTGCCTTTCCTTAGAATTCGCGGCCATAGATTGGCGCGACATTTGGTCATTATCAGCATGGCCTTGTCGTTCTTAATGACGCGACATAGTCCGCAAGTAATCTGTCCCTATAGTGAGTCGTATTA
Bid	AGCAAAGATGGTGCGTGACTGGCCACTTTT	AGATTGGCGCGACATTAATGACGCGACATAGTAGCAAAGATGGTGCGTGACTGGCCACTTTTTCCGCAAGTAATCTGTTTAGAATTCGCGGCCA	GTCTTATCATGTGCCTTTCCTAGATTGGCGCGACATTAATGACGCGACATAGTAGCAAAGATGGTGCGTGACTGGCCACTTTTTCCGCAAGTAATCTGTTTAGAATTCGCGGCCACCCTATAGTGAGTCGTATTA
Bid	GCGAGATGTCTGGCAATGTTGTGGATGATT	AATGACGCGACATAGTCCGCAAGTAATCTGTTGCGAGATGTCTGGCAATGTTGTGGATGATTTTAGAATTCGCGGCCATAGATTGGCGCGACAT	GTCTTATCATGTGCCTTTCCTAATGACGCGACATAGTCCGCAAGTAATCTGTTGCGAGATGTCTGGCAATGTTGTGGATGATTTTAGAATTCGCGGCCATAGATTGGCGCGACATCCCTATAGTGAGTCGTATTA
Bid	GGATGTTGTGGTCCATCTCATCGCCTATTT	CCGCAAGTAATCTGTTTAGAATTCGCGGCCATGGATGTTGTGGTCCATCTCATCGCCTATTTTAGATTGGCGCGACATTAATGACGCGACATAG	GTCTTATCATGTGCCTTTCCTCCGCAAGTAATCTGTTTAGAATTCGCGGCCATGGATGTTGTGGTCCATCTCATCGCCTATTTTAGATTGGCGCGACATTAATGACGCGACATAGCCCTATAGTGAGTCGTATTA
Bid	CTGTGCGGCTAGCTGTCTCACCAGTGTGGG	TAGAATTCGCGGCCATAGATTGGCGCGACATTCTGTGCGGCTAGCTGTCTCACCAGTGTGGGTAATGACGCGACATAGTCCGCAAGTAATCTGT	GTCTTATCATGTGCCTTTCCTTAGAATTCGCGGCCATAGATTGGCGCGACATTCTGTGCGGCTAGCTGTCTCACCAGTGTGGGTAATGACGCGACATAGTCCGCAAGTAATCTGTCCCTATAGTGAGTCGTATTA
Bid	ACACCAGCAGGTCTGTGATGTGCTCGGCCC	AGATTGGCGCGACATTAATGACGCGACATAGTACACCAGCAGGTCTGTGATGTGCTCGGCCCTCCGCAAGTAATCTGTTTAGAATTCGCGGCCA	GTCTTATCATGTGCCTTTCCTAGATTGGCGCGACATTAATGACGCGACATAGTACACCAGCAGGTCTGTGATGTGCTCGGCCCTCCGCAAGTAATCTGTTTAGAATTCGCGGCCACCCTATAGTGAGTCGTATTA
Bid	GCGAGTACAGCCAGAGCTTTGGAGAAAGCC	AATGACGCGACATAGTCCGCAAGTAATCTGTTGCGAGTACAGCCAGAGCTTTGGAGAAAGCCTTAGAATTCGCGGCCATAGATTGGCGCGACAT	GTCTTATCATGTGCCTTTCCTAATGACGCGACATAGTCCGCAAGTAATCTGTTGCGAGTACAGCCAGAGCTTTGGAGAAAGCCTTAGAATTCGCGGCCATAGATTGGCGCGACATCCCTATAGTGAGTCGTATTA
Bid	TTGCACAGGCAGTTCCCGACCCAGCACCTC	CCGCAAGTAATCTGTTTAGAATTCGCGGCCATTTGCACAGGCAGTTCCCGACCCAGCACCTCTAGATTGGCGCGACATTAATGACGCGACATAG	GTCTTATCATGTGCCTTTCCTCCGCAAGTAATCTGTTTAGAATTCGCGGCCATTTGCACAGGCAGTTCCCGACCCAGCACCTCTAGATTGGCGCGACATTAATGACGCGACATAGCCCTATAGTGAGTCGTATTA
Bid	AGCTCGTCTTCGAGGTCTGCCTCCCAGTAA	TAGAATTCGCGGCCATAGATTGGCGCGACATTAGCTCGTCTTCGAGGTCTGCCTCCCAGTAATAATGACGCGACATAGTCCGCAAGTAATCTGT	GTCTTATCATGTGCCTTTCCTTAGAATTCGCGGCCATAGATTGGCGCGACATTAGCTCGTCTTCGAGGTCTGCCTCCCAGTAATAATGACGCGACATAGTCCGCAAGTAATCTGTCCCTATAGTGAGTCGTATTA
Bid	TTGAAGGAGCGGCTGGCCTGGCTGCCATCT	AGATTGGCGCGACATTAATGACGCGACATAGTTTGAAGGAGCGGCTGGCCTGGCTGCCATCTTCCGCAAGTAATCTGTTTAGAATTCGCGGCCA	GTCTTATCATGTGCCTTTCCTAGATTGGCGCGACATTAATGACGCGACATAGTTTGAAGGAGCGGCTGGCCTGGCTGCCATCTTCCGCAAGTAATCTGTTTAGAATTCGCGGCCACCCTATAGTGAGTCGTATTA
Bid	ACTGCCAGCTCACAGAGTCCAGGGAATCAC	AATGACGCGACATAGTCCGCAAGTAATCTGTTACTGCCAGCTCACAGAGTCCAGGGAATCACTTAGAATTCGCGGCCATAGATTGGCGCGACAT	GTCTTATCATGTGCCTTTCCTAATGACGCGACATAGTCCGCAAGTAATCTGTTACTGCCAGCTCACAGAGTCCAGGGAATCACTTAGAATTCGCGGCCATAGATTGGCGCGACATCCCTATAGTGAGTCGTATTA
Bid	GAGTCCATGGCACAAGCTGTGTAGCTCCAA	CCGCAAGTAATCTGTTTAGAATTCGCGGCCATGAGTCCATGGCACAAGCTGTGTAGCTCCAATAGATTGGCGCGACATTAATGACGCGACATAG	GTCTTATCATGTGCCTTTCCTCCGCAAGTAATCTGTTTAGAATTCGCGGCCATGAGTCCATGGCACAAGCTGTGTAGCTCCAATAGATTGGCGCGACATTAATGACGCGACATAGCCCTATAGTGAGTCGTATTA
Bid	CGGCGCTCTACTCCACCTACCTTTCCTCGT	TAGAATTCGCGGCCATAGATTGGCGCGACATTCGGCGCTCTACTCCACCTACCTTTCCTCGTTAATGACGCGACATAGTCCGCAAGTAATCTGT	GTCTTATCATGTGCCTTTCCTTAGAATTCGCGGCCATAGATTGGCGCGACATTCGGCGCTCTACTCCACCTACCTTTCCTCGTTAATGACGCGACATAGTCCGCAAGTAATCTGTCCCTATAGTGAGTCGTATTA
Bid	TAAGGCAAAGGTTTGCGGAGCCACACTCGG	AGATTGGCGCGACATTAATGACGCGACATAGTTAAGGCAAAGGTTTGCGGAGCCACACTCGGTCCGCAAGTAATCTGTTTAGAATTCGCGGCCA	GTCTTATCATGTGCCTTTCCTAGATTGGCGCGACATTAATGACGCGACATAGTTAAGGCAAAGGTTTGCGGAGCCACACTCGGTCCGCAAGTAATCTGTTTAGAATTCGCGGCCACCCTATAGTGAGTCGTATTA
Bin2	CTCTTCAGAGCTCCGTGTTTTCACTGGTAA	AGCTCGGCCTGTGATTGCCTTATACAGCGTATCTCTTCAGAGCTCCGTGTTTTCACTGGTAATGCGCAATAAACCCTATACTACGCGCGGATAT	GTCTTATCATGTGCCTTTCCTAGCTCGGCCTGTGATTGCCTTATACAGCGTATCTCTTCAGAGCTCCGTGTTTTCACTGGTAATGCGCAATAAACCCTATACTACGCGCGGATATCCCTATAGTGAGTCGTATTA
Bin2	CTGGGCAGGCGAGCTTAGGTCCTTGGCAGT	GCCTTATACAGCGTATGCGCAATAAACCCTATCTGGGCAGGCGAGCTTAGGTCCTTGGCAGTTACTACGCGCGGATATTAGCTCGGCCTGTGAT	GTCTTATCATGTGCCTTTCCTGCCTTATACAGCGTATGCGCAATAAACCCTATCTGGGCAGGCGAGCTTAGGTCCTTGGCAGTTACTACGCGCGGATATTAGCTCGGCCTGTGATCCCTATAGTGAGTCGTATTA
Bin2	TGTACCCTTGGCCCTCTGCTTGAGAAACTT	GCGCAATAAACCCTATACTACGCGCGGATATTTGTACCCTTGGCCCTCTGCTTGAGAAACTTTAGCTCGGCCTGTGATTGCCTTATACAGCGTA	GTCTTATCATGTGCCTTTCCTGCGCAATAAACCCTATACTACGCGCGGATATTTGTACCCTTGGCCCTCTGCTTGAGAAACTTTAGCTCGGCCTGTGATTGCCTTATACAGCGTACCCTATAGTGAGTCGTATTA
Bin2	ACACTGCCTGAGCACGTGGCTTGGATGTGG	ACTACGCGCGGATATTAGCTCGGCCTGTGATTACACTGCCTGAGCACGTGGCTTGGATGTGGTGCCTTATACAGCGTATGCGCAATAAACCCTA	GTCTTATCATGTGCCTTTCCTACTACGCGCGGATATTAGCTCGGCCTGTGATTACACTGCCTGAGCACGTGGCTTGGATGTGGTGCCTTATACAGCGTATGCGCAATAAACCCTACCCTATAGTGAGTCGTATTA
Bin2	TCCCTCCGGCTGGTGCAGACTCCAGCAATG	AGCTCGGCCTGTGATTGCCTTATACAGCGTATTCCCTCCGGCTGGTGCAGACTCCAGCAATGTGCGCAATAAACCCTATACTACGCGCGGATAT	GTCTTATCATGTGCCTTTCCTAGCTCGGCCTGTGATTGCCTTATACAGCGTATTCCCTCCGGCTGGTGCAGACTCCAGCAATGTGCGCAATAAACCCTATACTACGCGCGGATATCCCTATAGTGAGTCGTATTA
Bin2	TTACTGCTCAAGCCTCTGATAAAACGCTCC	GCCTTATACAGCGTATGCGCAATAAACCCTATTTACTGCTCAAGCCTCTGATAAAACGCTCCTACTACGCGCGGATATTAGCTCGGCCTGTGAT	GTCTTATCATGTGCCTTTCCTGCCTTATACAGCGTATGCGCAATAAACCCTATTTACTGCTCAAGCCTCTGATAAAACGCTCCTACTACGCGCGGATATTAGCTCGGCCTGTGATCCCTATAGTGAGTCGTATTA
Bin2	GACGTGCCTAAGGAAGCTTTTCTTTGGCAT	GCGCAATAAACCCTATACTACGCGCGGATATTGACGTGCCTAAGGAAGCTTTTCTTTGGCATTAGCTCGGCCTGTGATTGCCTTATACAGCGTA	GTCTTATCATGTGCCTTTCCTGCGCAATAAACCCTATACTACGCGCGGATATTGACGTGCCTAAGGAAGCTTTTCTTTGGCATTAGCTCGGCCTGTGATTGCCTTATACAGCGTACCCTATAGTGAGTCGTATTA
Bin2	GGCTGGCTGGATGCATGTCCTCTGACCGTG	ACTACGCGCGGATATTAGCTCGGCCTGTGATTGGCTGGCTGGATGCATGTCCTCTGACCGTGTGCCTTATACAGCGTATGCGCAATAAACCCTA	GTCTTATCATGTGCCTTTCCTACTACGCGCGGATATTAGCTCGGCCTGTGATTGGCTGGCTGGATGCATGTCCTCTGACCGTGTGCCTTATACAGCGTATGCGCAATAAACCCTACCCTATAGTGAGTCGTATTA
Bin2	GGAGAGATGACTAAGGAGCGCCGGCTGCTG	AGCTCGGCCTGTGATTGCCTTATACAGCGTATGGAGAGATGACTAAGGAGCGCCGGCTGCTGTGCGCAATAAACCCTATACTACGCGCGGATAT	GTCTTATCATGTGCCTTTCCTAGCTCGGCCTGTGATTGCCTTATACAGCGTATGGAGAGATGACTAAGGAGCGCCGGCTGCTGTGCGCAATAAACCCTATACTACGCGCGGATATCCCTATAGTGAGTCGTATTA
Bin2	TGGTCGCAGAGGGGCTAGTGGGTGAGGTCA	GCCTTATACAGCGTATGCGCAATAAACCCTATTGGTCGCAGAGGGGCTAGTGGGTGAGGTCATACTACGCGCGGATATTAGCTCGGCCTGTGAT	GTCTTATCATGTGCCTTTCCTGCCTTATACAGCGTATGCGCAATAAACCCTATTGGTCGCAGAGGGGCTAGTGGGTGAGGTCATACTACGCGCGGATATTAGCTCGGCCTGTGATCCCTATAGTGAGTCGTATTA
Bin2	CTCTCCCGTGGCTGAGACAGACTCAGGCTC	GCGCAATAAACCCTATACTACGCGCGGATATTCTCTCCCGTGGCTGAGACAGACTCAGGCTCTAGCTCGGCCTGTGATTGCCTTATACAGCGTA	GTCTTATCATGTGCCTTTCCTGCGCAATAAACCCTATACTACGCGCGGATATTCTCTCCCGTGGCTGAGACAGACTCAGGCTCTAGCTCGGCCTGTGATTGCCTTATACAGCGTACCCTATAGTGAGTCGTATTA
Bin2	ACTCTTGACTCTCACAGCTGTCCTCTCCCC	ACTACGCGCGGATATTAGCTCGGCCTGTGATTACTCTTGACTCTCACAGCTGTCCTCTCCCCTGCCTTATACAGCGTATGCGCAATAAACCCTA	GTCTTATCATGTGCCTTTCCTACTACGCGCGGATATTAGCTCGGCCTGTGATTACTCTTGACTCTCACAGCTGTCCTCTCCCCTGCCTTATACAGCGTATGCGCAATAAACCCTACCCTATAGTGAGTCGTATTA
Bin2	CTGGGCTTCATCCGCTTCTTCATCCTTTAA	AGCTCGGCCTGTGATTGCCTTATACAGCGTATCTGGGCTTCATCCGCTTCTTCATCCTTTAATGCGCAATAAACCCTATACTACGCGCGGATAT	GTCTTATCATGTGCCTTTCCTAGCTCGGCCTGTGATTGCCTTATACAGCGTATCTGGGCTTCATCCGCTTCTTCATCCTTTAATGCGCAATAAACCCTATACTACGCGCGGATATCCCTATAGTGAGTCGTATTA
Bin2	TGGGATCCGACCTCAGCTGCAGGAGAGGCT	GCCTTATACAGCGTATGCGCAATAAACCCTATTGGGATCCGACCTCAGCTGCAGGAGAGGCTTACTACGCGCGGATATTAGCTCGGCCTGTGAT	GTCTTATCATGTGCCTTTCCTGCCTTATACAGCGTATGCGCAATAAACCCTATTGGGATCCGACCTCAGCTGCAGGAGAGGCTTACTACGCGCGGATATTAGCTCGGCCTGTGATCCCTATAGTGAGTCGTATTA
Bin2	GAGACTGAGCTGAGGAGCTCAGAGCTTCCT	GCGCAATAAACCCTATACTACGCGCGGATATTGAGACTGAGCTGAGGAGCTCAGAGCTTCCTTAGCTCGGCCTGTGATTGCCTTATACAGCGTA	GTCTTATCATGTGCCTTTCCTGCGCAATAAACCCTATACTACGCGCGGATATTGAGACTGAGCTGAGGAGCTCAGAGCTTCCTTAGCTCGGCCTGTGATTGCCTTATACAGCGTACCCTATAGTGAGTCGTATTA
Bin2	AGGAGTATCCTTCCCTGTCTGACCTCTGCC	ACTACGCGCGGATATTAGCTCGGCCTGTGATTAGGAGTATCCTTCCCTGTCTGACCTCTGCCTGCCTTATACAGCGTATGCGCAATAAACCCTA	GTCTTATCATGTGCCTTTCCTACTACGCGCGGATATTAGCTCGGCCTGTGATTAGGAGTATCCTTCCCTGTCTGACCTCTGCCTGCCTTATACAGCGTATGCGCAATAAACCCTACCCTATAGTGAGTCGTATTA
Bin2	TTGCTCTGCTCTGCTCCCTCGCTGGAGGCT	AGCTCGGCCTGTGATTGCCTTATACAGCGTATTTGCTCTGCTCTGCTCCCTCGCTGGAGGCTTGCGCAATAAACCCTATACTACGCGCGGATAT	GTCTTATCATGTGCCTTTCCTAGCTCGGCCTGTGATTGCCTTATACAGCGTATTTGCTCTGCTCTGCTCCCTCGCTGGAGGCTTGCGCAATAAACCCTATACTACGCGCGGATATCCCTATAGTGAGTCGTATTA
Bin2	GAGCTGACGTCCTCTGGATGGATGCTGCTC	GCCTTATACAGCGTATGCGCAATAAACCCTATGAGCTGACGTCCTCTGGATGGATGCTGCTCTACTACGCGCGGATATTAGCTCGGCCTGTGAT	GTCTTATCATGTGCCTTTCCTGCCTTATACAGCGTATGCGCAATAAACCCTATGAGCTGACGTCCTCTGGATGGATGCTGCTCTACTACGCGCGGATATTAGCTCGGCCTGTGATCCCTATAGTGAGTCGTATTA
Bin2	ACCCTCTGGAGAGCCTGGGGCATTGCAGGA	GCGCAATAAACCCTATACTACGCGCGGATATTACCCTCTGGAGAGCCTGGGGCATTGCAGGATAGCTCGGCCTGTGATTGCCTTATACAGCGTA	GTCTTATCATGTGCCTTTCCTGCGCAATAAACCCTATACTACGCGCGGATATTACCCTCTGGAGAGCCTGGGGCATTGCAGGATAGCTCGGCCTGTGATTGCCTTATACAGCGTACCCTATAGTGAGTCGTATTA
Bin2	ATTAGAAGAGGCGTCTGGGGAGGCCCTGGG	ACTACGCGCGGATATTAGCTCGGCCTGTGATTATTAGAAGAGGCGTCTGGGGAGGCCCTGGGTGCCTTATACAGCGTATGCGCAATAAACCCTA	GTCTTATCATGTGCCTTTCCTACTACGCGCGGATATTAGCTCGGCCTGTGATTATTAGAAGAGGCGTCTGGGGAGGCCCTGGGTGCCTTATACAGCGTATGCGCAATAAACCCTACCCTATAGTGAGTCGTATTA
Bin2	CCTTCCTTTTCTCTGGTTTCTGCTGGTTCT	AGCTCGGCCTGTGATTGCCTTATACAGCGTATCCTTCCTTTTCTCTGGTTTCTGCTGGTTCTTGCGCAATAAACCCTATACTACGCGCGGATAT	GTCTTATCATGTGCCTTTCCTAGCTCGGCCTGTGATTGCCTTATACAGCGTATCCTTCCTTTTCTCTGGTTTCTGCTGGTTCTTGCGCAATAAACCCTATACTACGCGCGGATATCCCTATAGTGAGTCGTATTA
Bin2	CACGGGGCTCTTCTGGGCCTGAACTTCCAG	GCCTTATACAGCGTATGCGCAATAAACCCTATCACGGGGCTCTTCTGGGCCTGAACTTCCAGTACTACGCGCGGATATTAGCTCGGCCTGTGAT	GTCTTATCATGTGCCTTTCCTGCCTTATACAGCGTATGCGCAATAAACCCTATCACGGGGCTCTTCTGGGCCTGAACTTCCAGTACTACGCGCGGATATTAGCTCGGCCTGTGATCCCTATAGTGAGTCGTATTA
Bin2	GCCCTTCACCACAAAGACTTTGTTGGAATG	GCGCAATAAACCCTATACTACGCGCGGATATTGCCCTTCACCACAAAGACTTTGTTGGAATGTAGCTCGGCCTGTGATTGCCTTATACAGCGTA	GTCTTATCATGTGCCTTTCCTGCGCAATAAACCCTATACTACGCGCGGATATTGCCCTTCACCACAAAGACTTTGTTGGAATGTAGCTCGGCCTGTGATTGCCTTATACAGCGTACCCTATAGTGAGTCGTATTA
Bin2	TGGAAGACAGTCACATAGCAGCCAATACGA	ACTACGCGCGGATATTAGCTCGGCCTGTGATTTGGAAGACAGTCACATAGCAGCCAATACGATGCCTTATACAGCGTATGCGCAATAAACCCTA	GTCTTATCATGTGCCTTTCCTACTACGCGCGGATATTAGCTCGGCCTGTGATTTGGAAGACAGTCACATAGCAGCCAATACGATGCCTTATACAGCGTATGCGCAATAAACCCTACCCTATAGTGAGTCGTATTA
Bin2	CTGTAGAAGACGTCTCTCAGGTTGGAAATG	AGCTCGGCCTGTGATTGCCTTATACAGCGTATCTGTAGAAGACGTCTCTCAGGTTGGAAATGTGCGCAATAAACCCTATACTACGCGCGGATAT	GTCTTATCATGTGCCTTTCCTAGCTCGGCCTGTGATTGCCTTATACAGCGTATCTGTAGAAGACGTCTCTCAGGTTGGAAATGTGCGCAATAAACCCTATACTACGCGCGGATATCCCTATAGTGAGTCGTATTA
Bin2	AATCTGGGCCTTGCTGAAGTCTTCTTCTGC	GCCTTATACAGCGTATGCGCAATAAACCCTATAATCTGGGCCTTGCTGAAGTCTTCTTCTGCTACTACGCGCGGATATTAGCTCGGCCTGTGAT	GTCTTATCATGTGCCTTTCCTGCCTTATACAGCGTATGCGCAATAAACCCTATAATCTGGGCCTTGCTGAAGTCTTCTTCTGCTACTACGCGCGGATATTAGCTCGGCCTGTGATCCCTATAGTGAGTCGTATTA
Bin2	CTCCAGGAGTTCCTGGTTCAGATCTTCAAA	GCGCAATAAACCCTATACTACGCGCGGATATTCTCCAGGAGTTCCTGGTTCAGATCTTCAAATAGCTCGGCCTGTGATTGCCTTATACAGCGTA	GTCTTATCATGTGCCTTTCCTGCGCAATAAACCCTATACTACGCGCGGATATTCTCCAGGAGTTCCTGGTTCAGATCTTCAAATAGCTCGGCCTGTGATTGCCTTATACAGCGTACCCTATAGTGAGTCGTATTA
Bin2	CAGTTTCCGGCCCCGCTTGGCAATCCTCTC	ACTACGCGCGGATATTAGCTCGGCCTGTGATTCAGTTTCCGGCCCCGCTTGGCAATCCTCTCTGCCTTATACAGCGTATGCGCAATAAACCCTA	GTCTTATCATGTGCCTTTCCTACTACGCGCGGATATTAGCTCGGCCTGTGATTCAGTTTCCGGCCCCGCTTGGCAATCCTCTCTGCCTTATACAGCGTATGCGCAATAAACCCTACCCTATAGTGAGTCGTATTA
Bin2	TCCAGGTGATGGCGGGCACTATCGTAGTCT	AGCTCGGCCTGTGATTGCCTTATACAGCGTATTCCAGGTGATGGCGGGCACTATCGTAGTCTTGCGCAATAAACCCTATACTACGCGCGGATAT	GTCTTATCATGTGCCTTTCCTAGCTCGGCCTGTGATTGCCTTATACAGCGTATTCCAGGTGATGGCGGGCACTATCGTAGTCTTGCGCAATAAACCCTATACTACGCGCGGATATCCCTATAGTGAGTCGTATTA
Bin2	CGTCATCCTTCTTCTTAGCATTCTGCACGG	GCCTTATACAGCGTATGCGCAATAAACCCTATCGTCATCCTTCTTCTTAGCATTCTGCACGGTACTACGCGCGGATATTAGCTCGGCCTGTGAT	GTCTTATCATGTGCCTTTCCTGCCTTATACAGCGTATGCGCAATAAACCCTATCGTCATCCTTCTTCTTAGCATTCTGCACGGTACTACGCGCGGATATTAGCTCGGCCTGTGATCCCTATAGTGAGTCGTATTA
Bin2	GCCAGTTTCTCTTCATAGTCTTCCCAAAGG	GCGCAATAAACCCTATACTACGCGCGGATATTGCCAGTTTCTCTTCATAGTCTTCCCAAAGGTAGCTCGGCCTGTGATTGCCTTATACAGCGTA	GTCTTATCATGTGCCTTTCCTGCGCAATAAACCCTATACTACGCGCGGATATTGCCAGTTTCTCTTCATAGTCTTCCCAAAGGTAGCTCGGCCTGTGATTGCCTTATACAGCGTACCCTATAGTGAGTCGTATTA
Bin2	CATAATTCTCCATGGTCCTCAAGGCCTGGT	ACTACGCGCGGATATTAGCTCGGCCTGTGATTCATAATTCTCCATGGTCCTCAAGGCCTGGTTGCCTTATACAGCGTATGCGCAATAAACCCTA	GTCTTATCATGTGCCTTTCCTACTACGCGCGGATATTAGCTCGGCCTGTGATTCATAATTCTCCATGGTCCTCAAGGCCTGGTTGCCTTATACAGCGTATGCGCAATAAACCCTACCCTATAGTGAGTCGTATTA
Bin2	CAGGGTCTCTGATACTCTCTTTGAGCTTTC	AGCTCGGCCTGTGATTGCCTTATACAGCGTATCAGGGTCTCTGATACTCTCTTTGAGCTTTCTGCGCAATAAACCCTATACTACGCGCGGATAT	GTCTTATCATGTGCCTTTCCTAGCTCGGCCTGTGATTGCCTTATACAGCGTATCAGGGTCTCTGATACTCTCTTTGAGCTTTCTGCGCAATAAACCCTATACTACGCGCGGATATCCCTATAGTGAGTCGTATTA
Bin2	TGCCCATCCCAGTCGCTGCTGTAGACCTCC	GCCTTATACAGCGTATGCGCAATAAACCCTATTGCCCATCCCAGTCGCTGCTGTAGACCTCCTACTACGCGCGGATATTAGCTCGGCCTGTGAT	GTCTTATCATGTGCCTTTCCTGCCTTATACAGCGTATGCGCAATAAACCCTATTGCCCATCCCAGTCGCTGCTGTAGACCTCCTACTACGCGCGGATATTAGCTCGGCCTGTGATCCCTATAGTGAGTCGTATTA
Bin2	CAGGTCCTTGTACAGCTTGTGGCCTTCTGC	GCGCAATAAACCCTATACTACGCGCGGATATTCAGGTCCTTGTACAGCTTGTGGCCTTCTGCTAGCTCGGCCTGTGATTGCCTTATACAGCGTA	GTCTTATCATGTGCCTTTCCTGCGCAATAAACCCTATACTACGCGCGGATATTCAGGTCCTTGTACAGCTTGTGGCCTTCTGCTAGCTCGGCCTGTGATTGCCTTATACAGCGTACCCTATAGTGAGTCGTATTA
Bin2	GGTTTCTACGGTTTTCCCCAATTTCTGCAG	ACTACGCGCGGATATTAGCTCGGCCTGTGATTGGTTTCTACGGTTTTCCCCAATTTCTGCAGTGCCTTATACAGCGTATGCGCAATAAACCCTA	GTCTTATCATGTGCCTTTCCTACTACGCGCGGATATTAGCTCGGCCTGTGATTGGTTTCTACGGTTTTCCCCAATTTCTGCAGTGCCTTATACAGCGTATGCGCAATAAACCCTACCCTATAGTGAGTCGTATTA
Bin2	TTGCTGGCACTTTGTTCAAATCGCTCGTCT	AGCTCGGCCTGTGATTGCCTTATACAGCGTATTTGCTGGCACTTTGTTCAAATCGCTCGTCTTGCGCAATAAACCCTATACTACGCGCGGATAT	GTCTTATCATGTGCCTTTCCTAGCTCGGCCTGTGATTGCCTTATACAGCGTATTTGCTGGCACTTTGTTCAAATCGCTCGTCTTGCGCAATAAACCCTATACTACGCGCGGATATCCCTATAGTGAGTCGTATTA
Bin2	TGTGGTTTCTAGAGGCCCCTGAGAGGAAGT	GCCTTATACAGCGTATGCGCAATAAACCCTATTGTGGTTTCTAGAGGCCCCTGAGAGGAAGTTACTACGCGCGGATATTAGCTCGGCCTGTGAT	GTCTTATCATGTGCCTTTCCTGCCTTATACAGCGTATGCGCAATAAACCCTATTGTGGTTTCTAGAGGCCCCTGAGAGGAAGTTACTACGCGCGGATATTAGCTCGGCCTGTGATCCCTATAGTGAGTCGTATTA
Bin2	TGCATCTGCTTGGCGAAGAGGCCAGCCGCT	GCGCAATAAACCCTATACTACGCGCGGATATTTGCATCTGCTTGGCGAAGAGGCCAGCCGCTTAGCTCGGCCTGTGATTGCCTTATACAGCGTA	GTCTTATCATGTGCCTTTCCTGCGCAATAAACCCTATACTACGCGCGGATATTTGCATCTGCTTGGCGAAGAGGCCAGCCGCTTAGCTCGGCCTGTGATTGCCTTATACAGCGTACCCTATAGTGAGTCGTATTA
Bmi1	CTCTCCCGATCTCTGCCTTTAATACTACGA	AATTGCATCTTCGCGTCACTCGTACAGCGTTTCTCTCCCGATCTCTGCCTTTAATACTACGATGACTGATTGGATGCATACTACGCGCGGATAT	GTCTTATCATGTGCCTTTCCTAATTGCATCTTCGCGTCACTCGTACAGCGTTTCTCTCCCGATCTCTGCCTTTAATACTACGATGACTGATTGGATGCATACTACGCGCGGATATCCCTATAGTGAGTCGTATTA
Bmi1	ATTCTGCGGGGCCGGGAGGTGTTGCTAAGC	CACTCGTACAGCGTTTGACTGATTGGATGCATATTCTGCGGGGCCGGGAGGTGTTGCTAAGCTACTACGCGCGGATATTAATTGCATCTTCGCG	GTCTTATCATGTGCCTTTCCTCACTCGTACAGCGTTTGACTGATTGGATGCATATTCTGCGGGGCCGGGAGGTGTTGCTAAGCTACTACGCGCGGATATTAATTGCATCTTCGCGCCCTATAGTGAGTCGTATTA
Bmi1	ATGCGAGCCAAGCGGCCATCTTGGAGCGAG	GACTGATTGGATGCATACTACGCGCGGATATTATGCGAGCCAAGCGGCCATCTTGGAGCGAGTAATTGCATCTTCGCGTCACTCGTACAGCGTT	GTCTTATCATGTGCCTTTCCTGACTGATTGGATGCATACTACGCGCGGATATTATGCGAGCCAAGCGGCCATCTTGGAGCGAGTAATTGCATCTTCGCGTCACTCGTACAGCGTTCCCTATAGTGAGTCGTATTA
Bmi1	CTGAGCGGGCGGAAAAGACAATGAAAGTTA	ACTACGCGCGGATATTAATTGCATCTTCGCGTCTGAGCGGGCGGAAAAGACAATGAAAGTTATCACTCGTACAGCGTTTGACTGATTGGATGCA	GTCTTATCATGTGCCTTTCCTACTACGCGCGGATATTAATTGCATCTTCGCGTCTGAGCGGGCGGAAAAGACAATGAAAGTTATCACTCGTACAGCGTTTGACTGATTGGATGCACCCTATAGTGAGTCGTATTA
Bmi1	GGGGATTTAGCTCAGTGATCTTGATTCTGG	AATTGCATCTTCGCGTCACTCGTACAGCGTTTGGGGATTTAGCTCAGTGATCTTGATTCTGGTGACTGATTGGATGCATACTACGCGCGGATAT	GTCTTATCATGTGCCTTTCCTAATTGCATCTTCGCGTCACTCGTACAGCGTTTGGGGATTTAGCTCAGTGATCTTGATTCTGGTGACTGATTGGATGCATACTACGCGCGGATATCCCTATAGTGAGTCGTATTA
Bmi1	GAAGTACCCTCCACACAGGACACACATTAA	CACTCGTACAGCGTTTGACTGATTGGATGCATGAAGTACCCTCCACACAGGACACACATTAATACTACGCGCGGATATTAATTGCATCTTCGCG	GTCTTATCATGTGCCTTTCCTCACTCGTACAGCGTTTGACTGATTGGATGCATGAAGTACCCTCCACACAGGACACACATTAATACTACGCGCGGATATTAATTGCATCTTCGCGCCCTATAGTGAGTCGTATTA
Bmi1	GGACAATACTTGCTGGTCTCCAAGTAACGT	GACTGATTGGATGCATACTACGCGCGGATATTGGACAATACTTGCTGGTCTCCAAGTAACGTTAATTGCATCTTCGCGTCACTCGTACAGCGTT	GTCTTATCATGTGCCTTTCCTGACTGATTGGATGCATACTACGCGCGGATATTGGACAATACTTGCTGGTCTCCAAGTAACGTTAATTGCATCTTCGCGTCACTCGTACAGCGTTCCCTATAGTGAGTCGTATTA
Bmi1	GGTCTGGTTTTGTGAACCTGGACATCACAA	ACTACGCGCGGATATTAATTGCATCTTCGCGTGGTCTGGTTTTGTGAACCTGGACATCACAATCACTCGTACAGCGTTTGACTGATTGGATGCA	GTCTTATCATGTGCCTTTCCTACTACGCGCGGATATTAATTGCATCTTCGCGTGGTCTGGTTTTGTGAACCTGGACATCACAATCACTCGTACAGCGTTTGACTGATTGGATGCACCCTATAGTGAGTCGTATTA
Bmi1	TTCTCCTCGGTCTTCATTGGAGCCATTGGC	AATTGCATCTTCGCGTCACTCGTACAGCGTTTTTCTCCTCGGTCTTCATTGGAGCCATTGGCTGACTGATTGGATGCATACTACGCGCGGATAT	GTCTTATCATGTGCCTTTCCTAATTGCATCTTCGCGTCACTCGTACAGCGTTTTTCTCCTCGGTCTTCATTGGAGCCATTGGCTGACTGATTGGATGCATACTACGCGCGGATATCCCTATAGTGAGTCGTATTA
Bmi1	GCTGCTGGGCATCGTAAGTACCTTTTATCA	CACTCGTACAGCGTTTGACTGATTGGATGCATGCTGCTGGGCATCGTAAGTACCTTTTATCATACTACGCGCGGATATTAATTGCATCTTCGCG	GTCTTATCATGTGCCTTTCCTCACTCGTACAGCGTTTGACTGATTGGATGCATGCTGCTGGGCATCGTAAGTACCTTTTATCATACTACGCGCGGATATTAATTGCATCTTCGCGCCCTATAGTGAGTCGTATTA
Bmi1	CGAACTCTGTATTTCAAAGGTAGTGGGCCA	GACTGATTGGATGCATACTACGCGCGGATATTCGAACTCTGTATTTCAAAGGTAGTGGGCCATAATTGCATCTTCGCGTCACTCGTACAGCGTT	GTCTTATCATGTGCCTTTCCTGACTGATTGGATGCATACTACGCGCGGATATTCGAACTCTGTATTTCAAAGGTAGTGGGCCATAATTGCATCTTCGCGTCACTCGTACAGCGTTCCCTATAGTGAGTCGTATTA
Bmi1	CCCTCTGGTGACTCATCTTCATTCTTTTGC	ACTACGCGCGGATATTAATTGCATCTTCGCGTCCCTCTGGTGACTCATCTTCATTCTTTTGCTCACTCGTACAGCGTTTGACTGATTGGATGCA	GTCTTATCATGTGCCTTTCCTACTACGCGCGGATATTAATTGCATCTTCGCGTCCCTCTGGTGACTCATCTTCATTCTTTTGCTCACTCGTACAGCGTTTGACTGATTGGATGCACCCTATAGTGAGTCGTATTA
Bmi1	ACTTTCCAGCTCTCCAGCATTCGTCAGTCC	AATTGCATCTTCGCGTCACTCGTACAGCGTTTACTTTCCAGCTCTCCAGCATTCGTCAGTCCTGACTGATTGGATGCATACTACGCGCGGATAT	GTCTTATCATGTGCCTTTCCTAATTGCATCTTCGCGTCACTCGTACAGCGTTTACTTTCCAGCTCTCCAGCATTCGTCAGTCCTGACTGATTGGATGCATACTACGCGCGGATATCCCTATAGTGAGTCGTATTA
Bmi1	GCTGGGCTGTTGGCCTTGTCACTCCCAGAG	CACTCGTACAGCGTTTGACTGATTGGATGCATGCTGGGCTGTTGGCCTTGTCACTCCCAGAGTACTACGCGCGGATATTAATTGCATCTTCGCG	GTCTTATCATGTGCCTTTCCTCACTCGTACAGCGTTTGACTGATTGGATGCATGCTGGGCTGTTGGCCTTGTCACTCCCAGAGTACTACGCGCGGATATTAATTGCATCTTCGCGCCCTATAGTGAGTCGTATTA
Bmi1	GCAAACAGGAAGAGGTGGAGGGAACACCTC	GACTGATTGGATGCATACTACGCGCGGATATTGCAAACAGGAAGAGGTGGAGGGAACACCTCTAATTGCATCTTCGCGTCACTCGTACAGCGTT	GTCTTATCATGTGCCTTTCCTGACTGATTGGATGCATACTACGCGCGGATATTGCAAACAGGAAGAGGTGGAGGGAACACCTCTAATTGCATCTTCGCGTCACTCGTACAGCGTTCCCTATAGTGAGTCGTATTA
Bmi1	GTGAGGAGACTGCACTGGAGTGCTGGGACT	ACTACGCGCGGATATTAATTGCATCTTCGCGTGTGAGGAGACTGCACTGGAGTGCTGGGACTTCACTCGTACAGCGTTTGACTGATTGGATGCA	GTCTTATCATGTGCCTTTCCTACTACGCGCGGATATTAATTGCATCTTCGCGTGTGAGGAGACTGCACTGGAGTGCTGGGACTTCACTCGTACAGCGTTTGACTGATTGGATGCACCCTATAGTGAGTCGTATTA
Bmi1	CCATTCATGGTACTGGAAATGTGAGGGAAC	AATTGCATCTTCGCGTCACTCGTACAGCGTTTCCATTCATGGTACTGGAAATGTGAGGGAACTGACTGATTGGATGCATACTACGCGCGGATAT	GTCTTATCATGTGCCTTTCCTAATTGCATCTTCGCGTCACTCGTACAGCGTTTCCATTCATGGTACTGGAAATGTGAGGGAACTGACTGATTGGATGCATACTACGCGCGGATATCCCTATAGTGAGTCGTATTA
Bmi1	ATTGGTGGTTAGCACTGGGGCTGTTGCTGG	CACTCGTACAGCGTTTGACTGATTGGATGCATATTGGTGGTTAGCACTGGGGCTGTTGCTGGTACTACGCGCGGATATTAATTGCATCTTCGCG	GTCTTATCATGTGCCTTTCCTCACTCGTACAGCGTTTGACTGATTGGATGCATATTGGTGGTTAGCACTGGGGCTGTTGCTGGTACTACGCGCGGATATTAATTGCATCTTCGCGCCCTATAGTGAGTCGTATTA
Bmi1	GTGATGATTTTCGAGGTCTACTGGCAAAGG	GACTGATTGGATGCATACTACGCGCGGATATTGTGATGATTTTCGAGGTCTACTGGCAAAGGTAATTGCATCTTCGCGTCACTCGTACAGCGTT	GTCTTATCATGTGCCTTTCCTGACTGATTGGATGCATACTACGCGCGGATATTGTGATGATTTTCGAGGTCTACTGGCAAAGGTAATTGCATCTTCGCGTCACTCGTACAGCGTTCCCTATAGTGAGTCGTATTA
Bmi1	CCTAACCAGATGAAGTTGCTGATGACCCAT	ACTACGCGCGGATATTAATTGCATCTTCGCGTCCTAACCAGATGAAGTTGCTGATGACCCATTCACTCGTACAGCGTTTGACTGATTGGATGCA	GTCTTATCATGTGCCTTTCCTACTACGCGCGGATATTAATTGCATCTTCGCGTCCTAACCAGATGAAGTTGCTGATGACCCATTCACTCGTACAGCGTTTGACTGATTGGATGCACCCTATAGTGAGTCGTATTA
Bmi1	GGAAGCAAACTGGACGACAGTCACATGTAT	AATTGCATCTTCGCGTCACTCGTACAGCGTTTGGAAGCAAACTGGACGACAGTCACATGTATTGACTGATTGGATGCATACTACGCGCGGATAT	GTCTTATCATGTGCCTTTCCTAATTGCATCTTCGCGTCACTCGTACAGCGTTTGGAAGCAAACTGGACGACAGTCACATGTATTGACTGATTGGATGCATACTACGCGCGGATATCCCTATAGTGAGTCGTATTA
Bmi1	GTCTACCCACTGTAGAACATTTCCAGATCC	CACTCGTACAGCGTTTGACTGATTGGATGCATGTCTACCCACTGTAGAACATTTCCAGATCCTACTACGCGCGGATATTAATTGCATCTTCGCG	GTCTTATCATGTGCCTTTCCTCACTCGTACAGCGTTTGACTGATTGGATGCATGTCTACCCACTGTAGAACATTTCCAGATCCTACTACGCGCGGATATTAATTGCATCTTCGCGCCCTATAGTGAGTCGTATTA
Bmi1	GTGGCTGCACAGAATGCAGTATTCTATGCT	GACTGATTGGATGCATACTACGCGCGGATATTGTGGCTGCACAGAATGCAGTATTCTATGCTTAATTGCATCTTCGCGTCACTCGTACAGCGTT	GTCTTATCATGTGCCTTTCCTGACTGATTGGATGCATACTACGCGCGGATATTGTGGCTGCACAGAATGCAGTATTCTATGCTTAATTGCATCTTCGCGTCACTCGTACAGCGTTCCCTATAGTGAGTCGTATTA
Bmi1	CGCAAAGGTCGAACCCATTTGGAGAAGTTT	ACTACGCGCGGATATTAATTGCATCTTCGCGTCGCAAAGGTCGAACCCATTTGGAGAAGTTTTCACTCGTACAGCGTTTGACTGATTGGATGCA	GTCTTATCATGTGCCTTTCCTACTACGCGCGGATATTAATTGCATCTTCGCGTCGCAAAGGTCGAACCCATTTGGAGAAGTTTTCACTCGTACAGCGTTTGACTGATTGGATGCACCCTATAGTGAGTCGTATTA
Bmi1	GTAAGCCTCAGCATTGGGTGCACTGTGATA	AATTGCATCTTCGCGTCACTCGTACAGCGTTTGTAAGCCTCAGCATTGGGTGCACTGTGATATGACTGATTGGATGCATACTACGCGCGGATAT	GTCTTATCATGTGCCTTTCCTAATTGCATCTTCGCGTCACTCGTACAGCGTTTGTAAGCCTCAGCATTGGGTGCACTGTGATATGACTGATTGGATGCATACTACGCGCGGATATCCCTATAGTGAGTCGTATTA
Bmi1	GGAGAAAAGCCAGAACTATGAAGATCTGCC	CACTCGTACAGCGTTTGACTGATTGGATGCATGGAGAAAAGCCAGAACTATGAAGATCTGCCTACTACGCGCGGATATTAATTGCATCTTCGCG	GTCTTATCATGTGCCTTTCCTCACTCGTACAGCGTTTGACTGATTGGATGCATGGAGAAAAGCCAGAACTATGAAGATCTGCCTACTACGCGCGGATATTAATTGCATCTTCGCGCCCTATAGTGAGTCGTATTA
Bmi1	CCAGACGTTACAGTGAAGGCAGATTCCTTT	GACTGATTGGATGCATACTACGCGCGGATATTCCAGACGTTACAGTGAAGGCAGATTCCTTTTAATTGCATCTTCGCGTCACTCGTACAGCGTT	GTCTTATCATGTGCCTTTCCTGACTGATTGGATGCATACTACGCGCGGATATTCCAGACGTTACAGTGAAGGCAGATTCCTTTTAATTGCATCTTCGCGTCACTCGTACAGCGTTCCCTATAGTGAGTCGTATTA
Bmi1	GCAAAACTGAGACTTGGAGGGGTCATTCAT	ACTACGCGCGGATATTAATTGCATCTTCGCGTGCAAAACTGAGACTTGGAGGGGTCATTCATTCACTCGTACAGCGTTTGACTGATTGGATGCA	GTCTTATCATGTGCCTTTCCTACTACGCGCGGATATTAATTGCATCTTCGCGTGCAAAACTGAGACTTGGAGGGGTCATTCATTCACTCGTACAGCGTTTGACTGATTGGATGCACCCTATAGTGAGTCGTATTA
Bmi1	TGGCTGATAAACACACGCTAAGTTCGACCA	AATTGCATCTTCGCGTCACTCGTACAGCGTTTTGGCTGATAAACACACGCTAAGTTCGACCATGACTGATTGGATGCATACTACGCGCGGATAT	GTCTTATCATGTGCCTTTCCTAATTGCATCTTCGCGTCACTCGTACAGCGTTTTGGCTGATAAACACACGCTAAGTTCGACCATGACTGATTGGATGCATACTACGCGCGGATATCCCTATAGTGAGTCGTATTA
Bmi1	CTGCAGACTGCAGACAATGAAATGCTTAGC	CACTCGTACAGCGTTTGACTGATTGGATGCATCTGCAGACTGCAGACAATGAAATGCTTAGCTACTACGCGCGGATATTAATTGCATCTTCGCG	GTCTTATCATGTGCCTTTCCTCACTCGTACAGCGTTTGACTGATTGGATGCATCTGCAGACTGCAGACAATGAAATGCTTAGCTACTACGCGCGGATATTAATTGCATCTTCGCGCCCTATAGTGAGTCGTATTA
Bmi1	GGTTCCCAAAACTTCTGCACACTGTGCTTT	GACTGATTGGATGCATACTACGCGCGGATATTGGTTCCCAAAACTTCTGCACACTGTGCTTTTAATTGCATCTTCGCGTCACTCGTACAGCGTT	GTCTTATCATGTGCCTTTCCTGACTGATTGGATGCATACTACGCGCGGATATTGGTTCCCAAAACTTCTGCACACTGTGCTTTTAATTGCATCTTCGCGTCACTCGTACAGCGTTCCCTATAGTGAGTCGTATTA
Bmi1	GCAGATACTTCTTTCATTGGGCTTTCGAGC	ACTACGCGCGGATATTAATTGCATCTTCGCGTGCAGATACTTCTTTCATTGGGCTTTCGAGCTCACTCGTACAGCGTTTGACTGATTGGATGCA	GTCTTATCATGTGCCTTTCCTACTACGCGCGGATATTAATTGCATCTTCGCGTGCAGATACTTCTTTCATTGGGCTTTCGAGCTCACTCGTACAGCGTTTGACTGATTGGATGCACCCTATAGTGAGTCGTATTA
Bmi1	CTCAGAAGTAAGTCCATCATAGAGGGTGAG	AATTGCATCTTCGCGTCACTCGTACAGCGTTTCTCAGAAGTAAGTCCATCATAGAGGGTGAGTGACTGATTGGATGCATACTACGCGCGGATAT	GTCTTATCATGTGCCTTTCCTAATTGCATCTTCGCGTCACTCGTACAGCGTTTCTCAGAAGTAAGTCCATCATAGAGGGTGAGTGACTGATTGGATGCATACTACGCGCGGATATCCCTATAGTGAGTCGTATTA
Bmi1	GCTTAGTAAGCCATAAGTGCCTCAAACGCA	CACTCGTACAGCGTTTGACTGATTGGATGCATGCTTAGTAAGCCATAAGTGCCTCAAACGCATACTACGCGCGGATATTAATTGCATCTTCGCG	GTCTTATCATGTGCCTTTCCTCACTCGTACAGCGTTTGACTGATTGGATGCATGCTTAGTAAGCCATAAGTGCCTCAAACGCATACTACGCGCGGATATTAATTGCATCTTCGCGCCCTATAGTGAGTCGTATTA
Bmp2	TTTAAAGGAGACGCCGCCTGCCGGCTCCCT	CGCGGTGTTCAGGATTGTCCCGGCGTATCAATTTTAAAGGAGACGCCGCCTGCCGGCTCCCTTGACTGATTGGATGCATTGGATCATTCTACGG	GTCTTATCATGTGCCTTTCCTCGCGGTGTTCAGGATTGTCCCGGCGTATCAATTTTAAAGGAGACGCCGCCTGCCGGCTCCCTTGACTGATTGGATGCATTGGATCATTCTACGGCCCTATAGTGAGTCGTATTA
Bmp2	TCCAACCCGTGTCGTGCCAGTCCCTCGAAG	GTCCCGGCGTATCAATGACTGATTGGATGCATTCCAACCCGTGTCGTGCCAGTCCCTCGAAGTTGGATCATTCTACGGTCGCGGTGTTCAGGAT	GTCTTATCATGTGCCTTTCCTGTCCCGGCGTATCAATGACTGATTGGATGCATTCCAACCCGTGTCGTGCCAGTCCCTCGAAGTTGGATCATTCTACGGTCGCGGTGTTCAGGATCCCTATAGTGAGTCGTATTA
Bmp2	TCTAGCTTCTCCCGGACAGCCGAGGCCACA	GACTGATTGGATGCATTGGATCATTCTACGGTTCTAGCTTCTCCCGGACAGCCGAGGCCACATCGCGGTGTTCAGGATTGTCCCGGCGTATCAA	GTCTTATCATGTGCCTTTCCTGACTGATTGGATGCATTGGATCATTCTACGGTTCTAGCTTCTCCCGGACAGCCGAGGCCACATCGCGGTGTTCAGGATTGTCCCGGCGTATCAACCCTATAGTGAGTCGTATTA
Bmp2	TGCTCCGGACTCCCGGTTCTTAGCGTCGGT	TGGATCATTCTACGGTCGCGGTGTTCAGGATTTGCTCCGGACTCCCGGTTCTTAGCGTCGGTTGTCCCGGCGTATCAATGACTGATTGGATGCA	GTCTTATCATGTGCCTTTCCTTGGATCATTCTACGGTCGCGGTGTTCAGGATTTGCTCCGGACTCCCGGTTCTTAGCGTCGGTTGTCCCGGCGTATCAATGACTGATTGGATGCACCCTATAGTGAGTCGTATTA
Bmp2	GTCAGAGTGGCCCCGCATTGAGGGTAAGAC	CGCGGTGTTCAGGATTGTCCCGGCGTATCAATGTCAGAGTGGCCCCGCATTGAGGGTAAGACTGACTGATTGGATGCATTGGATCATTCTACGG	GTCTTATCATGTGCCTTTCCTCGCGGTGTTCAGGATTGTCCCGGCGTATCAATGTCAGAGTGGCCCCGCATTGAGGGTAAGACTGACTGATTGGATGCATTGGATCATTCTACGGCCCTATAGTGAGTCGTATTA
Bmp2	TGTGGCAGCCTGGGGTCCACTCACTCTTCC	GTCCCGGCGTATCAATGACTGATTGGATGCATTGTGGCAGCCTGGGGTCCACTCACTCTTCCTTGGATCATTCTACGGTCGCGGTGTTCAGGAT	GTCTTATCATGTGCCTTTCCTGTCCCGGCGTATCAATGACTGATTGGATGCATTGTGGCAGCCTGGGGTCCACTCACTCTTCCTTGGATCATTCTACGGTCGCGGTGTTCAGGATCCCTATAGTGAGTCGTATTA
Bmp2	ATTCTCGAGACAGTCCAGCCGCGCGTCTCG	GACTGATTGGATGCATTGGATCATTCTACGGTATTCTCGAGACAGTCCAGCCGCGCGTCTCGTCGCGGTGTTCAGGATTGTCCCGGCGTATCAA	GTCTTATCATGTGCCTTTCCTGACTGATTGGATGCATTGGATCATTCTACGGTATTCTCGAGACAGTCCAGCCGCGCGTCTCGTCGCGGTGTTCAGGATTGTCCCGGCGTATCAACCCTATAGTGAGTCGTATTA
Bmp2	TCTGCATCCCTCAGCCTGACTCTGGCGCAC	TGGATCATTCTACGGTCGCGGTGTTCAGGATTTCTGCATCCCTCAGCCTGACTCTGGCGCACTGTCCCGGCGTATCAATGACTGATTGGATGCA	GTCTTATCATGTGCCTTTCCTTGGATCATTCTACGGTCGCGGTGTTCAGGATTTCTGCATCCCTCAGCCTGACTCTGGCGCACTGTCCCGGCGTATCAATGACTGATTGGATGCACCCTATAGTGAGTCGTATTA
Bmp2	AAGGCTGAGGCAAGGCTGCTGCTGTCGTCG	CGCGGTGTTCAGGATTGTCCCGGCGTATCAATAAGGCTGAGGCAAGGCTGCTGCTGTCGTCGTGACTGATTGGATGCATTGGATCATTCTACGG	GTCTTATCATGTGCCTTTCCTCGCGGTGTTCAGGATTGTCCCGGCGTATCAATAAGGCTGAGGCAAGGCTGCTGCTGTCGTCGTGACTGATTGGATGCATTGGATCATTCTACGGCCCTATAGTGAGTCGTATTA
Bmp2	CAAGTGCTGACACACAGCCTCGAGCAGGGG	GTCCCGGCGTATCAATGACTGATTGGATGCATCAAGTGCTGACACACAGCCTCGAGCAGGGGTTGGATCATTCTACGGTCGCGGTGTTCAGGAT	GTCTTATCATGTGCCTTTCCTGTCCCGGCGTATCAATGACTGATTGGATGCATCAAGTGCTGACACACAGCCTCGAGCAGGGGTTGGATCATTCTACGGTCGCGGTGTTCAGGATCCCTATAGTGAGTCGTATTA
Bmp2	CACTCTCCCGGCAAGTTCAAGAAGTCTCCA	GACTGATTGGATGCATTGGATCATTCTACGGTCACTCTCCCGGCAAGTTCAAGAAGTCTCCATCGCGGTGTTCAGGATTGTCCCGGCGTATCAA	GTCTTATCATGTGCCTTTCCTGACTGATTGGATGCATTGGATCATTCTACGGTCACTCTCCCGGCAAGTTCAAGAAGTCTCCATCGCGGTGTTCAGGATTGTCCCGGCGTATCAACCCTATAGTGAGTCGTATTA
Bmp2	TGATCGGGCTGGAGGCGGCAAGACTGGATC	TGGATCATTCTACGGTCGCGGTGTTCAGGATTTGATCGGGCTGGAGGCGGCAAGACTGGATCTGTCCCGGCGTATCAATGACTGATTGGATGCA	GTCTTATCATGTGCCTTTCCTTGGATCATTCTACGGTCGCGGTGTTCAGGATTTGATCGGGCTGGAGGCGGCAAGACTGGATCTGTCCCGGCGTATCAATGACTGATTGGATGCACCCTATAGTGAGTCGTATTA
Bmp2	TAGGGAACTGTGTCTTGGGGTGGGCCCAGC	CGCGGTGTTCAGGATTGTCCCGGCGTATCAATTAGGGAACTGTGTCTTGGGGTGGGCCCAGCTGACTGATTGGATGCATTGGATCATTCTACGG	GTCTTATCATGTGCCTTTCCTCGCGGTGTTCAGGATTGTCCCGGCGTATCAATTAGGGAACTGTGTCTTGGGGTGGGCCCAGCTGACTGATTGGATGCATTGGATCATTCTACGGCCCTATAGTGAGTCGTATTA
Bmp2	TGGAGCAGCAACTGGGCTTCTGTTGCTTTT	GTCCCGGCGTATCAATGACTGATTGGATGCATTGGAGCAGCAACTGGGCTTCTGTTGCTTTTTTGGATCATTCTACGGTCGCGGTGTTCAGGAT	GTCTTATCATGTGCCTTTCCTGTCCCGGCGTATCAATGACTGATTGGATGCATTGGAGCAGCAACTGGGCTTCTGTTGCTTTTTTGGATCATTCTACGGTCGCGGTGTTCAGGATCCCTATAGTGAGTCGTATTA
Bmp2	CGTCCATTGAGAGAGTCTCCACATGGAAAA	GACTGATTGGATGCATTGGATCATTCTACGGTCGTCCATTGAGAGAGTCTCCACATGGAAAATCGCGGTGTTCAGGATTGTCCCGGCGTATCAA	GTCTTATCATGTGCCTTTCCTGACTGATTGGATGCATTGGATCATTCTACGGTCGTCCATTGAGAGAGTCTCCACATGGAAAATCGCGGTGTTCAGGATTGTCCCGGCGTATCAACCCTATAGTGAGTCGTATTA
Bmp2	GACCGCAGTCCGTCTAAGAAGCACTAGGGG	TGGATCATTCTACGGTCGCGGTGTTCAGGATTGACCGCAGTCCGTCTAAGAAGCACTAGGGGTGTCCCGGCGTATCAATGACTGATTGGATGCA	GTCTTATCATGTGCCTTTCCTTGGATCATTCTACGGTCGCGGTGTTCAGGATTGACCGCAGTCCGTCTAAGAAGCACTAGGGGTGTCCCGGCGTATCAATGACTGATTGGATGCACCCTATAGTGAGTCGTATTA
Bmp2	TAGAAGACAGCGGGTCCCGGCCACCATGGT	CGCGGTGTTCAGGATTGTCCCGGCGTATCAATTAGAAGACAGCGGGTCCCGGCCACCATGGTTGACTGATTGGATGCATTGGATCATTCTACGG	GTCTTATCATGTGCCTTTCCTCGCGGTGTTCAGGATTGTCCCGGCGTATCAATTAGAAGACAGCGGGTCCCGGCCACCATGGTTGACTGATTGGATGCATTGGATCATTCTACGGCCCTATAGTGAGTCGTATTA
Bmp2	TTCTTGCGGCCCAGCTCTGGAATGAGGCCG	GTCCCGGCGTATCAATGACTGATTGGATGCATTTCTTGCGGCCCAGCTCTGGAATGAGGCCGTTGGATCATTCTACGGTCGCGGTGTTCAGGAT	GTCTTATCATGTGCCTTTCCTGTCCCGGCGTATCAATGACTGATTGGATGCATTTCTTGCGGCCCAGCTCTGGAATGAGGCCGTTGGATCATTCTACGGTCGCGGTGTTCAGGATCCCTATAGTGAGTCGTATTA
Bmp2	AGGACGTCTTCCGAAGGCCGGGACAAGGGT	GACTGATTGGATGCATTGGATCATTCTACGGTAGGACGTCTTCCGAAGGCCGGGACAAGGGTTCGCGGTGTTCAGGATTGTCCCGGCGTATCAA	GTCTTATCATGTGCCTTTCCTGACTGATTGGATGCATTGGATCATTCTACGGTAGGACGTCTTCCGAAGGCCGGGACAAGGGTTCGCGGTGTTCAGGATTGTCCCGGCGTATCAACCCTATAGTGAGTCGTATTA
Bmp2	TGCCTGCGGTACAGATCTAGCATATAGGGG	TGGATCATTCTACGGTCGCGGTGTTCAGGATTTGCCTGCGGTACAGATCTAGCATATAGGGGTGTCCCGGCGTATCAATGACTGATTGGATGCA	GTCTTATCATGTGCCTTTCCTTGGATCATTCTACGGTCGCGGTGTTCAGGATTTGCCTGCGGTACAGATCTAGCATATAGGGGTGTCCCGGCGTATCAATGACTGATTGGATGCACCCTATAGTGAGTCGTATTA
Bmp2	TCGTGATGGAAGCTGCGCACGGTGTTGGCG	CGCGGTGTTCAGGATTGTCCCGGCGTATCAATTCGTGATGGAAGCTGCGCACGGTGTTGGCGTGACTGATTGGATGCATTGGATCATTCTACGG	GTCTTATCATGTGCCTTTCCTCGCGGTGTTCAGGATTGTCCCGGCGTATCAATTCGTGATGGAAGCTGCGCACGGTGTTGGCGTGACTGATTGGATGCATTGGATCATTCTACGGCCCTATAGTGAGTCGTATTA
Bmp2	CCCACTCATCTCTGGAAGTTCCTCCACGGC	GTCCCGGCGTATCAATGACTGATTGGATGCATCCCACTCATCTCTGGAAGTTCCTCCACGGCTTGGATCATTCTACGGTCGCGGTGTTCAGGAT	GTCTTATCATGTGCCTTTCCTGTCCCGGCGTATCAATGACTGATTGGATGCATCCCACTCATCTCTGGAAGTTCCTCCACGGCTTGGATCATTCTACGGTCGCGGTGTTCAGGATCCCTATAGTGAGTCGTATTA
Bmp2	CTTAAATTGAAGAAGAAGCGCCGGGCCGTT	GACTGATTGGATGCATTGGATCATTCTACGGTCTTAAATTGAAGAAGAAGCGCCGGGCCGTTTCGCGGTGTTCAGGATTGTCCCGGCGTATCAA	GTCTTATCATGTGCCTTTCCTGACTGATTGGATGCATTGGATCATTCTACGGTCTTAAATTGAAGAAGAAGCGCCGGGCCGTTTCGCGGTGTTCAGGATTGTCCCGGCGTATCAACCCTATAGTGAGTCGTATTA
Bmp2	CAGATGTGAGAAACTCGTCACTGGGGACAG	TGGATCATTCTACGGTCGCGGTGTTCAGGATTCAGATGTGAGAAACTCGTCACTGGGGACAGTGTCCCGGCGTATCAATGACTGATTGGATGCA	GTCTTATCATGTGCCTTTCCTTGGATCATTCTACGGTCGCGGTGTTCAGGATTCAGATGTGAGAAACTCGTCACTGGGGACAGTGTCCCGGCGTATCAATGACTGATTGGATGCACCCTATAGTGAGTCGTATTA
Bmp2	CTGTATCTGTTCCCGGAAGATCTGGAGTTC	CGCGGTGTTCAGGATTGTCCCGGCGTATCAATCTGTATCTGTTCCCGGAAGATCTGGAGTTCTGACTGATTGGATGCATTGGATCATTCTACGG	GTCTTATCATGTGCCTTTCCTCGCGGTGTTCAGGATTGTCCCGGCGTATCAATCTGTATCTGTTCCCGGAAGATCTGGAGTTCTGACTGATTGGATGCATTGGATCATTCTACGGCCCTATAGTGAGTCGTATTA
Bmp2	CGGTGCTGGAAACTACTGTTTCCCAAAGCT	GTCCCGGCGTATCAATGACTGATTGGATGCATCGGTGCTGGAAACTACTGTTTCCCAAAGCTTTGGATCATTCTACGGTCGCGGTGTTCAGGAT	GTCTTATCATGTGCCTTTCCTGTCCCGGCGTATCAATGACTGATTGGATGCATCGGTGCTGGAAACTACTGTTTCCCAAAGCTTTGGATCATTCTACGGTCGCGGTGTTCAGGATCCCTATAGTGAGTCGTATTA
Bmp2	TCACTAACCTGGTGTCCAATAGTCTGGTCA	GACTGATTGGATGCATTGGATCATTCTACGGTTCACTAACCTGGTGTCCAATAGTCTGGTCATCGCGGTGTTCAGGATTGTCCCGGCGTATCAA	GTCTTATCATGTGCCTTTCCTGACTGATTGGATGCATTGGATCATTCTACGGTTCACTAACCTGGTGTCCAATAGTCTGGTCATCGCGGTGTTCAGGATTGTCCCGGCGTATCAACCCTATAGTGAGTCGTATTA
Bmp2	GTCGAAGCTCTCCCACTGACTTGTGTTCTG	TGGATCATTCTACGGTCGCGGTGTTCAGGATTGTCGAAGCTCTCCCACTGACTTGTGTTCTGTGTCCCGGCGTATCAATGACTGATTGGATGCA	GTCTTATCATGTGCCTTTCCTTGGATCATTCTACGGTCGCGGTGTTCAGGATTGTCGAAGCTCTCCCACTGACTTGTGTTCTGTGTCCCGGCGTATCAATGACTGATTGGATGCACCCTATAGTGAGTCGTATTA
Bmp2	TGTGTGGTCCACCGCATCACAGCTGGGGTG	CGCGGTGTTCAGGATTGTCCCGGCGTATCAATTGTGTGGTCCACCGCATCACAGCTGGGGTGTGACTGATTGGATGCATTGGATCATTCTACGG	GTCTTATCATGTGCCTTTCCTCGCGGTGTTCAGGATTGTCCCGGCGTATCAATTGTGTGGTCCACCGCATCACAGCTGGGGTGTGACTGATTGGATGCATTGGATCATTCTACGGCCCTATAGTGAGTCGTATTA
Bmp2	CTTCCACCACAAACCCATGGTTGGTGTGTC	GTCCCGGCGTATCAATGACTGATTGGATGCATCTTCCACCACAAACCCATGGTTGGTGTGTCTTGGATCATTCTACGGTCGCGGTGTTCAGGAT	GTCTTATCATGTGCCTTTCCTGTCCCGGCGTATCAATGACTGATTGGATGCATCTTCCACCACAAACCCATGGTTGGTGTGTCTTGGATCATTCTACGGTCGCGGTGTTCAGGATCCCTATAGTGAGTCGTATTA
Bmp2	GGAGACACCTGGGTTCTCCTCTAAATGGGC	GACTGATTGGATGCATTGGATCATTCTACGGTGGAGACACCTGGGTTCTCCTCTAAATGGGCTCGCGGTGTTCAGGATTGTCCCGGCGTATCAA	GTCTTATCATGTGCCTTTCCTGACTGATTGGATGCATTGGATCATTCTACGGTGGAGACACCTGGGTTCTCCTCTAAATGGGCTCGCGGTGTTCAGGATTGTCCCGGCGTATCAACCCTATAGTGAGTCGTATTA
Bmp2	TGCAAAGACCTGCTAATCCTCACATGTCTC	TGGATCATTCTACGGTCGCGGTGTTCAGGATTTGCAAAGACCTGCTAATCCTCACATGTCTCTGTCCCGGCGTATCAATGACTGATTGGATGCA	GTCTTATCATGTGCCTTTCCTTGGATCATTCTACGGTCGCGGTGTTCAGGATTTGCAAAGACCTGCTAATCCTCACATGTCTCTGTCCCGGCGTATCAATGACTGATTGGATGCACCCTATAGTGAGTCGTATTA
Bmp2	GCCTTATCTGTGACCAGCTGTGTTCATCTT	CGCGGTGTTCAGGATTGTCCCGGCGTATCAATGCCTTATCTGTGACCAGCTGTGTTCATCTTTGACTGATTGGATGCATTGGATCATTCTACGG	GTCTTATCATGTGCCTTTCCTCGCGGTGTTCAGGATTGTCCCGGCGTATCAATGCCTTATCTGTGACCAGCTGTGTTCATCTTTGACTGATTGGATGCATTGGATCATTCTACGGCCCTATAGTGAGTCGTATTA
Bmp2	GCGGATGTCCTTTTCCATCATGTCCAAAAG	GTCCCGGCGTATCAATGACTGATTGGATGCATGCGGATGTCCTTTTCCATCATGTCCAAAAGTTGGATCATTCTACGGTCGCGGTGTTCAGGAT	GTCTTATCATGTGCCTTTCCTGTCCCGGCGTATCAATGACTGATTGGATGCATGCGGATGTCCTTTTCCATCATGTCCAAAAGTTGGATCATTCTACGGTCGCGGTGTTCAGGATCCCTATAGTGAGTCGTATTA
Bmp2	GTGTTTGGCTTGACGCTTTTCTCGTTTGTG	GACTGATTGGATGCATTGGATCATTCTACGGTGTGTTTGGCTTGACGCTTTTCTCGTTTGTGTCGCGGTGTTCAGGATTGTCCCGGCGTATCAA	GTCTTATCATGTGCCTTTCCTGACTGATTGGATGCATTGGATCATTCTACGGTGTGTTTGGCTTGACGCTTTTCTCGTTTGTGTCGCGGTGTTCAGGATTGTCCCGGCGTATCAACCCTATAGTGAGTCGTATTA
Bmp2	TTGCAGCTGGACTTGAGGCGCTTCCGCTGT	TGGATCATTCTACGGTCGCGGTGTTCAGGATTTTGCAGCTGGACTTGAGGCGCTTCCGCTGTTGTCCCGGCGTATCAATGACTGATTGGATGCA	GTCTTATCATGTGCCTTTCCTTGGATCATTCTACGGTCGCGGTGTTCAGGATTTTGCAGCTGGACTTGAGGCGCTTCCGCTGTTGTCCCGGCGTATCAATGACTGATTGGATGCACCCTATAGTGAGTCGTATTA
Bmp2	CATCACTGAAGTCCACATACAAAGGGTGTC	CGCGGTGTTCAGGATTGTCCCGGCGTATCAATCATCACTGAAGTCCACATACAAAGGGTGTCTGACTGATTGGATGCATTGGATCATTCTACGG	GTCTTATCATGTGCCTTTCCTCGCGGTGTTCAGGATTGTCCCGGCGTATCAATCATCACTGAAGTCCACATACAAAGGGTGTCTGACTGATTGGATGCATTGGATCATTCTACGGCCCTATAGTGAGTCGTATTA
Bmp2	CGGAGGTGCCACGATCCAGTCATTCCACCC	GTCCCGGCGTATCAATGACTGATTGGATGCATCGGAGGTGCCACGATCCAGTCATTCCACCCTTGGATCATTCTACGGTCGCGGTGTTCAGGAT	GTCTTATCATGTGCCTTTCCTGTCCCGGCGTATCAATGACTGATTGGATGCATCGGAGGTGCCACGATCCAGTCATTCCACCCTTGGATCATTCTACGGTCGCGGTGTTCAGGATCCCTATAGTGAGTCGTATTA
Bmp2	CACTCCCCATGGCAGTAAAAGGCATGATAG	GACTGATTGGATGCATTGGATCATTCTACGGTCACTCCCCATGGCAGTAAAAGGCATGATAGTCGCGGTGTTCAGGATTGTCCCGGCGTATCAA	GTCTTATCATGTGCCTTTCCTGACTGATTGGATGCATTGGATCATTCTACGGTCACTCCCCATGGCAGTAAAAGGCATGATAGTCGCGGTGTTCAGGATTGTCCCGGCGTATCAACCCTATAGTGAGTCGTATTA
Bmp2	TGGAGTTCAGGTGGTCAGCAAGGGGAAAAG	TGGATCATTCTACGGTCGCGGTGTTCAGGATTTGGAGTTCAGGTGGTCAGCAAGGGGAAAAGTGTCCCGGCGTATCAATGACTGATTGGATGCA	GTCTTATCATGTGCCTTTCCTTGGATCATTCTACGGTCGCGGTGTTCAGGATTTGGAGTTCAGGTGGTCAGCAAGGGGAAAAGTGTCCCGGCGTATCAATGACTGATTGGATGCACCCTATAGTGAGTCGTATTA
Bmp2	GTACAACATGGAGATTGCGCTGAGCTCTGT	CGCGGTGTTCAGGATTGTCCCGGCGTATCAATGTACAACATGGAGATTGCGCTGAGCTCTGTTGACTGATTGGATGCATTGGATCATTCTACGG	GTCTTATCATGTGCCTTTCCTCGCGGTGTTCAGGATTGTCCCGGCGTATCAATGTACAACATGGAGATTGCGCTGAGCTCTGTTGACTGATTGGATGCATTGGATCATTCTACGGCCCTATAGTGAGTCGTATTA
Bmp2	CTCAGCAACCTTCCATGTAGACTTTGCATC	GTCCCGGCGTATCAATGACTGATTGGATGCATCTCAGCAACCTTCCATGTAGACTTTGCATCTTGGATCATTCTACGGTCGCGGTGTTCAGGAT	GTCTTATCATGTGCCTTTCCTGTCCCGGCGTATCAATGACTGATTGGATGCATCTCAGCAACCTTCCATGTAGACTTTGCATCTTGGATCATTCTACGGTCGCGGTGTTCAGGATCCCTATAGTGAGTCGTATTA
Bmp2	GGACAACCACTCTGCAACATTCCTGAGAAT	GACTGATTGGATGCATTGGATCATTCTACGGTGGACAACCACTCTGCAACATTCCTGAGAATTCGCGGTGTTCAGGATTGTCCCGGCGTATCAA	GTCTTATCATGTGCCTTTCCTGACTGATTGGATGCATTGGATCATTCTACGGTGGACAACCACTCTGCAACATTCCTGAGAATTCGCGGTGTTCAGGATTGTCCCGGCGTATCAACCCTATAGTGAGTCGTATTA
Bmp2	GGTGGCGAGAGCTTTTCTATCAGATCAGTA	TGGATCATTCTACGGTCGCGGTGTTCAGGATTGGTGGCGAGAGCTTTTCTATCAGATCAGTATGTCCCGGCGTATCAATGACTGATTGGATGCA	GTCTTATCATGTGCCTTTCCTTGGATCATTCTACGGTCGCGGTGTTCAGGATTGGTGGCGAGAGCTTTTCTATCAGATCAGTATGTCCCGGCGTATCAATGACTGATTGGATGCACCCTATAGTGAGTCGTATTA
Bmp2	GCCATCATCACTTCCTGACATAGTCACAGT	CGCGGTGTTCAGGATTGTCCCGGCGTATCAATGCCATCATCACTTCCTGACATAGTCACAGTTGACTGATTGGATGCATTGGATCATTCTACGG	GTCTTATCATGTGCCTTTCCTCGCGGTGTTCAGGATTGTCCCGGCGTATCAATGCCATCATCACTTCCTGACATAGTCACAGTTGACTGATTGGATGCATTGGATCATTCTACGGCCCTATAGTGAGTCGTATTA
Bmp2	CCCCTGGAAGGGATTATAGGCTTAAGAAAG	GTCCCGGCGTATCAATGACTGATTGGATGCATCCCCTGGAAGGGATTATAGGCTTAAGAAAGTTGGATCATTCTACGGTCGCGGTGTTCAGGAT	GTCTTATCATGTGCCTTTCCTGTCCCGGCGTATCAATGACTGATTGGATGCATCCCCTGGAAGGGATTATAGGCTTAAGAAAGTTGGATCATTCTACGGTCGCGGTGTTCAGGATCCCTATAGTGAGTCGTATTA
Bmp2	CCAATTTCTGCTTCTTTATGAGGGCCCACA	GACTGATTGGATGCATTGGATCATTCTACGGTCCAATTTCTGCTTCTTTATGAGGGCCCACATCGCGGTGTTCAGGATTGTCCCGGCGTATCAA	GTCTTATCATGTGCCTTTCCTGACTGATTGGATGCATTGGATCATTCTACGGTCCAATTTCTGCTTCTTTATGAGGGCCCACATCGCGGTGTTCAGGATTGTCCCGGCGTATCAACCCTATAGTGAGTCGTATTA
Bmp2	GTCAGAGAACAGGGTGCAGGCAGGAAACAT	TGGATCATTCTACGGTCGCGGTGTTCAGGATTGTCAGAGAACAGGGTGCAGGCAGGAAACATTGTCCCGGCGTATCAATGACTGATTGGATGCA	GTCTTATCATGTGCCTTTCCTTGGATCATTCTACGGTCGCGGTGTTCAGGATTGTCAGAGAACAGGGTGCAGGCAGGAAACATTGTCCCGGCGTATCAATGACTGATTGGATGCACCCTATAGTGAGTCGTATTA
Bmp4	CACTGGTCCCTGGGATGTTCTCCAGATGTT	AGCTCGGCCTGTGATTTATCGCAACCGACCTTCACTGGTCCCTGGGATGTTCTCCAGATGTTTGTCCTAGAGGTAGTTTAACGCGTAGGCTAGA	GTCTTATCATGTGCCTTTCCTAGCTCGGCCTGTGATTTATCGCAACCGACCTTCACTGGTCCCTGGGATGTTCTCCAGATGTTTGTCCTAGAGGTAGTTTAACGCGTAGGCTAGACCCTATAGTGAGTCGTATTA
Bmp4	GAGGTTGAAGAGGAAACGAAAAGCAGAGCT	TATCGCAACCGACCTTGTCCTAGAGGTAGTTTGAGGTTGAAGAGGAAACGAAAAGCAGAGCTTAACGCGTAGGCTAGATAGCTCGGCCTGTGAT	GTCTTATCATGTGCCTTTCCTTATCGCAACCGACCTTGTCCTAGAGGTAGTTTGAGGTTGAAGAGGAAACGAAAAGCAGAGCTTAACGCGTAGGCTAGATAGCTCGGCCTGTGATCCCTATAGTGAGTCGTATTA
Bmp4	GAGGAGATCACCTCATTCTCTGGGATGCTG	GTCCTAGAGGTAGTTTAACGCGTAGGCTAGATGAGGAGATCACCTCATTCTCTGGGATGCTGTAGCTCGGCCTGTGATTTATCGCAACCGACCT	GTCTTATCATGTGCCTTTCCTGTCCTAGAGGTAGTTTAACGCGTAGGCTAGATGAGGAGATCACCTCATTCTCTGGGATGCTGTAGCTCGGCCTGTGATTTATCGCAACCGACCTCCCTATAGTGAGTCGTATTA
Bmp4	TCCACCTGCTCCCGAAAGAGCCGGAGCTCT	AACGCGTAGGCTAGATAGCTCGGCCTGTGATTTCCACCTGCTCCCGAAAGAGCCGGAGCTCTTTATCGCAACCGACCTTGTCCTAGAGGTAGTT	GTCTTATCATGTGCCTTTCCTAACGCGTAGGCTAGATAGCTCGGCCTGTGATTTCCACCTGCTCCCGAAAGAGCCGGAGCTCTTTATCGCAACCGACCTTGTCCTAGAGGTAGTTCCCTATAGTGAGTCGTATTA
Bmp4	TACGGTGGAAGCCCTGTTCCCAGTCAGGGC	AGCTCGGCCTGTGATTTATCGCAACCGACCTTTACGGTGGAAGCCCTGTTCCCAGTCAGGGCTGTCCTAGAGGTAGTTTAACGCGTAGGCTAGA	GTCTTATCATGTGCCTTTCCTAGCTCGGCCTGTGATTTATCGCAACCGACCTTTACGGTGGAAGCCCTGTTCCCAGTCAGGGCTGTCCTAGAGGTAGTTTAACGCGTAGGCTAGACCCTATAGTGAGTCGTATTA
Bmp4	ATGGACTAGTCTGGTGTCCAGTAGTCGTGT	TATCGCAACCGACCTTGTCCTAGAGGTAGTTTATGGACTAGTCTGGTGTCCAGTAGTCGTGTTAACGCGTAGGCTAGATAGCTCGGCCTGTGAT	GTCTTATCATGTGCCTTTCCTTATCGCAACCGACCTTGTCCTAGAGGTAGTTTATGGACTAGTCTGGTGTCCAGTAGTCGTGTTAACGCGTAGGCTAGATAGCTCGGCCTGTGATCCCTATAGTGAGTCGTATTA
Bmp4	ACATCGAAAGTTTCCCACCGTGTCACATTG	GTCCTAGAGGTAGTTTAACGCGTAGGCTAGATACATCGAAAGTTTCCCACCGTGTCACATTGTAGCTCGGCCTGTGATTTATCGCAACCGACCT	GTCTTATCATGTGCCTTTCCTGTCCTAGAGGTAGTTTAACGCGTAGGCTAGATACATCGAAAGTTTCCCACCGTGTCACATTGTAGCTCGGCCTGTGATTTATCGCAACCGACCTCCCTATAGTGAGTCGTATTA
Bmp4	TTTTCCCGGGTCCAGCGAAGGACTGCAGGG	AACGCGTAGGCTAGATAGCTCGGCCTGTGATTTTTTCCCGGGTCCAGCGAAGGACTGCAGGGTTATCGCAACCGACCTTGTCCTAGAGGTAGTT	GTCTTATCATGTGCCTTTCCTAACGCGTAGGCTAGATAGCTCGGCCTGTGATTTTTTCCCGGGTCCAGCGAAGGACTGCAGGGTTATCGCAACCGACCTTGTCCTAGAGGTAGTTCCCTATAGTGAGTCGTATTA
Bmp4	TCACCTCAATGGCCAGCCCATAATTGGGTT	AGCTCGGCCTGTGATTTATCGCAACCGACCTTTCACCTCAATGGCCAGCCCATAATTGGGTTTGTCCTAGAGGTAGTTTAACGCGTAGGCTAGA	GTCTTATCATGTGCCTTTCCTAGCTCGGCCTGTGATTTATCGCAACCGACCTTTCACCTCAATGGCCAGCCCATAATTGGGTTTGTCCTAGAGGTAGTTTAACGCGTAGGCTAGACCCTATAGTGAGTCGTATTA
Bmp4	ATTCTGACGTGCTGGCCCTGGTGGGTCCGT	TATCGCAACCGACCTTGTCCTAGAGGTAGTTTATTCTGACGTGCTGGCCCTGGTGGGTCCGTTAACGCGTAGGCTAGATAGCTCGGCCTGTGAT	GTCTTATCATGTGCCTTTCCTTATCGCAACCGACCTTGTCCTAGAGGTAGTTTATTCTGACGTGCTGGCCCTGGTGGGTCCGTTAACGCGTAGGCTAGATAGCTCGGCCTGTGATCCCTATAGTGAGTCGTATTA
Bmp4	AATCTCCACTCCCTTGAGGTAACGATCGGC	GTCCTAGAGGTAGTTTAACGCGTAGGCTAGATAATCTCCACTCCCTTGAGGTAACGATCGGCTAGCTCGGCCTGTGATTTATCGCAACCGACCT	GTCTTATCATGTGCCTTTCCTGTCCTAGAGGTAGTTTAACGCGTAGGCTAGATAATCTCCACTCCCTTGAGGTAACGATCGGCTAGCTCGGCCTGTGATTTATCGCAACCGACCTCCCTATAGTGAGTCGTATTA
Bmp4	AAAAGTGACCAGGAGGGGCCGGAGTTGGGC	AACGCGTAGGCTAGATAGCTCGGCCTGTGATTAAAAGTGACCAGGAGGGGCCGGAGTTGGGCTTATCGCAACCGACCTTGTCCTAGAGGTAGTT	GTCTTATCATGTGCCTTTCCTAACGCGTAGGCTAGATAGCTCGGCCTGTGATTAAAAGTGACCAGGAGGGGCCGGAGTTGGGCTTATCGCAACCGACCTTGTCCTAGAGGTAGTTCCCTATAGTGAGTCGTATTA
Bmp4	TGCGGGTCAAGGTATGGCCCCGGCCATCAT	AGCTCGGCCTGTGATTTATCGCAACCGACCTTTGCGGGTCAAGGTATGGCCCCGGCCATCATTGTCCTAGAGGTAGTTTAACGCGTAGGCTAGA	GTCTTATCATGTGCCTTTCCTAGCTCGGCCTGTGATTTATCGCAACCGACCTTTGCGGGTCAAGGTATGGCCCCGGCCATCATTGTCCTAGAGGTAGTTTAACGCGTAGGCTAGACCCTATAGTGAGTCGTATTA
Bmp4	TGGGTGATGCTTGGGACTACGTTTGGCCCT	TATCGCAACCGACCTTGTCCTAGAGGTAGTTTTGGGTGATGCTTGGGACTACGTTTGGCCCTTAACGCGTAGGCTAGATAGCTCGGCCTGTGAT	GTCTTATCATGTGCCTTTCCTTATCGCAACCGACCTTGTCCTAGAGGTAGTTTTGGGTGATGCTTGGGACTACGTTTGGCCCTTAACGCGTAGGCTAGATAGCTCGGCCTGTGATCCCTATAGTGAGTCGTATTA
Bmp4	CGGCAGTTCTTATTCTTCTTCCTGGACCGC	GTCCTAGAGGTAGTTTAACGCGTAGGCTAGATCGGCAGTTCTTATTCTTCTTCCTGGACCGCTAGCTCGGCCTGTGATTTATCGCAACCGACCT	GTCTTATCATGTGCCTTTCCTGTCCTAGAGGTAGTTTAACGCGTAGGCTAGATCGGCAGTTCTTATTCTTCTTCCTGGACCGCTAGCTCGGCCTGTGATTTATCGCAACCGACCTCCCTATAGTGAGTCGTATTA
Bmp4	CGTCACTGAAGTCCACGTATAGTGAATGGC	AACGCGTAGGCTAGATAGCTCGGCCTGTGATTCGTCACTGAAGTCCACGTATAGTGAATGGCTTATCGCAACCGACCTTGTCCTAGAGGTAGTT	GTCTTATCATGTGCCTTTCCTAACGCGTAGGCTAGATAGCTCGGCCTGTGATTCGTCACTGAAGTCCACGTATAGTGAATGGCTTATCGCAACCGACCTTGTCCTAGAGGTAGTTCCCTATAGTGAGTCGTATTA
Bmp4	GGGTGGGGCCACAATCCAATCATTCCAGCC	AGCTCGGCCTGTGATTTATCGCAACCGACCTTGGGTGGGGCCACAATCCAATCATTCCAGCCTGTCCTAGAGGTAGTTTAACGCGTAGGCTAGA	GTCTTATCATGTGCCTTTCCTAGCTCGGCCTGTGATTTATCGCAACCGACCTTGGGTGGGGCCACAATCCAATCATTCCAGCCTGTCCTAGAGGTAGTTTAACGCGTAGGCTAGACCCTATAGTGAGTCGTATTA
Bmp4	CAGTCCCCGTGGCAGTAGAAGGCCTGGTAG	TATCGCAACCGACCTTGTCCTAGAGGTAGTTTCAGTCCCCGTGGCAGTAGAAGGCCTGGTAGTAACGCGTAGGCTAGATAGCTCGGCCTGTGAT	GTCTTATCATGTGCCTTTCCTTATCGCAACCGACCTTGTCCTAGAGGTAGTTTCAGTCCCCGTGGCAGTAGAAGGCCTGGTAGTAACGCGTAGGCTAGATAGCTCGGCCTGTGATCCCTATAGTGAGTCGTATTA
Bmp4	TTGAGTTGAGGTGATCAGCCAGTGGAAAGG	GTCCTAGAGGTAGTTTAACGCGTAGGCTAGATTTGAGTTGAGGTGATCAGCCAGTGGAAAGGTAGCTCGGCCTGTGATTTATCGCAACCGACCT	GTCTTATCATGTGCCTTTCCTGTCCTAGAGGTAGTTTAACGCGTAGGCTAGATTTGAGTTGAGGTGATCAGCCAGTGGAAAGGTAGCTCGGCCTGTGATTTATCGCAACCGACCTCCCTATAGTGAGTCGTATTA
Bmp4	GTTGACTAGGGTCTGCACAATGGCATGGTT	AACGCGTAGGCTAGATAGCTCGGCCTGTGATTGTTGACTAGGGTCTGCACAATGGCATGGTTTTATCGCAACCGACCTTGTCCTAGAGGTAGTT	GTCTTATCATGTGCCTTTCCTAACGCGTAGGCTAGATAGCTCGGCCTGTGATTGTTGACTAGGGTCTGCACAATGGCATGGTTTTATCGCAACCGACCTTGTCCTAGAGGTAGTTCCCTATAGTGAGTCGTATTA
Bmp4	GGACACAACAGGCCTTAGGGATACTAGAAT	AGCTCGGCCTGTGATTTATCGCAACCGACCTTGGACACAACAGGCCTTAGGGATACTAGAATTGTCCTAGAGGTAGTTTAACGCGTAGGCTAGA	GTCTTATCATGTGCCTTTCCTAGCTCGGCCTGTGATTTATCGCAACCGACCTTGGACACAACAGGCCTTAGGGATACTAGAATTGTCCTAGAGGTAGTTTAACGCGTAGGCTAGACCCTATAGTGAGTCGTATTA
Bmp4	GGTACAACATGGAAATGGCACTCAGTTCAG	TATCGCAACCGACCTTGTCCTAGAGGTAGTTTGGTACAACATGGAAATGGCACTCAGTTCAGTAACGCGTAGGCTAGATAGCTCGGCCTGTGAT	GTCTTATCATGTGCCTTTCCTTATCGCAACCGACCTTGTCCTAGAGGTAGTTTGGTACAACATGGAAATGGCACTCAGTTCAGTAACGCGTAGGCTAGATAGCTCGGCCTGTGATCCCTATAGTGAGTCGTATTA
Bmp4	CACCCCTCTACCACCATCTCCTGATAATTT	GTCCTAGAGGTAGTTTAACGCGTAGGCTAGATCACCCCTCTACCACCATCTCCTGATAATTTTAGCTCGGCCTGTGATTTATCGCAACCGACCT	GTCTTATCATGTGCCTTTCCTGTCCTAGAGGTAGTTTAACGCGTAGGCTAGATCACCCCTCTACCACCATCTCCTGATAATTTTAGCTCGGCCTGTGATTTATCGCAACCGACCTCCCTATAGTGAGTCGTATTA
Bmp4	CCCTCTGGACTGCCTGATCTCAGCGGCATC	AACGCGTAGGCTAGATAGCTCGGCCTGTGATTCCCTCTGGACTGCCTGATCTCAGCGGCATCTTATCGCAACCGACCTTGTCCTAGAGGTAGTT	GTCTTATCATGTGCCTTTCCTAACGCGTAGGCTAGATAGCTCGGCCTGTGATTCCCTCTGGACTGCCTGATCTCAGCGGCATCTTATCGCAACCGACCTTGTCCTAGAGGTAGTTCCCTATAGTGAGTCGTATTA
Bmp4	TTGTGTGGTATGTGTAGGTGGTTGAATGGG	AGCTCGGCCTGTGATTTATCGCAACCGACCTTTTGTGTGGTATGTGTAGGTGGTTGAATGGGTGTCCTAGAGGTAGTTTAACGCGTAGGCTAGA	GTCTTATCATGTGCCTTTCCTAGCTCGGCCTGTGATTTATCGCAACCGACCTTTTGTGTGGTATGTGTAGGTGGTTGAATGGGTGTCCTAGAGGTAGTTTAACGCGTAGGCTAGACCCTATAGTGAGTCGTATTA
Bmp4	AGCATTCGGTTACCAGGAATCATGGTGTCT	TATCGCAACCGACCTTGTCCTAGAGGTAGTTTAGCATTCGGTTACCAGGAATCATGGTGTCTTAACGCGTAGGCTAGATAGCTCGGCCTGTGAT	GTCTTATCATGTGCCTTTCCTTATCGCAACCGACCTTGTCCTAGAGGTAGTTTAGCATTCGGTTACCAGGAATCATGGTGTCTTAACGCGTAGGCTAGATAGCTCGGCCTGTGATCCCTATAGTGAGTCGTATTA
Bmp4	CCTAGCAGGACTTGGCATAATAAAACGACC	GTCCTAGAGGTAGTTTAACGCGTAGGCTAGATCCTAGCAGGACTTGGCATAATAAAACGACCTAGCTCGGCCTGTGATTTATCGCAACCGACCT	GTCTTATCATGTGCCTTTCCTGTCCTAGAGGTAGTTTAACGCGTAGGCTAGATCCTAGCAGGACTTGGCATAATAAAACGACCTAGCTCGGCCTGTGATTTATCGCAACCGACCTCCCTATAGTGAGTCGTATTA
Bmp4	TCTCAGGTATCAAACTAGCATGGCTCGCGC	AACGCGTAGGCTAGATAGCTCGGCCTGTGATTTCTCAGGTATCAAACTAGCATGGCTCGCGCTTATCGCAACCGACCTTGTCCTAGAGGTAGTT	GTCTTATCATGTGCCTTTCCTAACGCGTAGGCTAGATAGCTCGGCCTGTGATTTCTCAGGTATCAAACTAGCATGGCTCGCGCTTATCGCAACCGACCTTGTCCTAGAGGTAGTTCCCTATAGTGAGTCGTATTA
Bmp4	CCCGCGTGGCCCTGAATCTCGGCGACTTTT	AGCTCGGCCTGTGATTTATCGCAACCGACCTTCCCGCGTGGCCCTGAATCTCGGCGACTTTTTGTCCTAGAGGTAGTTTAACGCGTAGGCTAGA	GTCTTATCATGTGCCTTTCCTAGCTCGGCCTGTGATTTATCGCAACCGACCTTCCCGCGTGGCCCTGAATCTCGGCGACTTTTTGTCCTAGAGGTAGTTTAACGCGTAGGCTAGACCCTATAGTGAGTCGTATTA
Bmp4	AAGTCCCGCAGGAGCTCATGGCTCTGCCCT	TATCGCAACCGACCTTGTCCTAGAGGTAGTTTAAGTCCCGCAGGAGCTCATGGCTCTGCCCTTAACGCGTAGGCTAGATAGCTCGGCCTGTGAT	GTCTTATCATGTGCCTTTCCTTATCGCAACCGACCTTGTCCTAGAGGTAGTTTAAGTCCCGCAGGAGCTCATGGCTCTGCCCTTAACGCGTAGGCTAGATAGCTCGGCCTGTGATCCCTATAGTGAGTCGTATTA
Bmp4	AATGACGGCGCTCTTGCTAGGCTGCGGACG	GTCCTAGAGGTAGTTTAACGCGTAGGCTAGATAATGACGGCGCTCTTGCTAGGCTGCGGACGTAGCTCGGCCTGTGATTTATCGCAACCGACCT	GTCTTATCATGTGCCTTTCCTGTCCTAGAGGTAGTTTAACGCGTAGGCTAGATAATGACGGCGCTCTTGCTAGGCTGCGGACGTAGCTCGGCCTGTGATTTATCGCAACCGACCTCCCTATAGTGAGTCGTATTA
Bmp4	TGGAGCCGGTAAAGATCCCTCATGTAATCC	AACGCGTAGGCTAGATAGCTCGGCCTGTGATTTGGAGCCGGTAAAGATCCCTCATGTAATCCTTATCGCAACCGACCTTGTCCTAGAGGTAGTT	GTCTTATCATGTGCCTTTCCTAACGCGTAGGCTAGATAGCTCGGCCTGTGATTTGGAGCCGGTAAAGATCCCTCATGTAATCCTTATCGCAACCGACCTTGTCCTAGAGGTAGTTCCCTATAGTGAGTCGTATTA
Bmp4	AACTCCTCACAGTGTTGGCTCGGCTGGCGG	AGCTCGGCCTGTGATTTATCGCAACCGACCTTAACTCCTCACAGTGTTGGCTCGGCTGGCGGTGTCCTAGAGGTAGTTTAACGCGTAGGCTAGA	GTCTTATCATGTGCCTTTCCTAGCTCGGCCTGTGATTTATCGCAACCGACCTTAACTCCTCACAGTGTTGGCTCGGCTGGCGGTGTCCTAGAGGTAGTTTAACGCGTAGGCTAGACCCTATAGTGAGTCGTATTA
Bmp4	GTCGCTCCGAATGGCACTACGGAATGGCTC	TATCGCAACCGACCTTGTCCTAGAGGTAGTTTGTCGCTCCGAATGGCACTACGGAATGGCTCTAACGCGTAGGCTAGATAGCTCGGCCTGTGAT	GTCTTATCATGTGCCTTTCCTTATCGCAACCGACCTTGTCCTAGAGGTAGTTTGTCGCTCCGAATGGCACTACGGAATGGCTCTAACGCGTAGGCTAGATAGCTCGGCCTGTGATCCCTATAGTGAGTCGTATTA
Bmp4	GCTGGAAAGGCTCAGAGAAGCTGCGGCAGT	GTCCTAGAGGTAGTTTAACGCGTAGGCTAGATGCTGGAAAGGCTCAGAGAAGCTGCGGCAGTTAGCTCGGCCTGTGATTTATCGCAACCGACCT	GTCTTATCATGTGCCTTTCCTGTCCTAGAGGTAGTTTAACGCGTAGGCTAGATGCTGGAAAGGCTCAGAGAAGCTGCGGCAGTTAGCTCGGCCTGTGATTTATCGCAACCGACCTCCCTATAGTGAGTCGTATTA
Bmp4	GTCCATGATTCTTGGGAGCCAATCTTGAAC	AACGCGTAGGCTAGATAGCTCGGCCTGTGATTGTCCATGATTCTTGGGAGCCAATCTTGAACTTATCGCAACCGACCTTGTCCTAGAGGTAGTT	GTCTTATCATGTGCCTTTCCTAACGCGTAGGCTAGATAGCTCGGCCTGTGATTGTCCATGATTCTTGGGAGCCAATCTTGAACTTATCGCAACCGACCTTGTCCTAGAGGTAGTTCCCTATAGTGAGTCGTATTA
Bmp4	ATGCCGAACTCACCTAGCTTCCGGGCCAGG	AGCTCGGCCTGTGATTTATCGCAACCGACCTTATGCCGAACTCACCTAGCTTCCGGGCCAGGTGTCCTAGAGGTAGTTTAACGCGTAGGCTAGA	GTCTTATCATGTGCCTTTCCTAGCTCGGCCTGTGATTTATCGCAACCGACCTTATGCCGAACTCACCTAGCTTCCGGGCCAGGTGTCCTAGAGGTAGTTTAACGCGTAGGCTAGACCCTATAGTGAGTCGTATTA
Bmp4	AGCGGCGTCTTAGGCTGGGGTCTCTCAGCT	TATCGCAACCGACCTTGTCCTAGAGGTAGTTTAGCGGCGTCTTAGGCTGGGGTCTCTCAGCTTAACGCGTAGGCTAGATAGCTCGGCCTGTGAT	GTCTTATCATGTGCCTTTCCTTATCGCAACCGACCTTGTCCTAGAGGTAGTTTAGCGGCGTCTTAGGCTGGGGTCTCTCAGCTTAACGCGTAGGCTAGATAGCTCGGCCTGTGATCCCTATAGTGAGTCGTATTA
Bmp4	GGAGACCAGATACTCAGGCTGGGTTGCAGC	GTCCTAGAGGTAGTTTAACGCGTAGGCTAGATGGAGACCAGATACTCAGGCTGGGTTGCAGCTAGCTCGGCCTGTGATTTATCGCAACCGACCT	GTCTTATCATGTGCCTTTCCTGTCCTAGAGGTAGTTTAACGCGTAGGCTAGATGGAGACCAGATACTCAGGCTGGGTTGCAGCTAGCTCGGCCTGTGATTTATCGCAACCGACCTCCCTATAGTGAGTCGTATTA
Bmp4	AAGACGGTTTAGACGAGAATCCCATCAGGG	AACGCGTAGGCTAGATAGCTCGGCCTGTGATTAAGACGGTTTAGACGAGAATCCCATCAGGGTTATCGCAACCGACCTTGTCCTAGAGGTAGTT	GTCTTATCATGTGCCTTTCCTAACGCGTAGGCTAGATAGCTCGGCCTGTGATTAAGACGGTTTAGACGAGAATCCCATCAGGGTTATCGCAACCGACCTTGTCCTAGAGGTAGTTCCCTATAGTGAGTCGTATTA
Bmp4	TGGTCGAGGGCCAGAGACTGGATCGCTGCA	AGCTCGGCCTGTGATTTATCGCAACCGACCTTTGGTCGAGGGCCAGAGACTGGATCGCTGCATGTCCTAGAGGTAGTTTAACGCGTAGGCTAGA	GTCTTATCATGTGCCTTTCCTAGCTCGGCCTGTGATTTATCGCAACCGACCTTTGGTCGAGGGCCAGAGACTGGATCGCTGCATGTCCTAGAGGTAGTTTAACGCGTAGGCTAGACCCTATAGTGAGTCGTATTA
Bmp4	TTCTGGGGACCTCTAGAAAGCTGCAATGAA	TATCGCAACCGACCTTGTCCTAGAGGTAGTTTTTCTGGGGACCTCTAGAAAGCTGCAATGAATAACGCGTAGGCTAGATAGCTCGGCCTGTGAT	GTCTTATCATGTGCCTTTCCTTATCGCAACCGACCTTGTCCTAGAGGTAGTTTTTCTGGGGACCTCTAGAAAGCTGCAATGAATAACGCGTAGGCTAGATAGCTCGGCCTGTGATCCCTATAGTGAGTCGTATTA
Bmp4	TTGGTTCCTGCAGAAGCGGGCTCGCCAGCA	GTCCTAGAGGTAGTTTAACGCGTAGGCTAGATTTGGTTCCTGCAGAAGCGGGCTCGCCAGCATAGCTCGGCCTGTGATTTATCGCAACCGACCT	GTCTTATCATGTGCCTTTCCTGTCCTAGAGGTAGTTTAACGCGTAGGCTAGATTTGGTTCCTGCAGAAGCGGGCTCGCCAGCATAGCTCGGCCTGTGATTTATCGCAACCGACCTCCCTATAGTGAGTCGTATTA
Bmp5	CAGCCCTCTTCAAGAGAGATCTAAGGAGAA	AGCTCGGCCTGTGATTATTCATCCGCAGGTCTCAGCCCTCTTCAAGAGAGATCTAAGGAGAATACGGAAGCTCTAATCTTAAGATGTCGCCGTG	GTCTTATCATGTGCCTTTCCTAGCTCGGCCTGTGATTATTCATCCGCAGGTCTCAGCCCTCTTCAAGAGAGATCTAAGGAGAATACGGAAGCTCTAATCTTAAGATGTCGCCGTGCCCTATAGTGAGTCGTATTA
Bmp5	CAGTTAATTCCACCTCCAGCAGGCACAAAT	ATTCATCCGCAGGTCTACGGAAGCTCTAATCTCAGTTAATTCCACCTCCAGCAGGCACAAATTTAAGATGTCGCCGTGTAGCTCGGCCTGTGAT	GTCTTATCATGTGCCTTTCCTATTCATCCGCAGGTCTACGGAAGCTCTAATCTCAGTTAATTCCACCTCCAGCAGGCACAAATTTAAGATGTCGCCGTGTAGCTCGGCCTGTGATCCCTATAGTGAGTCGTATTA
Bmp5	CTCCCTGTAAATCCATTCAATCTCTTCCCC	ACGGAAGCTCTAATCTTAAGATGTCGCCGTGTCTCCCTGTAAATCCATTCAATCTCTTCCCCTAGCTCGGCCTGTGATTATTCATCCGCAGGTC	GTCTTATCATGTGCCTTTCCTACGGAAGCTCTAATCTTAAGATGTCGCCGTGTCTCCCTGTAAATCCATTCAATCTCTTCCCCTAGCTCGGCCTGTGATTATTCATCCGCAGGTCCCCTATAGTGAGTCGTATTA
Bmp5	CCGGCAGCCTAGTGATAACTTGAACATCTT	TAAGATGTCGCCGTGTAGCTCGGCCTGTGATTCCGGCAGCCTAGTGATAACTTGAACATCTTTATTCATCCGCAGGTCTACGGAAGCTCTAATC	GTCTTATCATGTGCCTTTCCTTAAGATGTCGCCGTGTAGCTCGGCCTGTGATTCCGGCAGCCTAGTGATAACTTGAACATCTTTATTCATCCGCAGGTCTACGGAAGCTCTAATCCCCTATAGTGAGTCGTATTA
Bmp5	GCTGATCTGCACCTTGGTGTTGGAATTAGA	AGCTCGGCCTGTGATTATTCATCCGCAGGTCTGCTGATCTGCACCTTGGTGTTGGAATTAGATACGGAAGCTCTAATCTTAAGATGTCGCCGTG	GTCTTATCATGTGCCTTTCCTAGCTCGGCCTGTGATTATTCATCCGCAGGTCTGCTGATCTGCACCTTGGTGTTGGAATTAGATACGGAAGCTCTAATCTTAAGATGTCGCCGTGCCCTATAGTGAGTCGTATTA
Bmp5	CCAAAGCAAATCCTGAGGTCTGAATCACAG	ATTCATCCGCAGGTCTACGGAAGCTCTAATCTCCAAAGCAAATCCTGAGGTCTGAATCACAGTTAAGATGTCGCCGTGTAGCTCGGCCTGTGAT	GTCTTATCATGTGCCTTTCCTATTCATCCGCAGGTCTACGGAAGCTCTAATCTCCAAAGCAAATCCTGAGGTCTGAATCACAGTTAAGATGTCGCCGTGTAGCTCGGCCTGTGATCCCTATAGTGAGTCGTATTA
Bmp5	CCCAAGTTCTCTTCACTTGCTCTGACTTCT	ACGGAAGCTCTAATCTTAAGATGTCGCCGTGTCCCAAGTTCTCTTCACTTGCTCTGACTTCTTAGCTCGGCCTGTGATTATTCATCCGCAGGTC	GTCTTATCATGTGCCTTTCCTACGGAAGCTCTAATCTTAAGATGTCGCCGTGTCCCAAGTTCTCTTCACTTGCTCTGACTTCTTAGCTCGGCCTGTGATTATTCATCCGCAGGTCCCCTATAGTGAGTCGTATTA
Bmp5	GACGAAAGCTGGTCTTCTGATAGACTGTAG	TAAGATGTCGCCGTGTAGCTCGGCCTGTGATTGACGAAAGCTGGTCTTCTGATAGACTGTAGTATTCATCCGCAGGTCTACGGAAGCTCTAATC	GTCTTATCATGTGCCTTTCCTTAAGATGTCGCCGTGTAGCTCGGCCTGTGATTGACGAAAGCTGGTCTTCTGATAGACTGTAGTATTCATCCGCAGGTCTACGGAAGCTCTAATCCCCTATAGTGAGTCGTATTA
Bmp5	CCCTCAGTCCATCTTCTTCTCCTGCTTTAA	AGCTCGGCCTGTGATTATTCATCCGCAGGTCTCCCTCAGTCCATCTTCTTCTCCTGCTTTAATACGGAAGCTCTAATCTTAAGATGTCGCCGTG	GTCTTATCATGTGCCTTTCCTAGCTCGGCCTGTGATTATTCATCCGCAGGTCTCCCTCAGTCCATCTTCTTCTCCTGCTTTAATACGGAAGCTCTAATCTTAAGATGTCGCCGTGCCCTATAGTGAGTCGTATTA
Bmp5	GGTTCCTTGGAAGTATACTTCACCAGGAGA	ATTCATCCGCAGGTCTACGGAAGCTCTAATCTGGTTCCTTGGAAGTATACTTCACCAGGAGATTAAGATGTCGCCGTGTAGCTCGGCCTGTGAT	GTCTTATCATGTGCCTTTCCTATTCATCCGCAGGTCTACGGAAGCTCTAATCTGGTTCCTTGGAAGTATACTTCACCAGGAGATTAAGATGTCGCCGTGTAGCTCGGCCTGTGATCCCTATAGTGAGTCGTATTA
Bmp5	CAGAGGAAGCCCACAATACCCCTAAGTAAA	ACGGAAGCTCTAATCTTAAGATGTCGCCGTGTCAGAGGAAGCCCACAATACCCCTAAGTAAATAGCTCGGCCTGTGATTATTCATCCGCAGGTC	GTCTTATCATGTGCCTTTCCTACGGAAGCTCTAATCTTAAGATGTCGCCGTGTCAGAGGAAGCCCACAATACCCCTAAGTAAATAGCTCGGCCTGTGATTATTCATCCGCAGGTCCCCTATAGTGAGTCGTATTA
Bmp5	CTTTTGCATAACCCACTTGAACCCAGCCGC	TAAGATGTCGCCGTGTAGCTCGGCCTGTGATTCTTTTGCATAACCCACTTGAACCCAGCCGCTATTCATCCGCAGGTCTACGGAAGCTCTAATC	GTCTTATCATGTGCCTTTCCTTAAGATGTCGCCGTGTAGCTCGGCCTGTGATTCTTTTGCATAACCCACTTGAACCCAGCCGCTATTCATCCGCAGGTCTACGGAAGCTCTAATCCCCTATAGTGAGTCGTATTA
Bmp5	ACTGGAGTGAACGTGATTGTCTCCCAAGCC	AGCTCGGCCTGTGATTATTCATCCGCAGGTCTACTGGAGTGAACGTGATTGTCTCCCAAGCCTACGGAAGCTCTAATCTTAAGATGTCGCCGTG	GTCTTATCATGTGCCTTTCCTAGCTCGGCCTGTGATTATTCATCCGCAGGTCTACTGGAGTGAACGTGATTGTCTCCCAAGCCTACGGAAGCTCTAATCTTAAGATGTCGCCGTGCCCTATAGTGAGTCGTATTA
Bmp5	CGTCTCTCATGGTTCCGTAGCCTTCTATAA	ATTCATCCGCAGGTCTACGGAAGCTCTAATCTCGTCTCTCATGGTTCCGTAGCCTTCTATAATTAAGATGTCGCCGTGTAGCTCGGCCTGTGAT	GTCTTATCATGTGCCTTTCCTATTCATCCGCAGGTCTACGGAAGCTCTAATCTCGTCTCTCATGGTTCCGTAGCCTTCTATAATTAAGATGTCGCCGTGTAGCTCGGCCTGTGATCCCTATAGTGAGTCGTATTA
Bmp5	GGTCTGTGAGGCAAACCCAAAATAGACAGA	ACGGAAGCTCTAATCTTAAGATGTCGCCGTGTGGTCTGTGAGGCAAACCCAAAATAGACAGATAGCTCGGCCTGTGATTATTCATCCGCAGGTC	GTCTTATCATGTGCCTTTCCTACGGAAGCTCTAATCTTAAGATGTCGCCGTGTGGTCTGTGAGGCAAACCCAAAATAGACAGATAGCTCGGCCTGTGATTATTCATCCGCAGGTCCCCTATAGTGAGTCGTATTA
Bmp5	AAGATGCTTGTTTCCCTGGTGAAAAGGGCC	TAAGATGTCGCCGTGTAGCTCGGCCTGTGATTAAGATGCTTGTTTCCCTGGTGAAAAGGGCCTATTCATCCGCAGGTCTACGGAAGCTCTAATC	GTCTTATCATGTGCCTTTCCTTAAGATGTCGCCGTGTAGCTCGGCCTGTGATTAAGATGCTTGTTTCCCTGGTGAAAAGGGCCTATTCATCCGCAGGTCTACGGAAGCTCTAATCCCCTATAGTGAGTCGTATTA
Bmp5	GGCATTGTAGAGATCCAGCATAAAGAGGGG	AGCTCGGCCTGTGATTATTCATCCGCAGGTCTGGCATTGTAGAGATCCAGCATAAAGAGGGGTACGGAAGCTCTAATCTTAAGATGTCGCCGTG	GTCTTATCATGTGCCTTTCCTAGCTCGGCCTGTGATTATTCATCCGCAGGTCTGGCATTGTAGAGATCCAGCATAAAGAGGGGTACGGAAGCTCTAATCTTAAGATGTCGCCGTGCCCTATAGTGAGTCGTATTA
Bmp5	TCCGACTCCTCAGGGTTGTCTTCGCTAGCC	ATTCATCCGCAGGTCTACGGAAGCTCTAATCTTCCGACTCCTCAGGGTTGTCTTCGCTAGCCTTAAGATGTCGCCGTGTAGCTCGGCCTGTGAT	GTCTTATCATGTGCCTTTCCTATTCATCCGCAGGTCTACGGAAGCTCTAATCTTCCGACTCCTCAGGGTTGTCTTCGCTAGCCTTAAGATGTCGCCGTGTAGCTCGGCCTGTGATCCCTATAGTGAGTCGTATTA
Bmp5	AGAGGCTGGGTATCCCTTTCTTGTCTCTTT	ACGGAAGCTCTAATCTTAAGATGTCGCCGTGTAGAGGCTGGGTATCCCTTTCTTGTCTCTTTTAGCTCGGCCTGTGATTATTCATCCGCAGGTC	GTCTTATCATGTGCCTTTCCTACGGAAGCTCTAATCTTAAGATGTCGCCGTGTAGAGGCTGGGTATCCCTTTCTTGTCTCTTTTAGCTCGGCCTGTGATTATTCATCCGCAGGTCCCCTATAGTGAGTCGTATTA
Bmp5	GGTAAGTGCAGACGATGCGCATACCCATTG	TAAGATGTCGCCGTGTAGCTCGGCCTGTGATTGGTAAGTGCAGACGATGCGCATACCCATTGTATTCATCCGCAGGTCTACGGAAGCTCTAATC	GTCTTATCATGTGCCTTTCCTTAAGATGTCGCCGTGTAGCTCGGCCTGTGATTGGTAAGTGCAGACGATGCGCATACCCATTGTATTCATCCGCAGGTCTACGGAAGCTCTAATCCCCTATAGTGAGTCGTATTA
Bmp5	GTGGGCTCTGGGTAGTCAGAGGAGTCCTTG	AGCTCGGCCTGTGATTATTCATCCGCAGGTCTGTGGGCTCTGGGTAGTCAGAGGAGTCCTTGTACGGAAGCTCTAATCTTAAGATGTCGCCGTG	GTCTTATCATGTGCCTTTCCTAGCTCGGCCTGTGATTATTCATCCGCAGGTCTGTGGGCTCTGGGTAGTCAGAGGAGTCCTTGTACGGAAGCTCTAATCTTAAGATGTCGCCGTGCCCTATAGTGAGTCGTATTA
Bmp5	CAGAAAGTTGGTATCATGTAGGCTGGCAAG	ATTCATCCGCAGGTCTACGGAAGCTCTAATCTCAGAAAGTTGGTATCATGTAGGCTGGCAAGTTAAGATGTCGCCGTGTAGCTCGGCCTGTGAT	GTCTTATCATGTGCCTTTCCTATTCATCCGCAGGTCTACGGAAGCTCTAATCTCAGAAAGTTGGTATCATGTAGGCTGGCAAGTTAAGATGTCGCCGTGTAGCTCGGCCTGTGATCCCTATAGTGAGTCGTATTA
Bmp5	GTTGACAAAGCTCATGACCATGTCAGCATC	ACGGAAGCTCTAATCTTAAGATGTCGCCGTGTGTTGACAAAGCTCATGACCATGTCAGCATCTAGCTCGGCCTGTGATTATTCATCCGCAGGTC	GTCTTATCATGTGCCTTTCCTACGGAAGCTCTAATCTTAAGATGTCGCCGTGTGTTGACAAAGCTCATGACCATGTCAGCATCTAGCTCGGCCTGTGATTATTCATCCGCAGGTCCCCTATAGTGAGTCGTATTA
Bmp5	CCTCCTCTGATGAGAAAAGTCCTTGTCTCT	TAAGATGTCGCCGTGTAGCTCGGCCTGTGATTCCTCCTCTGATGAGAAAAGTCCTTGTCTCTTATTCATCCGCAGGTCTACGGAAGCTCTAATC	GTCTTATCATGTGCCTTTCCTTAAGATGTCGCCGTGTAGCTCGGCCTGTGATTCCTCCTCTGATGAGAAAAGTCCTTGTCTCTTATTCATCCGCAGGTCTACGGAAGCTCTAATCCCCTATAGTGAGTCGTATTA
Bmp5	GGAATCTGGGTCAGATCAAACCGAAACTCT	AGCTCGGCCTGTGATTATTCATCCGCAGGTCTGGAATCTGGGTCAGATCAAACCGAAACTCTTACGGAAGCTCTAATCTTAAGATGTCGCCGTG	GTCTTATCATGTGCCTTTCCTAGCTCGGCCTGTGATTATTCATCCGCAGGTCTGGAATCTGGGTCAGATCAAACCGAAACTCTTACGGAAGCTCTAATCTTAAGATGTCGCCGTGCCCTATAGTGAGTCGTATTA
Bmp5	CCCACATCTAAAGCTTGTGTCTTCCTCGTA	ATTCATCCGCAGGTCTACGGAAGCTCTAATCTCCCACATCTAAAGCTTGTGTCTTCCTCGTATTAAGATGTCGCCGTGTAGCTCGGCCTGTGAT	GTCTTATCATGTGCCTTTCCTATTCATCCGCAGGTCTACGGAAGCTCTAATCTCCCACATCTAAAGCTTGTGTCTTCCTCGTATTAAGATGTCGCCGTGTAGCTCGGCCTGTGATCCCTATAGTGAGTCGTATTA
Bmp5	TGCTGGTCACAGTGATATCAAAGACAAGCC	ACGGAAGCTCTAATCTTAAGATGTCGCCGTGTTGCTGGTCACAGTGATATCAAAGACAAGCCTAGCTCGGCCTGTGATTATTCATCCGCAGGTC	GTCTTATCATGTGCCTTTCCTACGGAAGCTCTAATCTTAAGATGTCGCCGTGTTGCTGGTCACAGTGATATCAAAGACAAGCCTAGCTCGGCCTGTGATTATTCATCCGCAGGTCCCCTATAGTGAGTCGTATTA
Bmp5	CAGAGCTGTAAGCCCAAATTGTTCTGTGGA	TAAGATGTCGCCGTGTAGCTCGGCCTGTGATTCAGAGCTGTAAGCCCAAATTGTTCTGTGGATATTCATCCGCAGGTCTACGGAAGCTCTAATC	GTCTTATCATGTGCCTTTCCTTAAGATGTCGCCGTGTAGCTCGGCCTGTGATTCAGAGCTGTAAGCCCAAATTGTTCTGTGGATATTCATCCGCAGGTCTACGGAAGCTCTAATCCCCTATAGTGAGTCGTATTA
Bmp5	TGTTTTGACTGAGGCCCATGTCTTCCCACA	AGCTCGGCCTGTGATTATTCATCCGCAGGTCTTGTTTTGACTGAGGCCCATGTCTTCCCACATACGGAAGCTCTAATCTTAAGATGTCGCCGTG	GTCTTATCATGTGCCTTTCCTAGCTCGGCCTGTGATTATTCATCCGCAGGTCTTGTTTTGACTGAGGCCCATGTCTTCCCACATACGGAAGCTCTAATCTTAAGATGTCGCCGTGCCCTATAGTGAGTCGTATTA
Bmp5	CGCTTGCCTTGAAGAAGGCCACCATGAATG	ATTCATCCGCAGGTCTACGGAAGCTCTAATCTCGCTTGCCTTGAAGAAGGCCACCATGAATGTTAAGATGTCGCCGTGTAGCTCGGCCTGTGAT	GTCTTATCATGTGCCTTTCCTATTCATCCGCAGGTCTACGGAAGCTCTAATCTCGCTTGCCTTGAAGAAGGCCACCATGAATGTTAAGATGTCGCCGTGTAGCTCGGCCTGTGATCCCTATAGTGAGTCGTATTA
Bmp5	GCTGGCTGCTCTCACGGATCGAAGAAGTAC	ACGGAAGCTCTAATCTTAAGATGTCGCCGTGTGCTGGCTGCTCTCACGGATCGAAGAAGTACTAGCTCGGCCTGTGATTATTCATCCGCAGGTC	GTCTTATCATGTGCCTTTCCTACGGAAGCTCTAATCTTAAGATGTCGCCGTGTGCTGGCTGCTCTCACGGATCGAAGAAGTACTAGCTCGGCCTGTGATTATTCATCCGCAGGTCCCCTATAGTGAGTCGTATTA
Bmp5	GGTCCTGATGAGAGTTGGATTTATTGCGGT	TAAGATGTCGCCGTGTAGCTCGGCCTGTGATTGGTCCTGATGAGAGTTGGATTTATTGCGGTTATTCATCCGCAGGTCTACGGAAGCTCTAATC	GTCTTATCATGTGCCTTTCCTTAAGATGTCGCCGTGTAGCTCGGCCTGTGATTGGTCCTGATGAGAGTTGGATTTATTGCGGTTATTCATCCGCAGGTCTACGGAAGCTCTAATCCCCTATAGTGAGTCGTATTA
Bmp5	CATAGAGTTCGTGCTTCTTGCAGGCTTGTT	AGCTCGGCCTGTGATTATTCATCCGCAGGTCTCATAGAGTTCGTGCTTCTTGCAGGCTTGTTTACGGAAGCTCTAATCTTAAGATGTCGCCGTG	GTCTTATCATGTGCCTTTCCTAGCTCGGCCTGTGATTATTCATCCGCAGGTCTCATAGAGTTCGTGCTTCTTGCAGGCTTGTTTACGGAAGCTCTAATCTTAAGATGTCGCCGTGCCCTATAGTGAGTCGTATTA
Bmp5	GCAGCATACCCTTCTGGTGCTATGATCCAG	ATTCATCCGCAGGTCTACGGAAGCTCTAATCTGCAGCATACCCTTCTGGTGCTATGATCCAGTTAAGATGTCGCCGTGTAGCTCGGCCTGTGAT	GTCTTATCATGTGCCTTTCCTATTCATCCGCAGGTCTACGGAAGCTCTAATCTGCAGCATACCCTTCTGGTGCTATGATCCAGTTAAGATGTCGCCGTGTAGCTCGGCCTGTGATCCCTATAGTGAGTCGTATTA
Bmp5	GGCATTAAGTGGAAAAGAACATTCCCCGTC	ACGGAAGCTCTAATCTTAAGATGTCGCCGTGTGGCATTAAGTGGAAAAGAACATTCCCCGTCTAGCTCGGCCTGTGATTATTCATCCGCAGGTC	GTCTTATCATGTGCCTTTCCTACGGAAGCTCTAATCTTAAGATGTCGCCGTGTGGCATTAAGTGGAAAAGAACATTCCCCGTCTAGCTCGGCCTGTGATTATTCATCCGCAGGTCCCCTATAGTGAGTCGTATTA
Bmp5	TGGACTATGGCATGGTTGGTGGCATTCATA	TAAGATGTCGCCGTGTAGCTCGGCCTGTGATTTGGACTATGGCATGGTTGGTGGCATTCATATATTCATCCGCAGGTCTACGGAAGCTCTAATC	GTCTTATCATGTGCCTTTCCTTAAGATGTCGCCGTGTAGCTCGGCCTGTGATTTGGACTATGGCATGGTTGGTGGCATTCATATATTCATCCGCAGGTCTACGGAAGCTCTAATCCCCTATAGTGAGTCGTATTA
Bmp5	TTGGGAACATGGTCTGGAAACATCAGGTGT	AGCTCGGCCTGTGATTATTCATCCGCAGGTCTTTGGGAACATGGTCTGGAAACATCAGGTGTTACGGAAGCTCTAATCTTAAGATGTCGCCGTG	GTCTTATCATGTGCCTTTCCTAGCTCGGCCTGTGATTATTCATCCGCAGGTCTTTGGGAACATGGTCTGGAAACATCAGGTGTTACGGAAGCTCTAATCTTAAGATGTCGCCGTGCCCTATAGTGAGTCGTATTA
Bmp5	TGGCATTTAGTTTGGTTGGAGCGCAGCAAG	ATTCATCCGCAGGTCTACGGAAGCTCTAATCTTGGCATTTAGTTTGGTTGGAGCGCAGCAAGTTAAGATGTCGCCGTGTAGCTCGGCCTGTGAT	GTCTTATCATGTGCCTTTCCTATTCATCCGCAGGTCTACGGAAGCTCTAATCTTGGCATTTAGTTTGGTTGGAGCGCAGCAAGTTAAGATGTCGCCGTGTAGCTCGGCCTGTGATCCCTATAGTGAGTCGTATTA
Bmp5	CATTGGAGCTGTCATCAAAATACAGGACCG	ACGGAAGCTCTAATCTTAAGATGTCGCCGTGTCATTGGAGCTGTCATCAAAATACAGGACCGTAGCTCGGCCTGTGATTATTCATCCGCAGGTC	GTCTTATCATGTGCCTTTCCTACGGAAGCTCTAATCTTAAGATGTCGCCGTGTCATTGGAGCTGTCATCAAAATACAGGACCGTAGCTCGGCCTGTGATTATTCATCCGCAGGTCCCCTATAGTGAGTCGTATTA
Bmp5	CAGCCACACGAACGTACTACCATATTTCTG	TAAGATGTCGCCGTGTAGCTCGGCCTGTGATTCAGCCACACGAACGTACTACCATATTTCTGTATTCATCCGCAGGTCTACGGAAGCTCTAATC	GTCTTATCATGTGCCTTTCCTTAAGATGTCGCCGTGTAGCTCGGCCTGTGATTCAGCCACACGAACGTACTACCATATTTCTGTATTCATCCGCAGGTCTACGGAAGCTCTAATCCCCTATAGTGAGTCGTATTA
Bmp5	GCTTCTGTGTCTTGCCTACTGATCACTAAC	AGCTCGGCCTGTGATTATTCATCCGCAGGTCTGCTTCTGTGTCTTGCCTACTGATCACTAACTACGGAAGCTCTAATCTTAAGATGTCGCCGTG	GTCTTATCATGTGCCTTTCCTAGCTCGGCCTGTGATTATTCATCCGCAGGTCTGCTTCTGTGTCTTGCCTACTGATCACTAACTACGGAAGCTCTAATCTTAAGATGTCGCCGTGCCCTATAGTGAGTCGTATTA
Bmp5	GAGGTCCACCAATTCCATTAAAGGGAACAG	ATTCATCCGCAGGTCTACGGAAGCTCTAATCTGAGGTCCACCAATTCCATTAAAGGGAACAGTTAAGATGTCGCCGTGTAGCTCGGCCTGTGAT	GTCTTATCATGTGCCTTTCCTATTCATCCGCAGGTCTACGGAAGCTCTAATCTGAGGTCCACCAATTCCATTAAAGGGAACAGTTAAGATGTCGCCGTGTAGCTCGGCCTGTGATCCCTATAGTGAGTCGTATTA
Bmp5	GCCGGTCAGAAGCAAGAGGCAGCATGTTTC	ACGGAAGCTCTAATCTTAAGATGTCGCCGTGTGCCGGTCAGAAGCAAGAGGCAGCATGTTTCTAGCTCGGCCTGTGATTATTCATCCGCAGGTC	GTCTTATCATGTGCCTTTCCTACGGAAGCTCTAATCTTAAGATGTCGCCGTGTGCCGGTCAGAAGCAAGAGGCAGCATGTTTCTAGCTCGGCCTGTGATTATTCATCCGCAGGTCCCCTATAGTGAGTCGTATTA
Bmp5	CAGTAGTGTTCTAGATAATGGCTGGGCTGA	TAAGATGTCGCCGTGTAGCTCGGCCTGTGATTCAGTAGTGTTCTAGATAATGGCTGGGCTGATATTCATCCGCAGGTCTACGGAAGCTCTAATC	GTCTTATCATGTGCCTTTCCTTAAGATGTCGCCGTGTAGCTCGGCCTGTGATTCAGTAGTGTTCTAGATAATGGCTGGGCTGATATTCATCCGCAGGTCTACGGAAGCTCTAATCCCCTATAGTGAGTCGTATTA
Bmp5	GTCTGTAGGGAATGGAATGGAGTACATGTG	AGCTCGGCCTGTGATTATTCATCCGCAGGTCTGTCTGTAGGGAATGGAATGGAGTACATGTGTACGGAAGCTCTAATCTTAAGATGTCGCCGTG	GTCTTATCATGTGCCTTTCCTAGCTCGGCCTGTGATTATTCATCCGCAGGTCTGTCTGTAGGGAATGGAATGGAGTACATGTGTACGGAAGCTCTAATCTTAAGATGTCGCCGTGCCCTATAGTGAGTCGTATTA
Bmp5	CGTGATGGGTTCCAGCACATTTTATGCATG	ATTCATCCGCAGGTCTACGGAAGCTCTAATCTCGTGATGGGTTCCAGCACATTTTATGCATGTTAAGATGTCGCCGTGTAGCTCGGCCTGTGAT	GTCTTATCATGTGCCTTTCCTATTCATCCGCAGGTCTACGGAAGCTCTAATCTCGTGATGGGTTCCAGCACATTTTATGCATGTTAAGATGTCGCCGTGTAGCTCGGCCTGTGATCCCTATAGTGAGTCGTATTA
Bmp5	TAAAGGCAAGTGACAGCAAGACACTGTGTC	ACGGAAGCTCTAATCTTAAGATGTCGCCGTGTTAAAGGCAAGTGACAGCAAGACACTGTGTCTAGCTCGGCCTGTGATTATTCATCCGCAGGTC	GTCTTATCATGTGCCTTTCCTACGGAAGCTCTAATCTTAAGATGTCGCCGTGTTAAAGGCAAGTGACAGCAAGACACTGTGTCTAGCTCGGCCTGTGATTATTCATCCGCAGGTCCCCTATAGTGAGTCGTATTA
Bmp5	GCTACAAGCCTCACCACGGAGCTCACAAAA	TAAGATGTCGCCGTGTAGCTCGGCCTGTGATTGCTACAAGCCTCACCACGGAGCTCACAAAATATTCATCCGCAGGTCTACGGAAGCTCTAATC	GTCTTATCATGTGCCTTTCCTTAAGATGTCGCCGTGTAGCTCGGCCTGTGATTGCTACAAGCCTCACCACGGAGCTCACAAAATATTCATCCGCAGGTCTACGGAAGCTCTAATCCCCTATAGTGAGTCGTATTA
Bmp7	GGGTACTGTGTCTGGGTTGATGAAGTGAAC	CATGAATTCTCGCCATGTCCCGGCGTATCAATGGGTACTGTGTCTGGGTTGATGAAGTGAACTTGATACGCGAACTGTTTGGATCATTCTACGG	GTCTTATCATGTGCCTTTCCTCATGAATTCTCGCCATGTCCCGGCGTATCAATGGGTACTGTGTCTGGGTTGATGAAGTGAACTTGATACGCGAACTGTTTGGATCATTCTACGGCCCTATAGTGAGTCGTATTA
Bmp7	AGAGATGGCGTTGAGCTGGGTGGGCGCACA	GTCCCGGCGTATCAATTGATACGCGAACTGTTAGAGATGGCGTTGAGCTGGGTGGGCGCACATTGGATCATTCTACGGTCATGAATTCTCGCCA	GTCTTATCATGTGCCTTTCCTGTCCCGGCGTATCAATTGATACGCGAACTGTTAGAGATGGCGTTGAGCTGGGTGGGCGCACATTGGATCATTCTACGGTCATGAATTCTCGCCACCCTATAGTGAGTCGTATTA
Bmp7	ATGACATTAGAGCTGTCGTCGAAGTAGAGG	TGATACGCGAACTGTTTGGATCATTCTACGGTATGACATTAGAGCTGTCGTCGAAGTAGAGGTCATGAATTCTCGCCATGTCCCGGCGTATCAA	GTCTTATCATGTGCCTTTCCTTGATACGCGAACTGTTTGGATCATTCTACGGTATGACATTAGAGCTGTCGTCGAAGTAGAGGTCATGAATTCTCGCCATGTCCCGGCGTATCAACCCTATAGTGAGTCGTATTA
Bmp7	CCCGGACCACCATGTTTCTGTACTTCTTCA	TGGATCATTCTACGGTCATGAATTCTCGCCATCCCGGACCACCATGTTTCTGTACTTCTTCATGTCCCGGCGTATCAATTGATACGCGAACTGT	GTCTTATCATGTGCCTTTCCTTGGATCATTCTACGGTCATGAATTCTCGCCATCCCGGACCACCATGTTTCTGTACTTCTTCATGTCCCGGCGTATCAATTGATACGCGAACTGTCCCTATAGTGAGTCGTATTA
Bmp7	AGATTTGGAAAGGTGTGGCCCCGCAAAGGT	CATGAATTCTCGCCATGTCCCGGCGTATCAATAGATTTGGAAAGGTGTGGCCCCGCAAAGGTTTGATACGCGAACTGTTTGGATCATTCTACGG	GTCTTATCATGTGCCTTTCCTCATGAATTCTCGCCATGTCCCGGCGTATCAATAGATTTGGAAAGGTGTGGCCCCGCAAAGGTTTGATACGCGAACTGTTTGGATCATTCTACGGCCCTATAGTGAGTCGTATTA
Bmp7	GGCAGTGAGAGACTTAGATGGTGAGACATC	GTCCCGGCGTATCAATTGATACGCGAACTGTTGGCAGTGAGAGACTTAGATGGTGAGACATCTTGGATCATTCTACGGTCATGAATTCTCGCCA	GTCTTATCATGTGCCTTTCCTGTCCCGGCGTATCAATTGATACGCGAACTGTTGGCAGTGAGAGACTTAGATGGTGAGACATCTTGGATCATTCTACGGTCATGAATTCTCGCCACCCTATAGTGAGTCGTATTA
Bmp7	AGAGGTTGGTCTGTTGGCTCCTCGCCAAGG	TGATACGCGAACTGTTTGGATCATTCTACGGTAGAGGTTGGTCTGTTGGCTCCTCGCCAAGGTCATGAATTCTCGCCATGTCCCGGCGTATCAA	GTCTTATCATGTGCCTTTCCTTGATACGCGAACTGTTTGGATCATTCTACGGTAGAGGTTGGTCTGTTGGCTCCTCGCCAAGGTCATGAATTCTCGCCATGTCCCGGCGTATCAACCCTATAGTGAGTCGTATTA
Bmp7	TTCCGGTTGGGGAGGTGAGGGGAAGGCTCA	TGGATCATTCTACGGTCATGAATTCTCGCCATTTCCGGTTGGGGAGGTGAGGGGAAGGCTCATGTCCCGGCGTATCAATTGATACGCGAACTGT	GTCTTATCATGTGCCTTTCCTTGGATCATTCTACGGTCATGAATTCTCGCCATTTCCGGTTGGGGAGGTGAGGGGAAGGCTCATGTCCCGGCGTATCAATTGATACGCGAACTGTCCCTATAGTGAGTCGTATTA
Bmp7	TGCACGCTCAGGTTTCTGGAACCCTTACAT	CATGAATTCTCGCCATGTCCCGGCGTATCAATTGCACGCTCAGGTTTCTGGAACCCTTACATTTGATACGCGAACTGTTTGGATCATTCTACGG	GTCTTATCATGTGCCTTTCCTCATGAATTCTCGCCATGTCCCGGCGTATCAATTGCACGCTCAGGTTTCTGGAACCCTTACATTTGATACGCGAACTGTTTGGATCATTCTACGGCCCTATAGTGAGTCGTATTA
Bmp7	GTGCCAGAAGGAAAGGGCGCTCATCAGCTG	GTCCCGGCGTATCAATTGATACGCGAACTGTTGTGCCAGAAGGAAAGGGCGCTCATCAGCTGTTGGATCATTCTACGGTCATGAATTCTCGCCA	GTCTTATCATGTGCCTTTCCTGTCCCGGCGTATCAATTGATACGCGAACTGTTGTGCCAGAAGGAAAGGGCGCTCATCAGCTGTTGGATCATTCTACGGTCATGAATTCTCGCCACCCTATAGTGAGTCGTATTA
Bmp7	GCTGTGGTAGCTGGTAGGATCTTGTCCGTC	TGATACGCGAACTGTTTGGATCATTCTACGGTGCTGTGGTAGCTGGTAGGATCTTGTCCGTCTCATGAATTCTCGCCATGTCCCGGCGTATCAA	GTCTTATCATGTGCCTTTCCTTGATACGCGAACTGTTTGGATCATTCTACGGTGCTGTGGTAGCTGGTAGGATCTTGTCCGTCTCATGAATTCTCGCCATGTCCCGGCGTATCAACCCTATAGTGAGTCGTATTA
Bmp7	CCTCAAAGACTCAGAGCGCCAGGGGCCATG	TGGATCATTCTACGGTCATGAATTCTCGCCATCCTCAAAGACTCAGAGCGCCAGGGGCCATGTGTCCCGGCGTATCAATTGATACGCGAACTGT	GTCTTATCATGTGCCTTTCCTTGGATCATTCTACGGTCATGAATTCTCGCCATCCTCAAAGACTCAGAGCGCCAGGGGCCATGTGTCCCGGCGTATCAATTGATACGCGAACTGTCCCTATAGTGAGTCGTATTA
Bmp7	TCTGCTGCAGCTGAACGAGGCTTGCGATTA	CATGAATTCTCGCCATGTCCCGGCGTATCAATTCTGCTGCAGCTGAACGAGGCTTGCGATTATTGATACGCGAACTGTTTGGATCATTCTACGG	GTCTTATCATGTGCCTTTCCTCATGAATTCTCGCCATGTCCCGGCGTATCAATTCTGCTGCAGCTGAACGAGGCTTGCGATTATTGATACGCGAACTGTTTGGATCATTCTACGGCCCTATAGTGAGTCGTATTA
Bmp7	AACACAGACGCCAGCGCCCACCCTGGCTAA	GTCCCGGCGTATCAATTGATACGCGAACTGTTAACACAGACGCCAGCGCCCACCCTGGCTAATTGGATCATTCTACGGTCATGAATTCTCGCCA	GTCTTATCATGTGCCTTTCCTGTCCCGGCGTATCAATTGATACGCGAACTGTTAACACAGACGCCAGCGCCCACCCTGGCTAATTGGATCATTCTACGGTCATGAATTCTCGCCACCCTATAGTGAGTCGTATTA
Bmp7	ATCGTCCTCCTCCTCCCTACAGGCTGGATT	TGATACGCGAACTGTTTGGATCATTCTACGGTATCGTCCTCCTCCTCCCTACAGGCTGGATTTCATGAATTCTCGCCATGTCCCGGCGTATCAA	GTCTTATCATGTGCCTTTCCTTGATACGCGAACTGTTTGGATCATTCTACGGTATCGTCCTCCTCCTCCCTACAGGCTGGATTTCATGAATTCTCGCCATGTCCCGGCGTATCAACCCTATAGTGAGTCGTATTA
Bmp7	TCCCTCCATCTTCATCCCAACACCCTTTGA	TGGATCATTCTACGGTCATGAATTCTCGCCATTCCCTCCATCTTCATCCCAACACCCTTTGATGTCCCGGCGTATCAATTGATACGCGAACTGT	GTCTTATCATGTGCCTTTCCTTGGATCATTCTACGGTCATGAATTCTCGCCATTCCCTCCATCTTCATCCCAACACCCTTTGATGTCCCGGCGTATCAATTGATACGCGAACTGTCCCTATAGTGAGTCGTATTA
Bmp7	GCCTGCATCCTCTGTGCTTCCTCAGGTAGG	CATGAATTCTCGCCATGTCCCGGCGTATCAATGCCTGCATCCTCTGTGCTTCCTCAGGTAGGTTGATACGCGAACTGTTTGGATCATTCTACGG	GTCTTATCATGTGCCTTTCCTCATGAATTCTCGCCATGTCCCGGCGTATCAATGCCTGCATCCTCTGTGCTTCCTCAGGTAGGTTGATACGCGAACTGTTTGGATCATTCTACGGCCCTATAGTGAGTCGTATTA
Bmp7	GGGGCCTTGTTTGGAGGACAGTGTCCTGAA	GTCCCGGCGTATCAATTGATACGCGAACTGTTGGGGCCTTGTTTGGAGGACAGTGTCCTGAATTGGATCATTCTACGGTCATGAATTCTCGCCA	GTCTTATCATGTGCCTTTCCTGTCCCGGCGTATCAATTGATACGCGAACTGTTGGGGCCTTGTTTGGAGGACAGTGTCCTGAATTGGATCATTCTACGGTCATGAATTCTCGCCACCCTATAGTGAGTCGTATTA
Bmp7	TCTGTTAGGGGTTGAGAGTGAAGAGAGGCA	TGATACGCGAACTGTTTGGATCATTCTACGGTTCTGTTAGGGGTTGAGAGTGAAGAGAGGCATCATGAATTCTCGCCATGTCCCGGCGTATCAA	GTCTTATCATGTGCCTTTCCTTGATACGCGAACTGTTTGGATCATTCTACGGTTCTGTTAGGGGTTGAGAGTGAAGAGAGGCATCATGAATTCTCGCCATGTCCCGGCGTATCAACCCTATAGTGAGTCGTATTA
Bmp7	TAAGCCAGTACAACCCTGTTCTGCCATCTC	TGGATCATTCTACGGTCATGAATTCTCGCCATTAAGCCAGTACAACCCTGTTCTGCCATCTCTGTCCCGGCGTATCAATTGATACGCGAACTGT	GTCTTATCATGTGCCTTTCCTTGGATCATTCTACGGTCATGAATTCTCGCCATTAAGCCAGTACAACCCTGTTCTGCCATCTCTGTCCCGGCGTATCAATTGATACGCGAACTGTCCCTATAGTGAGTCGTATTA
Bmp7	GACATGGCCATAGGTCCTGCCTGGCTAACC	CATGAATTCTCGCCATGTCCCGGCGTATCAATGACATGGCCATAGGTCCTGCCTGGCTAACCTTGATACGCGAACTGTTTGGATCATTCTACGG	GTCTTATCATGTGCCTTTCCTCATGAATTCTCGCCATGTCCCGGCGTATCAATGACATGGCCATAGGTCCTGCCTGGCTAACCTTGATACGCGAACTGTTTGGATCATTCTACGGCCCTATAGTGAGTCGTATTA
Bmp7	GACACTGACTGCAGGCAGACTAGGGCTCTA	GTCCCGGCGTATCAATTGATACGCGAACTGTTGACACTGACTGCAGGCAGACTAGGGCTCTATTGGATCATTCTACGGTCATGAATTCTCGCCA	GTCTTATCATGTGCCTTTCCTGTCCCGGCGTATCAATTGATACGCGAACTGTTGACACTGACTGCAGGCAGACTAGGGCTCTATTGGATCATTCTACGGTCATGAATTCTCGCCACCCTATAGTGAGTCGTATTA
Bmp7	CTGAAGGAAGTCGGCCTCATTGTTCTCTGT	TGATACGCGAACTGTTTGGATCATTCTACGGTCTGAAGGAAGTCGGCCTCATTGTTCTCTGTTCATGAATTCTCGCCATGTCCCGGCGTATCAA	GTCTTATCATGTGCCTTTCCTTGATACGCGAACTGTTTGGATCATTCTACGGTCTGAAGGAAGTCGGCCTCATTGTTCTCTGTTCATGAATTCTCGCCATGTCCCGGCGTATCAACCCTATAGTGAGTCGTATTA
Bmp7	AGCATAGCCTTCAGGTGCAATGATCCAGTC	TGGATCATTCTACGGTCATGAATTCTCGCCATAGCATAGCCTTCAGGTGCAATGATCCAGTCTGTCCCGGCGTATCAATTGATACGCGAACTGT	GTCTTATCATGTGCCTTTCCTTGGATCATTCTACGGTCATGAATTCTCGCCATAGCATAGCCTTCAGGTGCAATGATCCAGTCTGTCCCGGCGTATCAATTGATACGCGAACTGTCCCTATAGTGAGTCGTATTA
Bmp7	GGGAAGGCGCACTCTCCCTCACAGTAGTAG	CATGAATTCTCGCCATGTCCCGGCGTATCAATGGGAAGGCGCACTCTCCCTCACAGTAGTAGTTGATACGCGAACTGTTTGGATCATTCTACGG	GTCTTATCATGTGCCTTTCCTCATGAATTCTCGCCATGTCCCGGCGTATCAATGGGAAGGCGCACTCTCCCTCACAGTAGTAGTTGATACGCGAACTGTTTGGATCATTCTACGGCCCTATAGTGAGTCGTATTA
Bmp7	CGTGGTTGGTGGCGTTCATGTAGGAGTTCA	GTCCCGGCGTATCAATTGATACGCGAACTGTTCGTGGTTGGTGGCGTTCATGTAGGAGTTCATTGGATCATTCTACGGTCATGAATTCTCGCCA	GTCTTATCATGTGCCTTTCCTGTCCCGGCGTATCAATTGATACGCGAACTGTTCGTGGTTGGTGGCGTTCATGTAGGAGTTCATTGGATCATTCTACGGTCATGAATTCTCGCCACCCTATAGTGAGTCGTATTA
Bmp7	AGGCCTGCCTCTGGTCACTGCTGCTGTTTT	TGATACGCGAACTGTTTGGATCATTCTACGGTAGGCCTGCCTCTGGTCACTGCTGCTGTTTTTCATGAATTCTCGCCATGTCCCGGCGTATCAA	GTCTTATCATGTGCCTTTCCTTGATACGCGAACTGTTTGGATCATTCTACGGTAGGCCTGCCTCTGGTCACTGCTGCTGTTTTTCATGAATTCTCGCCATGTCCCGGCGTATCAACCCTATAGTGAGTCGTATTA
Bmp7	TCGGAAGCTGACGTACAGCTCATGTTTCTT	TGGATCATTCTACGGTCATGAATTCTCGCCATTCGGAAGCTGACGTACAGCTCATGTTTCTTTGTCCCGGCGTATCAATTGATACGCGAACTGT	GTCTTATCATGTGCCTTTCCTTGGATCATTCTACGGTCATGAATTCTCGCCATTCGGAAGCTGACGTACAGCTCATGTTTCTTTGTCCCGGCGTATCAATTGATACGCGAACTGTCCCTATAGTGAGTCGTATTA
Bmp7	GGCCTGCCAACTTGGGGTTGATGCTCTGCC	CATGAATTCTCGCCATGTCCCGGCGTATCAATGGCCTGCCAACTTGGGGTTGATGCTCTGCCTTGATACGCGAACTGTTTGGATCATTCTACGG	GTCTTATCATGTGCCTTTCCTCATGAATTCTCGCCATGTCCCGGCGTATCAATGGCCTGCCAACTTGGGGTTGATGCTCTGCCTTGATACGCGAACTGTTTGGATCATTCTACGGCCCTATAGTGAGTCGTATTA
Bmp7	TTGCTTGTTCTGGGGTCCATGCCGTCCAAT	GTCCCGGCGTATCAATTGATACGCGAACTGTTTTGCTTGTTCTGGGGTCCATGCCGTCCAATTTGGATCATTCTACGGTCATGAATTCTCGCCA	GTCTTATCATGTGCCTTTCCTGTCCCGGCGTATCAATTGATACGCGAACTGTTTTGCTTGTTCTGGGGTCCATGCCGTCCAATTTGGATCATTCTACGGTCATGAATTCTCGCCACCCTATAGTGAGTCGTATTA
Bmp7	TTGGAGCGATTCTGGCTGCGCTGCTTGCCC	TGATACGCGAACTGTTTGGATCATTCTACGGTTTGGAGCGATTCTGGCTGCGCTGCTTGCCCTCATGAATTCTCGCCATGTCCCGGCGTATCAA	GTCTTATCATGTGCCTTTCCTTGATACGCGAACTGTTTGGATCATTCTACGGTTTGGAGCGATTCTGGCTGCGCTGCTTGCCCTCATGAATTCTCGCCATGTCCCGGCGTATCAACCCTATAGTGAGTCGTATTA
Bmp7	CCATCCTCAGGGCCTCTTGGTTCTTTGGCG	TGGATCATTCTACGGTCATGAATTCTCGCCATCCATCCTCAGGGCCTCTTGGTTCTTTGGCGTGTCCCGGCGTATCAATTGATACGCGAACTGT	GTCTTATCATGTGCCTTTCCTTGGATCATTCTACGGTCATGAATTCTCGCCATCCATCCTCAGGGCCTCTTGGTTCTTTGGCGTGTCCCGGCGTATCAATTGATACGCGAACTGTCCCTATAGTGAGTCGTATTA
Bmp7	CGGCTGTCCAGCAAGAAGAGGTCCGACTCC	CATGAATTCTCGCCATGTCCCGGCGTATCAATCGGCTGTCCAGCAAGAAGAGGTCCGACTCCTTGATACGCGAACTGTTTGGATCATTCTACGG	GTCTTATCATGTGCCTTTCCTCATGAATTCTCGCCATGTCCCGGCGTATCAATCGGCTGTCCAGCAAGAAGAGGTCCGACTCCTTGATACGCGAACTGTTTGGATCATTCTACGGCCCTATAGTGAGTCGTATTA
Bmp7	CCAACCAGCCCTCCTCAGAAGCCCAGATGG	GTCCCGGCGTATCAATTGATACGCGAACTGTTCCAACCAGCCCTCCTCAGAAGCCCAGATGGTTGGATCATTCTACGGTCATGAATTCTCGCCA	GTCTTATCATGTGCCTTTCCTGTCCCGGCGTATCAATTGATACGCGAACTGTTCCAACCAGCCCTCCTCAGAAGCCCAGATGGTTGGATCATTCTACGGTCATGAATTCTCGCCACCCTATAGTGAGTCGTATTA
Bmp7	TGTAAGCCCAGGTTGTGCCGAGGGTTGACC	TGATACGCGAACTGTTTGGATCATTCTACGGTTGTAAGCCCAGGTTGTGCCGAGGGTTGACCTCATGAATTCTCGCCATGTCCCGGCGTATCAA	GTCTTATCATGTGCCTTTCCTTGATACGCGAACTGTTTGGATCATTCTACGGTTGTAAGCCCAGGTTGTGCCGAGGGTTGACCTCATGAATTCTCGCCATGTCCCGGCGTATCAACCCTATAGTGAGTCGTATTA
Bmp7	CGAGGGTGGAAGAATTCTTTGTCATGTTCC	TGGATCATTCTACGGTCATGAATTCTCGCCATCGAGGGTGGAAGAATTCTTTGTCATGTTCCTGTCCCGGCGTATCAATTGATACGCGAACTGT	GTCTTATCATGTGCCTTTCCTTGGATCATTCTACGGTCATGAATTCTCGCCATCGAGGGTGGAAGAATTCTTTGTCATGTTCCTGTCCCGGCGTATCAATTGATACGCGAACTGTCCCTATAGTGAGTCGTATTA
Bmp7	AAAGATCAAACCGGAACTCCCGATGGTGGT	CATGAATTCTCGCCATGTCCCGGCGTATCAATAAAGATCAAACCGGAACTCCCGATGGTGGTTTGATACGCGAACTGTTTGGATCATTCTACGG	GTCTTATCATGTGCCTTTCCTCATGAATTCTCGCCATGTCCCGGCGTATCAATAAAGATCAAACCGGAACTCCCGATGGTGGTTTGATACGCGAACTGTTTGGATCATTCTACGGCCCTATAGTGAGTCGTATTA
Bmp7	TGAATTCGGCTGCGGTCACCGCTTCGCCCT	GTCCCGGCGTATCAATTGATACGCGAACTGTTTGAATTCGGCTGCGGTCACCGCTTCGCCCTTTGGATCATTCTACGGTCATGAATTCTCGCCA	GTCTTATCATGTGCCTTTCCTGTCCCGGCGTATCAATTGATACGCGAACTGTTTGAATTCGGCTGCGGTCACCGCTTCGCCCTTTGGATCATTCTACGGTCATGAATTCTCGCCACCCTATAGTGAGTCGTATTA
Bmp7	CAAATCGCTCCCGGATGTAGTCCTTATAGA	TGATACGCGAACTGTTTGGATCATTCTACGGTCAAATCGCTCCCGGATGTAGTCCTTATAGATCATGAATTCTCGCCATGTCCCGGCGTATCAA	GTCTTATCATGTGCCTTTCCTTGATACGCGAACTGTTTGGATCATTCTACGGTCAAATCGCTCCCGGATGTAGTCCTTATAGATCATGAATTCTCGCCATGTCCCGGCGTATCAACCCTATAGTGAGTCGTATTA
Bmp7	CTGATAGACTGTGATCTGGAAGGTCTCGTT	TGGATCATTCTACGGTCATGAATTCTCGCCATCTGATAGACTGTGATCTGGAAGGTCTCGTTTGTCCCGGCGTATCAATTGATACGCGAACTGT	GTCTTATCATGTGCCTTTCCTTGGATCATTCTACGGTCATGAATTCTCGCCATCTGATAGACTGTGATCTGGAAGGTCTCGTTTGTCCCGGCGTATCAATTGATACGCGAACTGTCCCTATAGTGAGTCGTATTA
Bmp7	ACGCACGGCAAGGCTAGCACAGCAACTCCA	CATGAATTCTCGCCATGTCCCGGCGTATCAATACGCACGGCAAGGCTAGCACAGCAACTCCATTGATACGCGAACTGTTTGGATCATTCTACGG	GTCTTATCATGTGCCTTTCCTCATGAATTCTCGCCATGTCCCGGCGTATCAATACGCACGGCAAGGCTAGCACAGCAACTCCATTGATACGCGAACTGTTTGGATCATTCTACGGCCCTATAGTGAGTCGTATTA
Bmp7	AAGAACAGAGGCGCCCAGAGCGCCACGAAG	GTCCCGGCGTATCAATTGATACGCGAACTGTTAAGAACAGAGGCGCCCAGAGCGCCACGAAGTTGGATCATTCTACGGTCATGAATTCTCGCCA	GTCTTATCATGTGCCTTTCCTGTCCCGGCGTATCAATTGATACGCGAACTGTTAAGAACAGAGGCGCCCAGAGCGCCACGAAGTTGGATCATTCTACGGTCATGAATTCTCGCCACCCTATAGTGAGTCGTATTA
Bmp7	TTGTCCAGGCTGAAATCGGCCAGGGCGGAG	TGATACGCGAACTGTTTGGATCATTCTACGGTTTGTCCAGGCTGAAATCGGCCAGGGCGGAGTCATGAATTCTCGCCATGTCCCGGCGTATCAA	GTCTTATCATGTGCCTTTCCTTGATACGCGAACTGTTTGGATCATTCTACGGTTTGTCCAGGCTGAAATCGGCCAGGGCGGAGTCATGAATTCTCGCCATGTCCCGGCGTATCAACCCTATAGTGAGTCGTATTA
Bmp7	ATGGACAGGATCTCCCGCTGCATCTCCCGC	TGGATCATTCTACGGTCATGAATTCTCGCCATATGGACAGGATCTCCCGCTGCATCTCCCGCTGTCCCGGCGTATCAATTGATACGCGAACTGT	GTCTTATCATGTGCCTTTCCTTGGATCATTCTACGGTCATGAATTCTCGCCATATGGACAGGATCTCCCGCTGCATCTCCCGCTGTCCCGGCGTATCAATTGATACGCGAACTGTCCCTATAGTGAGTCGTATTA
Bmp7	ATTATGCTTTCCCTGGAGGTGCGGGCGCGG	CATGAATTCTCGCCATGTCCCGGCGTATCAATATTATGCTTTCCCTGGAGGTGCGGGCGCGGTTGATACGCGAACTGTTTGGATCATTCTACGG	GTCTTATCATGTGCCTTTCCTCATGAATTCTCGCCATGTCCCGGCGTATCAATATTATGCTTTCCCTGGAGGTGCGGGCGCGGTTGATACGCGAACTGTTTGGATCATTCTACGGCCCTATAGTGAGTCGTATTA
Bmp7	TTGTACAGGTCCAACATGAACATGGGCGCC	GTCCCGGCGTATCAATTGATACGCGAACTGTTTTGTACAGGTCCAACATGAACATGGGCGCCTTGGATCATTCTACGGTCATGAATTCTCGCCA	GTCTTATCATGTGCCTTTCCTGTCCCGGCGTATCAATTGATACGCGAACTGTTTTGTACAGGTCCAACATGAACATGGGCGCCTTGGATCATTCTACGGTCATGAATTCTCGCCACCCTATAGTGAGTCGTATTA
Bmp7	TGTAGGGGTAGGAGAAGCCCTGTCCGTCCG	TGATACGCGAACTGTTTGGATCATTCTACGGTTGTAGGGGTAGGAGAAGCCCTGTCCGTCCGTCATGAATTCTCGCCATGTCCCGGCGTATCAA	GTCTTATCATGTGCCTTTCCTTGATACGCGAACTGTTTGGATCATTCTACGGTTGTAGGGGTAGGAGAAGCCCTGTCCGTCCGTCATGAATTCTCGCCATGTCCCGGCGTATCAACCCTATAGTGAGTCGTATTA
Bmp7	AGTGGCTGTCCTGCAGGCTGGCTAAAGGGG	TGGATCATTCTACGGTCATGAATTCTCGCCATAGTGGCTGTCCTGCAGGCTGGCTAAAGGGGTGTCCCGGCGTATCAATTGATACGCGAACTGT	GTCTTATCATGTGCCTTTCCTTGGATCATTCTACGGTCATGAATTCTCGCCATAGTGGCTGTCCTGCAGGCTGGCTAAAGGGGTGTCCCGGCGTATCAATTGATACGCGAACTGTCCCTATAGTGAGTCGTATTA
Bmper	AGGGACTACGATCCTGGCGCCGGAGCTATG	AGGGCCACGCACAAATTCCGTTATGGGCGTATAGGGACTACGATCCTGGCGCCGGAGCTATGTGACTGATTGGATGCATTAAGATGTCGCCGTG	GTCTTATCATGTGCCTTTCCTAGGGCCACGCACAAATTCCGTTATGGGCGTATAGGGACTACGATCCTGGCGCCGGAGCTATGTGACTGATTGGATGCATTAAGATGTCGCCGTGCCCTATAGTGAGTCGTATTA
Bmper	TACTAGGCTCTGCGCGGAATCCGCAGGGTC	TCCGTTATGGGCGTATGACTGATTGGATGCATTACTAGGCTCTGCGCGGAATCCGCAGGGTCTTAAGATGTCGCCGTGTAGGGCCACGCACAAA	GTCTTATCATGTGCCTTTCCTTCCGTTATGGGCGTATGACTGATTGGATGCATTACTAGGCTCTGCGCGGAATCCGCAGGGTCTTAAGATGTCGCCGTGTAGGGCCACGCACAAACCCTATAGTGAGTCGTATTA
Bmper	TTGCTCTCAGCGGGTTAGCCGTCAGCCCCT	GACTGATTGGATGCATTAAGATGTCGCCGTGTTTGCTCTCAGCGGGTTAGCCGTCAGCCCCTTAGGGCCACGCACAAATTCCGTTATGGGCGTA	GTCTTATCATGTGCCTTTCCTGACTGATTGGATGCATTAAGATGTCGCCGTGTTTGCTCTCAGCGGGTTAGCCGTCAGCCCCTTAGGGCCACGCACAAATTCCGTTATGGGCGTACCCTATAGTGAGTCGTATTA
Bmper	AGCCGCTGCTCGCAGTCAAAAGGGCTGTGG	TAAGATGTCGCCGTGTAGGGCCACGCACAAATAGCCGCTGCTCGCAGTCAAAAGGGCTGTGGTTCCGTTATGGGCGTATGACTGATTGGATGCA	GTCTTATCATGTGCCTTTCCTTAAGATGTCGCCGTGTAGGGCCACGCACAAATAGCCGCTGCTCGCAGTCAAAAGGGCTGTGGTTCCGTTATGGGCGTATGACTGATTGGATGCACCCTATAGTGAGTCGTATTA
Bmper	ATCGTCACCTGGAGGGAATCCCGGGCGACT	AGGGCCACGCACAAATTCCGTTATGGGCGTATATCGTCACCTGGAGGGAATCCCGGGCGACTTGACTGATTGGATGCATTAAGATGTCGCCGTG	GTCTTATCATGTGCCTTTCCTAGGGCCACGCACAAATTCCGTTATGGGCGTATATCGTCACCTGGAGGGAATCCCGGGCGACTTGACTGATTGGATGCATTAAGATGTCGCCGTGCCCTATAGTGAGTCGTATTA
Bmper	CAGCCAGAGCCCTGACGCTGAAGAACCAGA	TCCGTTATGGGCGTATGACTGATTGGATGCATCAGCCAGAGCCCTGACGCTGAAGAACCAGATTAAGATGTCGCCGTGTAGGGCCACGCACAAA	GTCTTATCATGTGCCTTTCCTTCCGTTATGGGCGTATGACTGATTGGATGCATCAGCCAGAGCCCTGACGCTGAAGAACCAGATTAAGATGTCGCCGTGTAGGGCCACGCACAAACCCTATAGTGAGTCGTATTA
[truncated: 13,699 more rows]

## Sheet: Supp Tab 1B
ID	Primary_sequence	Sequence_with_readouts	Sequence_with_readouts_primers
[truncated: 812 more rows]

## Sheet: Supp Tab 1C
Name	Primary_sequence	Sequence_with_readouts
[truncated: 44 more rows]

## Sheet: Supp Tab 2A
ID	Channel	Readout_sequence	Barcoded_Hyb	Pseudocolors
[truncated: 48 more rows]

[truncated: 9 more sheets: Supp Tab 2B, Supp Tab 2C, Supp Tab 3, Supp Tab 4, Supp Tab 5, Supp Tab 6, Supp Tab 7, Supp Tab 8, Supp Tab 9]
